# Supplementary material for: CeleST: Computer Vision Software for Quantitative Analysis of C. elegans Swim Behavior Reveals Novel Features of Locomotion
Source: PLoS Comput Biol. 2014 Jul 17;10(7):e1003702. doi: 10.1371/journal.pcbi.1003702 (PMC4102393; doi:10.1371/journal.pcbi.1003702)
Supplement: Dataset S1 — Zip package containing source code and demos of the software CeleST. (ZIP) [file pcbi.1003702.s008.zip › CeleST submission small/demos/CeleST - demo with measures/CeleST/data/file_management/fileDB.xml]

<?xml version="1.0" encoding="utf-8"?>
<sequences_database>
   <sequence number="1">
      <feature class="char" name="name">Nemo-Aging wild type-Trial6-wild type-Best swimmers-Sample028</feature>
      <feature class="char" name="author">Nemo</feature>
      <feature class="char" name="date">Nov 2009</feature>
      <feature class="char" name="gene">wild type</feature>
      <feature class="double" name="trial" precision="4">60000</feature>
      <feature class="double" name="age" precision="4">110000</feature>
      <feature class="char" name="set">028</feature>
      <feature class="char" name="note">Best swimmers</feature>
      <feature class="char" name="directory">missing video</feature>
      <feature class="double" name="images" precision="4">0</feature>
      <feature class="double" name="duration" precision="4">299500</feature>
      <feature class="double" name="frames_per_second" precision="4">181636</feature>
      <feature class="double" name="mm_per_pixel" precision="4">200</feature>
      <feature class="double" name="well" precision="4">[3400000 2540000 2500000]</feature>
      <feature class="logical" name="segmented">0</feature>
      <feature class="double" name="worms" precision="4">50000</feature>
      <feature class="logical" name="measured">1</feature>
      <feature class="char" name="format">tif</feature>
      <feature cell="true" class="double" name="glareZones" precision="4">[3710000 1410000;3680000 1460000;3630000 1460000;3600000 1410000;3630000 1370000;3680000 1370000;3710000 1410000]</feature>
      <feature class="char" name="experiment">Aging wild type</feature>
      <feature class="char" name="month">Nov</feature>
      <feature class="double" name="day" precision="4">300000</feature>
      <feature class="double" name="year" precision="4">20090000</feature>
      <feature class="char" name="class">Best swimmers</feature>
   </sequence>
   <sequence number="2">
      <feature class="char" name="name">Nemo-Aging wild type-Trial6-wild type-Best swimmers-Sample029</feature>
      <feature class="char" name="author">Nemo</feature>
      <feature class="char" name="date">Nov 2009</feature>
      <feature class="char" name="gene">wild type</feature>
      <feature class="double" name="trial" precision="4">60000</feature>
      <feature class="double" name="age" precision="4">110000</feature>
      <feature class="char" name="set">029</feature>
      <feature class="char" name="note">Best swimmers</feature>
      <feature class="char" name="directory">missing video</feature>
      <feature class="double" name="images" precision="4">0</feature>
      <feature class="double" name="duration" precision="4">299500</feature>
      <feature class="double" name="frames_per_second" precision="4">181636</feature>
      <feature class="double" name="mm_per_pixel" precision="4">200</feature>
      <feature class="double" name="well" precision="4">[3470000 2660000 2500000]</feature>
      <feature class="logical" name="segmented">0</feature>
      <feature class="double" name="worms" precision="4">50000</feature>
      <feature class="logical" name="measured">1</feature>
      <feature class="char" name="format">tif</feature>
      <feature cell="true" class="double" name="glareZones" precision="4">[3770000 1480000;3740000 1530000;3670000 1530000;3640000 1480000;3670000 1430000;3740000 1430000;3770000 1480000]</feature>
      <feature class="char" name="experiment">Aging wild type</feature>
      <feature class="char" name="month">Nov</feature>
      <feature class="double" name="day" precision="4">300000</feature>
      <feature class="double" name="year" precision="4">20090000</feature>
      <feature class="char" name="class">Best swimmers</feature>
   </sequence>
   <sequence number="3">
      <feature class="char" name="name">Nemo-Aging wild type-Trial6-wild type-Best swimmers-Sample030</feature>
      <feature class="char" name="author">Nemo</feature>
      <feature class="char" name="date">Nov 2009</feature>
      <feature class="char" name="gene">wild type</feature>
      <feature class="double" name="trial" precision="4">60000</feature>
      <feature class="double" name="age" precision="4">110000</feature>
      <feature class="char" name="set">030</feature>
      <feature class="char" name="note">Best swimmers</feature>
      <feature class="char" name="directory">missing video</feature>
      <feature class="double" name="images" precision="4">0</feature>
      <feature class="double" name="duration" precision="4">299500</feature>
      <feature class="double" name="frames_per_second" precision="4">181636</feature>
      <feature class="double" name="mm_per_pixel" precision="4">200</feature>
      <feature class="double" name="well" precision="4">[3410000 2770000 2500000]</feature>
      <feature class="logical" name="segmented">0</feature>
      <feature class="double" name="worms" precision="4">50000</feature>
      <feature class="logical" name="measured">1</feature>
      <feature class="char" name="format">tif</feature>
      <feature cell="true" class="double" name="glareZones" precision="4">[3740000 1620000;3710000 1670000;3650000 1670000;3620000 1620000;3650000 1580000;3710000 1580000;3740000 1620000]</feature>
      <feature class="char" name="experiment">Aging wild type</feature>
      <feature class="char" name="month">Nov</feature>
      <feature class="double" name="day" precision="4">300000</feature>
      <feature class="double" name="year" precision="4">20090000</feature>
      <feature class="char" name="class">Best swimmers</feature>
   </sequence>
   <sequence number="4">
      <feature class="char" name="name">Nemo-Aging wild type-Trial6-wild type-Best swimmers-Sample031</feature>
      <feature class="char" name="author">Nemo</feature>
      <feature class="char" name="date">Nov 2009</feature>
      <feature class="char" name="gene">wild type</feature>
      <feature class="double" name="trial" precision="4">60000</feature>
      <feature class="double" name="age" precision="4">110000</feature>
      <feature class="char" name="set">031</feature>
      <feature class="char" name="note">Best swimmers</feature>
      <feature class="char" name="directory">missing video</feature>
      <feature class="double" name="images" precision="4">0</feature>
      <feature class="double" name="duration" precision="4">299500</feature>
      <feature class="double" name="frames_per_second" precision="4">181636</feature>
      <feature class="double" name="mm_per_pixel" precision="4">201</feature>
      <feature class="double" name="well" precision="4">[3420000 2550000 2490000]</feature>
      <feature class="logical" name="segmented">0</feature>
      <feature class="double" name="worms" precision="4">40000</feature>
      <feature class="logical" name="measured">1</feature>
      <feature class="char" name="format">tif</feature>
      <feature cell="true" class="double" name="glareZones" precision="4">[3750000 1380000;3700000 1430000;3550000 1430000;3500000 1380000;3550000 1340000;3700000 1340000;3750000 1380000]</feature>
      <feature class="char" name="experiment">Aging wild type</feature>
      <feature class="char" name="month">Nov</feature>
      <feature class="double" name="day" precision="4">300000</feature>
      <feature class="double" name="year" precision="4">20090000</feature>
      <feature class="char" name="class">Best swimmers</feature>
   </sequence>
   <sequence number="5">
      <feature class="char" name="name">Nemo-Aging wild type-Trial6-wild type-Best swimmers-Sample032</feature>
      <feature class="char" name="author">Nemo</feature>
      <feature class="char" name="date">Nov 2009</feature>
      <feature class="char" name="gene">wild type</feature>
      <feature class="double" name="trial" precision="4">60000</feature>
      <feature class="double" name="age" precision="4">110000</feature>
      <feature class="char" name="set">032</feature>
      <feature class="char" name="note">Best swimmers</feature>
      <feature class="char" name="directory">missing video</feature>
      <feature class="double" name="images" precision="4">0</feature>
      <feature class="double" name="duration" precision="4">299500</feature>
      <feature class="double" name="frames_per_second" precision="4">181636</feature>
      <feature class="double" name="mm_per_pixel" precision="4">201</feature>
      <feature class="double" name="well" precision="4">[3120000 2710000 2490000]</feature>
      <feature class="logical" name="segmented">0</feature>
      <feature class="double" name="worms" precision="4">50000</feature>
      <feature class="logical" name="measured">1</feature>
      <feature class="char" name="format">tif</feature>
      <feature cell="true" class="double" name="glareZones" precision="4">[3510000 1590000;3480000 1650000;3400000 1680000;3320000 1650000;3290000 1590000;3320000 1530000;3400000 1500000;3480000 1530000;3510000 1590000]</feature>
      <feature class="char" name="experiment">Aging wild type</feature>
      <feature class="char" name="month">Nov</feature>
      <feature class="double" name="day" precision="4">300000</feature>
      <feature class="double" name="year" precision="4">20090000</feature>
      <feature class="char" name="class">Best swimmers</feature>
   </sequence>
   <sequence number="6">
      <feature class="char" name="name">Nemo-Aging wild type-Trial6-wild type-Best swimmers-Sample033</feature>
      <feature class="char" name="author">Nemo</feature>
      <feature class="char" name="date">Nov 2009</feature>
      <feature class="char" name="gene">wild type</feature>
      <feature class="double" name="trial" precision="4">60000</feature>
      <feature class="double" name="age" precision="4">110000</feature>
      <feature class="char" name="set">033</feature>
      <feature class="char" name="note">Best swimmers</feature>
      <feature class="char" name="directory">missing video</feature>
      <feature class="double" name="images" precision="4">0</feature>
      <feature class="double" name="duration" precision="4">299500</feature>
      <feature class="double" name="frames_per_second" precision="4">181636</feature>
      <feature class="double" name="mm_per_pixel" precision="4">200</feature>
      <feature class="double" name="well" precision="4">[3730000 2640000 2500000]</feature>
      <feature class="logical" name="segmented">0</feature>
      <feature class="double" name="worms" precision="4">50000</feature>
      <feature class="logical" name="measured">1</feature>
      <feature class="char" name="format">tif</feature>
      <feature cell="true" class="double" name="glareZones" precision="4">[4090000 1530000;4050000 1590000;3980000 1590000;3950000 1530000;3980000 1460000;4050000 1460000;4090000 1530000]</feature>
      <feature class="char" name="experiment">Aging wild type</feature>
      <feature class="char" name="month">Nov</feature>
      <feature class="double" name="day" precision="4">300000</feature>
      <feature class="double" name="year" precision="4">20090000</feature>
      <feature class="char" name="class">Best swimmers</feature>
   </sequence>
   <sequence number="7">
      <feature class="char" name="name">Nemo-Aging wild type-Trial6-wild type-Best swimmers-Sample034</feature>
      <feature class="char" name="author">Nemo</feature>
      <feature class="char" name="date">Nov 2009</feature>
      <feature class="char" name="gene">wild type</feature>
      <feature class="double" name="trial" precision="4">60000</feature>
      <feature class="double" name="age" precision="4">130000</feature>
      <feature class="char" name="set">034</feature>
      <feature class="char" name="note">Best swimmers</feature>
      <feature class="char" name="directory">missing video</feature>
      <feature class="double" name="images" precision="4">0</feature>
      <feature class="double" name="duration" precision="4">299500</feature>
      <feature class="double" name="frames_per_second" precision="4">181636</feature>
      <feature class="double" name="mm_per_pixel" precision="4">201</feature>
      <feature class="double" name="well" precision="4">[3220000 2790000 2490000]</feature>
      <feature class="logical" name="segmented">0</feature>
      <feature class="double" name="worms" precision="4">50000</feature>
      <feature class="logical" name="measured">1</feature>
      <feature class="char" name="format">tif</feature>
      <feature cell="true" class="double" name="glareZones" precision="4">[3550000 1530000;3510000 1600000;3430000 1600000;3390000 1530000;3430000 1460000;3510000 1460000;3550000 1530000]</feature>
      <feature class="char" name="experiment">Aging wild type</feature>
      <feature class="char" name="month">Dec</feature>
      <feature class="double" name="day" precision="4">20000</feature>
      <feature class="double" name="year" precision="4">20090000</feature>
      <feature class="char" name="class">Best swimmers</feature>
   </sequence>
   <sequence number="8">
      <feature class="char" name="name">Nemo-Aging wild type-Trial6-wild type-Best swimmers-Sample035</feature>
      <feature class="char" name="author">Nemo</feature>
      <feature class="char" name="date">Nov 2009</feature>
      <feature class="char" name="gene">wild type</feature>
      <feature class="double" name="trial" precision="4">60000</feature>
      <feature class="double" name="age" precision="4">130000</feature>
      <feature class="char" name="set">035</feature>
      <feature class="char" name="note">Best swimmers</feature>
      <feature class="char" name="directory">missing video</feature>
      <feature class="double" name="images" precision="4">0</feature>
      <feature class="double" name="duration" precision="4">299500</feature>
      <feature class="double" name="frames_per_second" precision="4">181636</feature>
      <feature class="double" name="mm_per_pixel" precision="4">200</feature>
      <feature class="double" name="well" precision="4">[3370000 2670000 2500000]</feature>
      <feature class="logical" name="segmented">0</feature>
      <feature class="double" name="worms" precision="4">50000</feature>
      <feature class="logical" name="measured">1</feature>
      <feature class="char" name="format">tif</feature>
      <feature cell="true" class="double" name="glareZones" precision="4">[3680000 1410000;3650000 1450000;3590000 1450000;3560000 1410000;3590000 1360000;3650000 1360000;3680000 1410000]</feature>
      <feature class="char" name="experiment">Aging wild type</feature>
      <feature class="char" name="month">Dec</feature>
      <feature class="double" name="day" precision="4">20000</feature>
      <feature class="double" name="year" precision="4">20090000</feature>
      <feature class="char" name="class">Best swimmers</feature>
   </sequence>
   <sequence number="9">
      <feature class="char" name="name">Nemo-Aging wild type-Trial6-wild type-Best swimmers-Sample036</feature>
      <feature class="char" name="author">Nemo</feature>
      <feature class="char" name="date">Nov 2009</feature>
      <feature class="char" name="gene">wild type</feature>
      <feature class="double" name="trial" precision="4">60000</feature>
      <feature class="double" name="age" precision="4">130000</feature>
      <feature class="char" name="set">036</feature>
      <feature class="char" name="note">Best swimmers</feature>
      <feature class="char" name="directory">missing video</feature>
      <feature class="double" name="images" precision="4">0</feature>
      <feature class="double" name="duration" precision="4">299500</feature>
      <feature class="double" name="frames_per_second" precision="4">181636</feature>
      <feature class="double" name="mm_per_pixel" precision="4">200</feature>
      <feature class="double" name="well" precision="4">[3470000 2670000 2500000]</feature>
      <feature class="logical" name="segmented">0</feature>
      <feature class="double" name="worms" precision="4">50000</feature>
      <feature class="logical" name="measured">1</feature>
      <feature class="char" name="format">tif</feature>
      <feature cell="true" class="double" name="glareZones" precision="4">[3790000 1490000;3760000 1530000;3690000 1530000;3660000 1490000;3690000 1450000;3760000 1450000;3790000 1490000]</feature>
      <feature class="char" name="experiment">Aging wild type</feature>
      <feature class="char" name="month">Dec</feature>
      <feature class="double" name="day" precision="4">20000</feature>
      <feature class="double" name="year" precision="4">20090000</feature>
      <feature class="char" name="class">Best swimmers</feature>
   </sequence>
   <sequence number="10">
      <feature class="char" name="name">Nemo-Aging wild type-Trial6-wild type-Best swimmers-Sample037</feature>
      <feature class="char" name="author">Nemo</feature>
      <feature class="char" name="date">Nov 2009</feature>
      <feature class="char" name="gene">wild type</feature>
      <feature class="double" name="trial" precision="4">60000</feature>
      <feature class="double" name="age" precision="4">130000</feature>
      <feature class="char" name="set">037</feature>
      <feature class="char" name="note">Best swimmers</feature>
      <feature class="char" name="directory">missing video</feature>
      <feature class="double" name="images" precision="4">0</feature>
      <feature class="double" name="duration" precision="4">299500</feature>
      <feature class="double" name="frames_per_second" precision="4">181636</feature>
      <feature class="double" name="mm_per_pixel" precision="4">201</feature>
      <feature class="double" name="well" precision="4">[3190000 2560000 2490000]</feature>
      <feature class="logical" name="segmented">0</feature>
      <feature class="double" name="worms" precision="4">50000</feature>
      <feature class="logical" name="measured">1</feature>
      <feature class="char" name="format">tif</feature>
      <feature cell="true" class="double" name="glareZones" precision="4">[3460000 1350000;3430000 1380000;3380000 1380000;3360000 1350000;3380000 1320000;3430000 1320000;3460000 1350000]</feature>
      <feature class="char" name="experiment">Aging wild type</feature>
      <feature class="char" name="month">Dec</feature>
      <feature class="double" name="day" precision="4">20000</feature>
      <feature class="double" name="year" precision="4">20090000</feature>
      <feature class="char" name="class">Best swimmers</feature>
   </sequence>
   <sequence number="11">
      <feature class="char" name="name">Nemo-Aging wild type-Trial6-wild type-Best swimmers-Sample038</feature>
      <feature class="char" name="author">Nemo</feature>
      <feature class="char" name="date">Nov 2009</feature>
      <feature class="char" name="gene">wild type</feature>
      <feature class="double" name="trial" precision="4">60000</feature>
      <feature class="double" name="age" precision="4">130000</feature>
      <feature class="char" name="set">038</feature>
      <feature class="char" name="note">Best swimmers</feature>
      <feature class="char" name="directory">missing video</feature>
      <feature class="double" name="images" precision="4">0</feature>
      <feature class="double" name="duration" precision="4">299500</feature>
      <feature class="double" name="frames_per_second" precision="4">181636</feature>
      <feature class="double" name="mm_per_pixel" precision="4">200</feature>
      <feature class="double" name="well" precision="4">[3480000 2620000 2500000]</feature>
      <feature class="logical" name="segmented">0</feature>
      <feature class="double" name="worms" precision="4">50000</feature>
      <feature class="logical" name="measured">1</feature>
      <feature class="char" name="format">tif</feature>
      <feature cell="true" class="double" name="glareZones" precision="4">[]</feature>
      <feature class="char" name="experiment">Aging wild type</feature>
      <feature class="char" name="month">Dec</feature>
      <feature class="double" name="day" precision="4">20000</feature>
      <feature class="double" name="year" precision="4">20090000</feature>
      <feature class="char" name="class">Best swimmers</feature>
   </sequence>
   <sequence number="12">
      <feature class="char" name="name">Nemo-Aging wild type-Trial6-wild type-Best swimmers-Sample039</feature>
      <feature class="char" name="author">Nemo</feature>
      <feature class="char" name="date">Nov 2009</feature>
      <feature class="char" name="gene">wild type</feature>
      <feature class="double" name="trial" precision="4">60000</feature>
      <feature class="double" name="age" precision="4">130000</feature>
      <feature class="char" name="set">039</feature>
      <feature class="char" name="note">Best swimmers</feature>
      <feature class="char" name="directory">missing video</feature>
      <feature class="double" name="images" precision="4">0</feature>
      <feature class="double" name="duration" precision="4">299500</feature>
      <feature class="double" name="frames_per_second" precision="4">181636</feature>
      <feature class="double" name="mm_per_pixel" precision="4">201</feature>
      <feature class="double" name="well" precision="4">[3360000 2680000 2490000]</feature>
      <feature class="logical" name="segmented">0</feature>
      <feature class="double" name="worms" precision="4">50000</feature>
      <feature class="logical" name="measured">1</feature>
      <feature class="char" name="format">tif</feature>
      <feature cell="true" class="double" name="glareZones" precision="4">[3660000 1520000;3620000 1600000;3560000 1600000;3520000 1520000;3560000 1430000;3620000 1430000;3660000 1520000]</feature>
      <feature class="char" name="experiment">Aging wild type</feature>
      <feature class="char" name="month">Dec</feature>
      <feature class="double" name="day" precision="4">20000</feature>
      <feature class="double" name="year" precision="4">20090000</feature>
      <feature class="char" name="class">Best swimmers</feature>
   </sequence>
   <sequence number="13">
      <feature class="char" name="name">Nemo-Aging wild type-Trial6-wild type-Best swimmers-Sample022</feature>
      <feature class="char" name="author">Nemo</feature>
      <feature class="char" name="date">Nov 2009</feature>
      <feature class="char" name="gene">wild type</feature>
      <feature class="double" name="trial" precision="4">60000</feature>
      <feature class="double" name="age" precision="4">80000</feature>
      <feature class="char" name="set">022</feature>
      <feature class="char" name="note">Best swimmers</feature>
      <feature class="char" name="directory">missing video</feature>
      <feature class="double" name="images" precision="4">0</feature>
      <feature class="double" name="duration" precision="4">299500</feature>
      <feature class="double" name="frames_per_second" precision="4">181636</feature>
      <feature class="double" name="mm_per_pixel" precision="4">200</feature>
      <feature class="double" name="well" precision="4">[3180000 2610000 2500000]</feature>
      <feature class="logical" name="segmented">0</feature>
      <feature class="double" name="worms" precision="4">50000</feature>
      <feature class="logical" name="measured">1</feature>
      <feature class="char" name="format">tif</feature>
      <feature cell="true" class="double" name="glareZones" precision="4">[3510000 1440000;3480000 1490000;3420000 1490000;3400000 1440000;3420000 1400000;3480000 1400000;3510000 1440000]</feature>
      <feature class="char" name="experiment">Aging wild type</feature>
      <feature class="char" name="month">Nov</feature>
      <feature class="double" name="day" precision="4">270000</feature>
      <feature class="double" name="year" precision="4">20090000</feature>
      <feature class="char" name="class">Best swimmers</feature>
   </sequence>
   <sequence number="14">
      <feature class="char" name="name">Nemo-Aging wild type-Trial6-wild type-Best swimmers-Sample023</feature>
      <feature class="char" name="author">Nemo</feature>
      <feature class="char" name="date">Nov 2009</feature>
      <feature class="char" name="gene">wild type</feature>
      <feature class="double" name="trial" precision="4">60000</feature>
      <feature class="double" name="age" precision="4">80000</feature>
      <feature class="char" name="set">023</feature>
      <feature class="char" name="note">Best swimmers</feature>
      <feature class="char" name="directory">missing video</feature>
      <feature class="double" name="images" precision="4">0</feature>
      <feature class="double" name="duration" precision="4">299500</feature>
      <feature class="double" name="frames_per_second" precision="4">181636</feature>
      <feature class="double" name="mm_per_pixel" precision="4">200</feature>
      <feature class="double" name="well" precision="4">[3560000 2590000 2500000]</feature>
      <feature class="logical" name="segmented">0</feature>
      <feature class="double" name="worms" precision="4">50000</feature>
      <feature class="logical" name="measured">1</feature>
      <feature class="char" name="format">tif</feature>
      <feature cell="true" class="double" name="glareZones" precision="4">[3860000 1370000;3830000 1410000;3760000 1410000;3730000 1370000;3760000 1330000;3830000 1330000;3860000 1370000]</feature>
      <feature class="char" name="experiment">Aging wild type</feature>
      <feature class="char" name="month">Nov</feature>
      <feature class="double" name="day" precision="4">270000</feature>
      <feature class="double" name="year" precision="4">20090000</feature>
      <feature class="char" name="class">Best swimmers</feature>
   </sequence>
   <sequence number="15">
      <feature class="char" name="name">Nemo-Aging wild type-Trial6-wild type-Best swimmers-Sample024</feature>
      <feature class="char" name="author">Nemo</feature>
      <feature class="char" name="date">Nov 2009</feature>
      <feature class="char" name="gene">wild type</feature>
      <feature class="double" name="trial" precision="4">60000</feature>
      <feature class="double" name="age" precision="4">80000</feature>
      <feature class="char" name="set">024</feature>
      <feature class="char" name="note">Best swimmers</feature>
      <feature class="char" name="directory">missing video</feature>
      <feature class="double" name="images" precision="4">0</feature>
      <feature class="double" name="duration" precision="4">299500</feature>
      <feature class="double" name="frames_per_second" precision="4">181636</feature>
      <feature class="double" name="mm_per_pixel" precision="4">201</feature>
      <feature class="double" name="well" precision="4">[2800000 2640000 2490000]</feature>
      <feature class="logical" name="segmented">0</feature>
      <feature class="double" name="worms" precision="4">50000</feature>
      <feature class="logical" name="measured">1</feature>
      <feature class="char" name="format">tif</feature>
      <feature cell="true" class="double" name="glareZones" precision="4">[3140000 1500000;3110000 1540000;3030000 1540000;3000000 1500000;3030000 1460000;3110000 1460000;3140000 1500000]</feature>
      <feature class="char" name="experiment">Aging wild type</feature>
      <feature class="char" name="month">Nov</feature>
      <feature class="double" name="day" precision="4">270000</feature>
      <feature class="double" name="year" precision="4">20090000</feature>
      <feature class="char" name="class">Best swimmers</feature>
   </sequence>
   <sequence number="16">
      <feature class="char" name="name">Nemo-Aging wild type-Trial6-wild type-Best swimmers-Sample025</feature>
      <feature class="char" name="author">Nemo</feature>
      <feature class="char" name="date">Nov 2009</feature>
      <feature class="char" name="gene">wild type</feature>
      <feature class="double" name="trial" precision="4">60000</feature>
      <feature class="double" name="age" precision="4">80000</feature>
      <feature class="char" name="set">025</feature>
      <feature class="char" name="note">Best swimmers</feature>
      <feature class="char" name="directory">missing video</feature>
      <feature class="double" name="images" precision="4">0</feature>
      <feature class="double" name="duration" precision="4">299500</feature>
      <feature class="double" name="frames_per_second" precision="4">181636</feature>
      <feature class="double" name="mm_per_pixel" precision="4">201</feature>
      <feature class="double" name="well" precision="4">[3580000 2480000 2490000]</feature>
      <feature class="logical" name="segmented">0</feature>
      <feature class="double" name="worms" precision="4">50000</feature>
      <feature class="logical" name="measured">1</feature>
      <feature class="char" name="format">tif</feature>
      <feature cell="true" class="double" name="glareZones" precision="4">[3860000 1210000;3840000 1240000;3790000 1240000;3760000 1210000;3790000 1180000;3840000 1180000;3860000 1210000]</feature>
      <feature class="char" name="experiment">Aging wild type</feature>
      <feature class="char" name="month">Nov</feature>
      <feature class="double" name="day" precision="4">270000</feature>
      <feature class="double" name="year" precision="4">20090000</feature>
      <feature class="char" name="class">Best swimmers</feature>
   </sequence>
   <sequence number="17">
      <feature class="char" name="name">Nemo-Aging wild type-Trial6-wild type-Best swimmers-Sample026</feature>
      <feature class="char" name="author">Nemo</feature>
      <feature class="char" name="date">Nov 2009</feature>
      <feature class="char" name="gene">wild type</feature>
      <feature class="double" name="trial" precision="4">60000</feature>
      <feature class="double" name="age" precision="4">80000</feature>
      <feature class="char" name="set">026</feature>
      <feature class="char" name="note">Best swimmers</feature>
      <feature class="char" name="directory">missing video</feature>
      <feature class="double" name="images" precision="4">0</feature>
      <feature class="double" name="duration" precision="4">299500</feature>
      <feature class="double" name="frames_per_second" precision="4">181636</feature>
      <feature class="double" name="mm_per_pixel" precision="4">200</feature>
      <feature class="double" name="well" precision="4">[3110000 2510000 2500000]</feature>
      <feature class="logical" name="segmented">0</feature>
      <feature class="double" name="worms" precision="4">50000</feature>
      <feature class="logical" name="measured">1</feature>
      <feature class="char" name="format">tif</feature>
      <feature cell="true" class="double" name="glareZones" precision="4">[]</feature>
      <feature class="char" name="experiment">Aging wild type</feature>
      <feature class="char" name="month">Nov</feature>
      <feature class="double" name="day" precision="4">270000</feature>
      <feature class="double" name="year" precision="4">20090000</feature>
      <feature class="char" name="class">Best swimmers</feature>
   </sequence>
   <sequence number="18">
      <feature class="char" name="name">Nemo-Aging wild type-Trial6-wild type-Best swimmers-Sample027</feature>
      <feature class="char" name="author">Nemo</feature>
      <feature class="char" name="date">Nov 2009</feature>
      <feature class="char" name="gene">wild type</feature>
      <feature class="double" name="trial" precision="4">60000</feature>
      <feature class="double" name="age" precision="4">80000</feature>
      <feature class="char" name="set">027</feature>
      <feature class="char" name="note">Best swimmers</feature>
      <feature class="char" name="directory">missing video</feature>
      <feature class="double" name="images" precision="4">0</feature>
      <feature class="double" name="duration" precision="4">299500</feature>
      <feature class="double" name="frames_per_second" precision="4">181636</feature>
      <feature class="double" name="mm_per_pixel" precision="4">200</feature>
      <feature class="double" name="well" precision="4">[3090000 2590000 2500000]</feature>
      <feature class="logical" name="segmented">0</feature>
      <feature class="double" name="worms" precision="4">50000</feature>
      <feature class="logical" name="measured">1</feature>
      <feature class="char" name="format">tif</feature>
      <feature cell="true" class="double" name="glareZones" precision="4">[]</feature>
      <feature class="char" name="experiment">Aging wild type</feature>
      <feature class="char" name="month">Nov</feature>
      <feature class="double" name="day" precision="4">270000</feature>
      <feature class="double" name="year" precision="4">20090000</feature>
      <feature class="char" name="class">Best swimmers</feature>
   </sequence>
   <sequence number="19">
      <feature class="char" name="name">Nemo-Aging wild type-Trial1-wild type-All animals-Sample036</feature>
      <feature class="char" name="author">Nemo</feature>
      <feature class="char" name="date">Nov 2009</feature>
      <feature class="char" name="gene">wild type</feature>
      <feature class="double" name="trial" precision="4">10000</feature>
      <feature class="double" name="age" precision="4">110000</feature>
      <feature class="char" name="set">036</feature>
      <feature class="char" name="note"/>
      <feature class="char" name="directory">missing video</feature>
      <feature class="double" name="images" precision="4">0</feature>
      <feature class="double" name="duration" precision="4">299500</feature>
      <feature class="double" name="frames_per_second" precision="4">181636</feature>
      <feature class="double" name="mm_per_pixel" precision="4">202</feature>
      <feature class="double" name="well" precision="4">[3270000 2520000 2480000]</feature>
      <feature class="logical" name="segmented">0</feature>
      <feature class="double" name="worms" precision="4">50000</feature>
      <feature class="logical" name="measured">1</feature>
      <feature class="char" name="format">tif</feature>
      <feature cell="true" class="double" name="glareZones" precision="4">[3600000 1300000;3570000 1350000;3520000 1350000;3490000 1300000;3520000 1240000;3570000 1240000;3600000 1300000]</feature>
      <feature class="char" name="experiment">Aging wild type</feature>
      <feature class="char" name="month">Nov</feature>
      <feature class="double" name="day" precision="4">300000</feature>
      <feature class="double" name="year" precision="4">20090000</feature>
      <feature class="char" name="class">All animals</feature>
   </sequence>
   <sequence number="20">
      <feature class="char" name="name">Nemo-Aging wild type-Trial1-wild type-All animals-Sample037</feature>
      <feature class="char" name="author">Nemo</feature>
      <feature class="char" name="date">Nov 2009</feature>
      <feature class="char" name="gene">wild type</feature>
      <feature class="double" name="trial" precision="4">10000</feature>
      <feature class="double" name="age" precision="4">110000</feature>
      <feature class="char" name="set">037</feature>
      <feature class="char" name="note"/>
      <feature class="char" name="directory">missing video</feature>
      <feature class="double" name="images" precision="4">0</feature>
      <feature class="double" name="duration" precision="4">299500</feature>
      <feature class="double" name="frames_per_second" precision="4">181636</feature>
      <feature class="double" name="mm_per_pixel" precision="4">200</feature>
      <feature class="double" name="well" precision="4">[3740000 2570000 2500000]</feature>
      <feature class="logical" name="segmented">0</feature>
      <feature class="double" name="worms" precision="4">50000</feature>
      <feature class="logical" name="measured">1</feature>
      <feature class="char" name="format">tif</feature>
      <feature cell="true" class="double" name="glareZones" precision="4">[]</feature>
      <feature class="char" name="experiment">Aging wild type</feature>
      <feature class="char" name="month">Nov</feature>
      <feature class="double" name="day" precision="4">300000</feature>
      <feature class="double" name="year" precision="4">20090000</feature>
      <feature class="char" name="class">All animals</feature>
   </sequence>
   <sequence number="21">
      <feature class="char" name="name">Nemo-Aging wild type-Trial1-wild type-All animals-Sample038</feature>
      <feature class="char" name="author">Nemo</feature>
      <feature class="char" name="date">Nov 2009</feature>
      <feature class="char" name="gene">wild type</feature>
      <feature class="double" name="trial" precision="4">10000</feature>
      <feature class="double" name="age" precision="4">110000</feature>
      <feature class="char" name="set">038</feature>
      <feature class="char" name="note"/>
      <feature class="char" name="directory">missing video</feature>
      <feature class="double" name="images" precision="4">0</feature>
      <feature class="double" name="duration" precision="4">299500</feature>
      <feature class="double" name="frames_per_second" precision="4">181636</feature>
      <feature class="double" name="mm_per_pixel" precision="4">201</feature>
      <feature class="double" name="well" precision="4">[3470000 2580000 2490000]</feature>
      <feature class="logical" name="segmented">0</feature>
      <feature class="double" name="worms" precision="4">50000</feature>
      <feature class="logical" name="measured">1</feature>
      <feature class="char" name="format">tif</feature>
      <feature cell="true" class="double" name="glareZones" precision="4">[3730000 1340000;3710000 1380000;3660000 1380000;3640000 1340000;3660000 1300000;3710000 1300000;3730000 1340000]</feature>
      <feature class="char" name="experiment">Aging wild type</feature>
      <feature class="char" name="month">Nov</feature>
      <feature class="double" name="day" precision="4">300000</feature>
      <feature class="double" name="year" precision="4">20090000</feature>
      <feature class="char" name="class">All animals</feature>
   </sequence>
   <sequence number="22">
      <feature class="char" name="name">Nemo-Aging wild type-Trial1-wild type-All animals-Sample039</feature>
      <feature class="char" name="author">Nemo</feature>
      <feature class="char" name="date">Nov 2009</feature>
      <feature class="char" name="gene">wild type</feature>
      <feature class="double" name="trial" precision="4">10000</feature>
      <feature class="double" name="age" precision="4">110000</feature>
      <feature class="char" name="set">039</feature>
      <feature class="char" name="note"/>
      <feature class="char" name="directory">missing video</feature>
      <feature class="double" name="images" precision="4">0</feature>
      <feature class="double" name="duration" precision="4">299500</feature>
      <feature class="double" name="frames_per_second" precision="4">181636</feature>
      <feature class="double" name="mm_per_pixel" precision="4">201</feature>
      <feature class="double" name="well" precision="4">[3830000 2510000 2490000]</feature>
      <feature class="logical" name="segmented">0</feature>
      <feature class="double" name="worms" precision="4">50000</feature>
      <feature class="logical" name="measured">1</feature>
      <feature class="char" name="format">tif</feature>
      <feature cell="true" class="double" name="glareZones" precision="4">[4210000 1370000;4170000 1410000;4080000 1410000;4050000 1370000;4080000 1320000;4170000 1320000;4210000 1370000]</feature>
      <feature class="char" name="experiment">Aging wild type</feature>
      <feature class="char" name="month">Nov</feature>
      <feature class="double" name="day" precision="4">300000</feature>
      <feature class="double" name="year" precision="4">20090000</feature>
      <feature class="char" name="class">All animals</feature>
   </sequence>
   <sequence number="23">
      <feature class="char" name="name">Nemo-Aging wild type-Trial1-wild type-All animals-Sample040</feature>
      <feature class="char" name="author">Nemo</feature>
      <feature class="char" name="date">Nov 2009</feature>
      <feature class="char" name="gene">wild type</feature>
      <feature class="double" name="trial" precision="4">10000</feature>
      <feature class="double" name="age" precision="4">110000</feature>
      <feature class="char" name="set">040</feature>
      <feature class="char" name="note"/>
      <feature class="char" name="directory">missing video</feature>
      <feature class="double" name="images" precision="4">0</feature>
      <feature class="double" name="duration" precision="4">299500</feature>
      <feature class="double" name="frames_per_second" precision="4">181636</feature>
      <feature class="double" name="mm_per_pixel" precision="4">202</feature>
      <feature class="double" name="well" precision="4">[3090000 2690000 2480000]</feature>
      <feature class="logical" name="segmented">0</feature>
      <feature class="double" name="worms" precision="4">50000</feature>
      <feature class="logical" name="measured">1</feature>
      <feature class="char" name="format">tif</feature>
      <feature cell="true" class="double" name="glareZones" precision="4">[3410000 1570000;3390000 1590000;3350000 1590000;3340000 1570000;3350000 1540000;3390000 1540000;3410000 1570000]</feature>
      <feature class="char" name="experiment">Aging wild type</feature>
      <feature class="char" name="month">Nov</feature>
      <feature class="double" name="day" precision="4">300000</feature>
      <feature class="double" name="year" precision="4">20090000</feature>
      <feature class="char" name="class">All animals</feature>
   </sequence>
   <sequence number="24">
      <feature class="char" name="name">Nemo-Aging wild type-Trial1-wild type-All animals-Sample041</feature>
      <feature class="char" name="author">Nemo</feature>
      <feature class="char" name="date">Nov 2009</feature>
      <feature class="char" name="gene">wild type</feature>
      <feature class="double" name="trial" precision="4">10000</feature>
      <feature class="double" name="age" precision="4">110000</feature>
      <feature class="char" name="set">041</feature>
      <feature class="char" name="note"/>
      <feature class="char" name="directory">missing video</feature>
      <feature class="double" name="images" precision="4">0</feature>
      <feature class="double" name="duration" precision="4">299500</feature>
      <feature class="double" name="frames_per_second" precision="4">181636</feature>
      <feature class="double" name="mm_per_pixel" precision="4">201</feature>
      <feature class="double" name="well" precision="4">[3410000 2680000 2490000]</feature>
      <feature class="logical" name="segmented">0</feature>
      <feature class="double" name="worms" precision="4">50000</feature>
      <feature class="logical" name="measured">1</feature>
      <feature class="char" name="format">tif</feature>
      <feature cell="true" class="double" name="glareZones" precision="4">[]</feature>
      <feature class="char" name="experiment">Aging wild type</feature>
      <feature class="char" name="month">Nov</feature>
      <feature class="double" name="day" precision="4">300000</feature>
      <feature class="double" name="year" precision="4">20090000</feature>
      <feature class="char" name="class">All animals</feature>
   </sequence>
   <sequence number="25">
      <feature class="char" name="name">Nemo-Aging wild type-Trial1-wild type-All animals-Sample042</feature>
      <feature class="char" name="author">Nemo</feature>
      <feature class="char" name="date">Nov 2009</feature>
      <feature class="char" name="gene">wild type</feature>
      <feature class="double" name="trial" precision="4">10000</feature>
      <feature class="double" name="age" precision="4">110000</feature>
      <feature class="char" name="set">042</feature>
      <feature class="char" name="note"/>
      <feature class="char" name="directory">missing video</feature>
      <feature class="double" name="images" precision="4">0</feature>
      <feature class="double" name="duration" precision="4">299500</feature>
      <feature class="double" name="frames_per_second" precision="4">181636</feature>
      <feature class="double" name="mm_per_pixel" precision="4">201</feature>
      <feature class="double" name="well" precision="4">[3670000 2630000 2490000]</feature>
      <feature class="logical" name="segmented">0</feature>
      <feature class="double" name="worms" precision="4">50000</feature>
      <feature class="logical" name="measured">1</feature>
      <feature class="char" name="format">tif</feature>
      <feature cell="true" class="double" name="glareZones" precision="4">[]</feature>
      <feature class="char" name="experiment">Aging wild type</feature>
      <feature class="char" name="month">Nov</feature>
      <feature class="double" name="day" precision="4">300000</feature>
      <feature class="double" name="year" precision="4">20090000</feature>
      <feature class="char" name="class">All animals</feature>
   </sequence>
   <sequence number="26">
      <feature class="char" name="name">Nemo-Aging wild type-Trial1-wild type-All animals-Sample043</feature>
      <feature class="char" name="author">Nemo</feature>
      <feature class="char" name="date">Nov 2009</feature>
      <feature class="char" name="gene">wild type</feature>
      <feature class="double" name="trial" precision="4">10000</feature>
      <feature class="double" name="age" precision="4">110000</feature>
      <feature class="char" name="set">043</feature>
      <feature class="char" name="note"/>
      <feature class="char" name="directory">missing video</feature>
      <feature class="double" name="images" precision="4">0</feature>
      <feature class="double" name="duration" precision="4">299500</feature>
      <feature class="double" name="frames_per_second" precision="4">181636</feature>
      <feature class="double" name="mm_per_pixel" precision="4">202</feature>
      <feature class="double" name="well" precision="4">[4140000 2630000 2480000]</feature>
      <feature class="logical" name="segmented">0</feature>
      <feature class="double" name="worms" precision="4">50000</feature>
      <feature class="logical" name="measured">1</feature>
      <feature class="char" name="format">tif</feature>
      <feature cell="true" class="double" name="glareZones" precision="4">[4150000 1630000;4120000 1680000;4030000 1710000;3930000 1680000;3900000 1630000;3930000 1580000;4030000 1560000;4120000 1580000;4150000 1630000]</feature>
      <feature class="char" name="experiment">Aging wild type</feature>
      <feature class="char" name="month">Nov</feature>
      <feature class="double" name="day" precision="4">300000</feature>
      <feature class="double" name="year" precision="4">20090000</feature>
      <feature class="char" name="class">All animals</feature>
   </sequence>
   <sequence number="27">
      <feature class="char" name="name">Nemo-Aging wild type-Trial1-wild type-All animals-Sample044</feature>
      <feature class="char" name="author">Nemo</feature>
      <feature class="char" name="date">Nov 2009</feature>
      <feature class="char" name="gene">wild type</feature>
      <feature class="double" name="trial" precision="4">10000</feature>
      <feature class="double" name="age" precision="4">110000</feature>
      <feature class="char" name="set">044</feature>
      <feature class="char" name="note"/>
      <feature class="char" name="directory">missing video</feature>
      <feature class="double" name="images" precision="4">0</feature>
      <feature class="double" name="duration" precision="4">299500</feature>
      <feature class="double" name="frames_per_second" precision="4">181636</feature>
      <feature class="double" name="mm_per_pixel" precision="4">200</feature>
      <feature class="double" name="well" precision="4">[3430000 2750000 2500000]</feature>
      <feature class="logical" name="segmented">0</feature>
      <feature class="double" name="worms" precision="4">50000</feature>
      <feature class="logical" name="measured">1</feature>
      <feature class="char" name="format">tif</feature>
      <feature cell="true" class="double" name="glareZones" precision="4">[]</feature>
      <feature class="char" name="experiment">Aging wild type</feature>
      <feature class="char" name="month">Nov</feature>
      <feature class="double" name="day" precision="4">300000</feature>
      <feature class="double" name="year" precision="4">20090000</feature>
      <feature class="char" name="class">All animals</feature>
   </sequence>
   <sequence number="28">
      <feature class="char" name="name">Nemo-Aging wild type-Trial1-wild type-All animals-Sample045</feature>
      <feature class="char" name="author">Nemo</feature>
      <feature class="char" name="date">Nov 2009</feature>
      <feature class="char" name="gene">wild type</feature>
      <feature class="double" name="trial" precision="4">10000</feature>
      <feature class="double" name="age" precision="4">110000</feature>
      <feature class="char" name="set">045</feature>
      <feature class="char" name="note"/>
      <feature class="char" name="directory">missing video</feature>
      <feature class="double" name="images" precision="4">0</feature>
      <feature class="double" name="duration" precision="4">299500</feature>
      <feature class="double" name="frames_per_second" precision="4">181636</feature>
      <feature class="double" name="mm_per_pixel" precision="4">202</feature>
      <feature class="double" name="well" precision="4">[3260000 2690000 2480000]</feature>
      <feature class="logical" name="segmented">0</feature>
      <feature class="double" name="worms" precision="4">20000</feature>
      <feature class="logical" name="measured">1</feature>
      <feature class="char" name="format">tif</feature>
      <feature cell="true" class="double" name="glareZones" precision="4">[]</feature>
      <feature class="char" name="experiment">Aging wild type</feature>
      <feature class="char" name="month">Nov</feature>
      <feature class="double" name="day" precision="4">300000</feature>
      <feature class="double" name="year" precision="4">20090000</feature>
      <feature class="char" name="class">All animals</feature>
   </sequence>
   <sequence number="29">
      <feature class="char" name="name">Nemo-Aging wild type-Trial1-wild type-All animals-Sample046</feature>
      <feature class="char" name="author">Nemo</feature>
      <feature class="char" name="date">Nov 2009</feature>
      <feature class="char" name="gene">wild type</feature>
      <feature class="double" name="trial" precision="4">10000</feature>
      <feature class="double" name="age" precision="4">110000</feature>
      <feature class="char" name="set">046</feature>
      <feature class="char" name="note"/>
      <feature class="char" name="directory">missing video</feature>
      <feature class="double" name="images" precision="4">0</feature>
      <feature class="double" name="duration" precision="4">299500</feature>
      <feature class="double" name="frames_per_second" precision="4">181636</feature>
      <feature class="double" name="mm_per_pixel" precision="4">200</feature>
      <feature class="double" name="well" precision="4">[3540000 2730000 2500000]</feature>
      <feature class="logical" name="segmented">0</feature>
      <feature class="double" name="worms" precision="4">40000</feature>
      <feature class="logical" name="measured">1</feature>
      <feature class="char" name="format">tif</feature>
      <feature cell="true" class="double" name="glareZones" precision="4">[3500000 1750000;3470000 1810000;3390000 1840000;3310000 1810000;3280000 1750000;3310000 1690000;3390000 1660000;3470000 1690000;3500000 1750000]</feature>
      <feature class="char" name="experiment">Aging wild type</feature>
      <feature class="char" name="month">Nov</feature>
      <feature class="double" name="day" precision="4">300000</feature>
      <feature class="double" name="year" precision="4">20090000</feature>
      <feature class="char" name="class">All animals</feature>
   </sequence>
   <sequence number="30">
      <feature class="char" name="name">Nemo-Aging wild type-Trial1-wild type-All animals-Sample047</feature>
      <feature class="char" name="author">Nemo</feature>
      <feature class="char" name="date">Nov 2009</feature>
      <feature class="char" name="gene">wild type</feature>
      <feature class="double" name="trial" precision="4">10000</feature>
      <feature class="double" name="age" precision="4">110000</feature>
      <feature class="char" name="set">047</feature>
      <feature class="char" name="note"/>
      <feature class="char" name="directory">missing video</feature>
      <feature class="double" name="images" precision="4">0</feature>
      <feature class="double" name="duration" precision="4">299500</feature>
      <feature class="double" name="frames_per_second" precision="4">181636</feature>
      <feature class="double" name="mm_per_pixel" precision="4">201</feature>
      <feature class="double" name="well" precision="4">[3300000 2690000 2490000]</feature>
      <feature class="logical" name="segmented">0</feature>
      <feature class="double" name="worms" precision="4">50000</feature>
      <feature class="logical" name="measured">1</feature>
      <feature class="char" name="format">tif</feature>
      <feature cell="true" class="double" name="glareZones" precision="4">[]</feature>
      <feature class="char" name="experiment">Aging wild type</feature>
      <feature class="char" name="month">Nov</feature>
      <feature class="double" name="day" precision="4">300000</feature>
      <feature class="double" name="year" precision="4">20090000</feature>
      <feature class="char" name="class">All animals</feature>
   </sequence>
   <sequence number="31">
      <feature class="char" name="name">Nemo-Aging wild type-Trial1-wild type-All animals-Sample048</feature>
      <feature class="char" name="author">Nemo</feature>
      <feature class="char" name="date">Nov 2009</feature>
      <feature class="char" name="gene">wild type</feature>
      <feature class="double" name="trial" precision="4">10000</feature>
      <feature class="double" name="age" precision="4">110000</feature>
      <feature class="char" name="set">048</feature>
      <feature class="char" name="note"/>
      <feature class="char" name="directory">missing video</feature>
      <feature class="double" name="images" precision="4">0</feature>
      <feature class="double" name="duration" precision="4">299500</feature>
      <feature class="double" name="frames_per_second" precision="4">181636</feature>
      <feature class="double" name="mm_per_pixel" precision="4">200</feature>
      <feature class="double" name="well" precision="4">[3430000 2580000 2500000]</feature>
      <feature class="logical" name="segmented">0</feature>
      <feature class="double" name="worms" precision="4">40000</feature>
      <feature class="logical" name="measured">1</feature>
      <feature class="char" name="format">tif</feature>
      <feature cell="true" class="double" name="glareZones" precision="4">[]</feature>
      <feature class="char" name="experiment">Aging wild type</feature>
      <feature class="char" name="month">Nov</feature>
      <feature class="double" name="day" precision="4">300000</feature>
      <feature class="double" name="year" precision="4">20090000</feature>
      <feature class="char" name="class">All animals</feature>
   </sequence>
   <sequence number="32">
      <feature class="char" name="name">Nemo-Aging wild type-Trial1-wild type-All animals-Sample049</feature>
      <feature class="char" name="author">Nemo</feature>
      <feature class="char" name="date">Nov 2009</feature>
      <feature class="char" name="gene">wild type</feature>
      <feature class="double" name="trial" precision="4">10000</feature>
      <feature class="double" name="age" precision="4">130000</feature>
      <feature class="char" name="set">049</feature>
      <feature class="char" name="note"/>
      <feature class="char" name="directory">missing video</feature>
      <feature class="double" name="images" precision="4">0</feature>
      <feature class="double" name="duration" precision="4">299500</feature>
      <feature class="double" name="frames_per_second" precision="4">181636</feature>
      <feature class="double" name="mm_per_pixel" precision="4">200</feature>
      <feature class="double" name="well" precision="4">[3470000 2640000 2500000]</feature>
      <feature class="logical" name="segmented">0</feature>
      <feature class="double" name="worms" precision="4">40000</feature>
      <feature class="logical" name="measured">1</feature>
      <feature class="char" name="format">tif</feature>
      <feature cell="true" class="double" name="glareZones" precision="4">[3430000 1620000;3400000 1680000;3330000 1710000;3250000 1680000;3220000 1620000;3250000 1560000;3330000 1530000;3400000 1560000;3430000 1620000]</feature>
      <feature class="char" name="experiment">Aging wild type</feature>
      <feature class="char" name="month">Dec</feature>
      <feature class="double" name="day" precision="4">20000</feature>
      <feature class="double" name="year" precision="4">20090000</feature>
      <feature class="char" name="class">All animals</feature>
   </sequence>
   <sequence number="33">
      <feature class="char" name="name">Nemo-Aging wild type-Trial1-wild type-All animals-Sample050</feature>
      <feature class="char" name="author">Nemo</feature>
      <feature class="char" name="date">Nov 2009</feature>
      <feature class="char" name="gene">wild type</feature>
      <feature class="double" name="trial" precision="4">10000</feature>
      <feature class="double" name="age" precision="4">130000</feature>
      <feature class="char" name="set">050</feature>
      <feature class="char" name="note"/>
      <feature class="char" name="directory">missing video</feature>
      <feature class="double" name="images" precision="4">0</feature>
      <feature class="double" name="duration" precision="4">299500</feature>
      <feature class="double" name="frames_per_second" precision="4">181636</feature>
      <feature class="double" name="mm_per_pixel" precision="4">202</feature>
      <feature class="double" name="well" precision="4">[3120000 2720000 2480000]</feature>
      <feature class="logical" name="segmented">0</feature>
      <feature class="double" name="worms" precision="4">40000</feature>
      <feature class="logical" name="measured">1</feature>
      <feature class="char" name="format">tif</feature>
      <feature cell="true" class="double" name="glareZones" precision="4">[3070000 1680000;3040000 1720000;2950000 1750000;2860000 1720000;2830000 1680000;2860000 1630000;2950000 1610000;3040000 1630000;3070000 1680000]</feature>
      <feature class="char" name="experiment">Aging wild type</feature>
      <feature class="char" name="month">Dec</feature>
      <feature class="double" name="day" precision="4">20000</feature>
      <feature class="double" name="year" precision="4">20090000</feature>
      <feature class="char" name="class">All animals</feature>
   </sequence>
   <sequence number="34">
      <feature class="char" name="name">Nemo-Aging wild type-Trial1-wild type-All animals-Sample051</feature>
      <feature class="char" name="author">Nemo</feature>
      <feature class="char" name="date">Nov 2009</feature>
      <feature class="char" name="gene">wild type</feature>
      <feature class="double" name="trial" precision="4">10000</feature>
      <feature class="double" name="age" precision="4">130000</feature>
      <feature class="char" name="set">051</feature>
      <feature class="char" name="note"/>
      <feature class="char" name="directory">missing video</feature>
      <feature class="double" name="images" precision="4">0</feature>
      <feature class="double" name="duration" precision="4">299500</feature>
      <feature class="double" name="frames_per_second" precision="4">181636</feature>
      <feature class="double" name="mm_per_pixel" precision="4">199</feature>
      <feature class="double" name="well" precision="4">[3270000 2570000 2510000]</feature>
      <feature class="logical" name="segmented">0</feature>
      <feature class="double" name="worms" precision="4">30000</feature>
      <feature class="logical" name="measured">1</feature>
      <feature class="char" name="format">tif</feature>
      <feature cell="true" class="double" name="glareZones" precision="4">[3240000 1600000;3200000 1660000;3090000 1660000;3050000 1600000;3090000 1540000;3200000 1540000;3240000 1600000]</feature>
      <feature class="char" name="experiment">Aging wild type</feature>
      <feature class="char" name="month">Dec</feature>
      <feature class="double" name="day" precision="4">20000</feature>
      <feature class="double" name="year" precision="4">20090000</feature>
      <feature class="char" name="class">All animals</feature>
   </sequence>
   <sequence number="35">
      <feature class="char" name="name">Nemo-Aging wild type-Trial1-wild type-All animals-Sample052</feature>
      <feature class="char" name="author">Nemo</feature>
      <feature class="char" name="date">Nov 2009</feature>
      <feature class="char" name="gene">wild type</feature>
      <feature class="double" name="trial" precision="4">10000</feature>
      <feature class="double" name="age" precision="4">130000</feature>
      <feature class="char" name="set">052</feature>
      <feature class="char" name="note"/>
      <feature class="char" name="directory">missing video</feature>
      <feature class="double" name="images" precision="4">0</feature>
      <feature class="double" name="duration" precision="4">299500</feature>
      <feature class="double" name="frames_per_second" precision="4">181636</feature>
      <feature class="double" name="mm_per_pixel" precision="4">200</feature>
      <feature class="double" name="well" precision="4">[3500000 2570000 2500000]</feature>
      <feature class="logical" name="segmented">0</feature>
      <feature class="double" name="worms" precision="4">40000</feature>
      <feature class="logical" name="measured">1</feature>
      <feature class="char" name="format">tif</feature>
      <feature cell="true" class="double" name="glareZones" precision="4">[]</feature>
      <feature class="char" name="experiment">Aging wild type</feature>
      <feature class="char" name="month">Dec</feature>
      <feature class="double" name="day" precision="4">20000</feature>
      <feature class="double" name="year" precision="4">20090000</feature>
      <feature class="char" name="class">All animals</feature>
   </sequence>
   <sequence number="36">
      <feature class="char" name="name">Nemo-Aging wild type-Trial1-wild type-All animals-Sample053</feature>
      <feature class="char" name="author">Nemo</feature>
      <feature class="char" name="date">Nov 2009</feature>
      <feature class="char" name="gene">wild type</feature>
      <feature class="double" name="trial" precision="4">10000</feature>
      <feature class="double" name="age" precision="4">130000</feature>
      <feature class="char" name="set">053</feature>
      <feature class="char" name="note"/>
      <feature class="char" name="directory">missing video</feature>
      <feature class="double" name="images" precision="4">0</feature>
      <feature class="double" name="duration" precision="4">299500</feature>
      <feature class="double" name="frames_per_second" precision="4">181636</feature>
      <feature class="double" name="mm_per_pixel" precision="4">199</feature>
      <feature class="double" name="well" precision="4">[3260000 2600000 2510000]</feature>
      <feature class="logical" name="segmented">0</feature>
      <feature class="double" name="worms" precision="4">50000</feature>
      <feature class="logical" name="measured">1</feature>
      <feature class="char" name="format">tif</feature>
      <feature cell="true" class="double" name="glareZones" precision="4">[3580000 1440000;3550000 1460000;3500000 1460000;3480000 1440000;3500000 1410000;3550000 1410000;3580000 1440000]</feature>
      <feature class="char" name="experiment">Aging wild type</feature>
      <feature class="char" name="month">Dec</feature>
      <feature class="double" name="day" precision="4">20000</feature>
      <feature class="double" name="year" precision="4">20090000</feature>
      <feature class="char" name="class">All animals</feature>
   </sequence>
   <sequence number="37">
      <feature class="char" name="name">Nemo-Aging wild type-Trial1-wild type-All animals-Sample054</feature>
      <feature class="char" name="author">Nemo</feature>
      <feature class="char" name="date">Nov 2009</feature>
      <feature class="char" name="gene">wild type</feature>
      <feature class="double" name="trial" precision="4">10000</feature>
      <feature class="double" name="age" precision="4">130000</feature>
      <feature class="char" name="set">054</feature>
      <feature class="char" name="note"/>
      <feature class="char" name="directory">missing video</feature>
      <feature class="double" name="images" precision="4">0</feature>
      <feature class="double" name="duration" precision="4">299500</feature>
      <feature class="double" name="frames_per_second" precision="4">181636</feature>
      <feature class="double" name="mm_per_pixel" precision="4">200</feature>
      <feature class="double" name="well" precision="4">[3090000 2640000 2500000]</feature>
      <feature class="logical" name="segmented">0</feature>
      <feature class="double" name="worms" precision="4">50000</feature>
      <feature class="logical" name="measured">1</feature>
      <feature class="char" name="format">tif</feature>
      <feature cell="true" class="double" name="glareZones" precision="4">[3030000 1600000;2990000 1660000;2900000 1690000;2810000 1660000;2780000 1600000;2810000 1530000;2900000 1500000;2990000 1530000;3030000 1600000]</feature>
      <feature class="char" name="experiment">Aging wild type</feature>
      <feature class="char" name="month">Dec</feature>
      <feature class="double" name="day" precision="4">20000</feature>
      <feature class="double" name="year" precision="4">20090000</feature>
      <feature class="char" name="class">All animals</feature>
   </sequence>
   <sequence number="38">
      <feature class="char" name="name">Nemo-Aging wild type-Trial1-wild type-All animals-Sample055</feature>
      <feature class="char" name="author">Nemo</feature>
      <feature class="char" name="date">Nov 2009</feature>
      <feature class="char" name="gene">wild type</feature>
      <feature class="double" name="trial" precision="4">10000</feature>
      <feature class="double" name="age" precision="4">130000</feature>
      <feature class="char" name="set">055</feature>
      <feature class="char" name="note"/>
      <feature class="char" name="directory">missing video</feature>
      <feature class="double" name="images" precision="4">0</feature>
      <feature class="double" name="duration" precision="4">299500</feature>
      <feature class="double" name="frames_per_second" precision="4">181636</feature>
      <feature class="double" name="mm_per_pixel" precision="4">199</feature>
      <feature class="double" name="well" precision="4">[3440000 2690000 2510000]</feature>
      <feature class="logical" name="segmented">0</feature>
      <feature class="double" name="worms" precision="4">40000</feature>
      <feature class="logical" name="measured">1</feature>
      <feature class="char" name="format">tif</feature>
      <feature cell="true" class="double" name="glareZones" precision="4">[1640000 1320000;1600000 1370000;1510000 1370000;1470000 1320000;1510000 1260000;1600000 1260000;1640000 1320000]</feature>
      <feature class="char" name="experiment">Aging wild type</feature>
      <feature class="char" name="month">Dec</feature>
      <feature class="double" name="day" precision="4">20000</feature>
      <feature class="double" name="year" precision="4">20090000</feature>
      <feature class="char" name="class">All animals</feature>
   </sequence>
   <sequence number="39">
      <feature class="char" name="name">Nemo-Aging wild type-Trial1-wild type-All animals-Sample056</feature>
      <feature class="char" name="author">Nemo</feature>
      <feature class="char" name="date">Nov 2009</feature>
      <feature class="char" name="gene">wild type</feature>
      <feature class="double" name="trial" precision="4">10000</feature>
      <feature class="double" name="age" precision="4">130000</feature>
      <feature class="char" name="set">056</feature>
      <feature class="char" name="note"/>
      <feature class="char" name="directory">missing video</feature>
      <feature class="double" name="images" precision="4">0</feature>
      <feature class="double" name="duration" precision="4">299500</feature>
      <feature class="double" name="frames_per_second" precision="4">181636</feature>
      <feature class="double" name="mm_per_pixel" precision="4">201</feature>
      <feature class="double" name="well" precision="4">[3080000 2720000 2490000]</feature>
      <feature class="logical" name="segmented">0</feature>
      <feature class="double" name="worms" precision="4">50000</feature>
      <feature class="logical" name="measured">1</feature>
      <feature class="char" name="format">tif</feature>
      <feature cell="true" class="double" name="glareZones" precision="4">[3410000 1550000;3380000 1590000;3310000 1590000;3280000 1550000;3310000 1520000;3380000 1520000;3410000 1550000]</feature>
      <feature class="char" name="experiment">Aging wild type</feature>
      <feature class="char" name="month">Dec</feature>
      <feature class="double" name="day" precision="4">20000</feature>
      <feature class="double" name="year" precision="4">20090000</feature>
      <feature class="char" name="class">All animals</feature>
   </sequence>
   <sequence number="40">
      <feature class="char" name="name">Nemo-Aging wild type-Trial1-wild type-All animals-Sample057</feature>
      <feature class="char" name="author">Nemo</feature>
      <feature class="char" name="date">Nov 2009</feature>
      <feature class="char" name="gene">wild type</feature>
      <feature class="double" name="trial" precision="4">10000</feature>
      <feature class="double" name="age" precision="4">130000</feature>
      <feature class="char" name="set">057</feature>
      <feature class="char" name="note"/>
      <feature class="char" name="directory">missing video</feature>
      <feature class="double" name="images" precision="4">0</feature>
      <feature class="double" name="duration" precision="4">299500</feature>
      <feature class="double" name="frames_per_second" precision="4">181636</feature>
      <feature class="double" name="mm_per_pixel" precision="4">201</feature>
      <feature class="double" name="well" precision="4">[3830000 2440000 2490000]</feature>
      <feature class="logical" name="segmented">0</feature>
      <feature class="double" name="worms" precision="4">50000</feature>
      <feature class="logical" name="measured">1</feature>
      <feature class="char" name="format">tif</feature>
      <feature cell="true" class="double" name="glareZones" precision="4">[]</feature>
      <feature class="char" name="experiment">Aging wild type</feature>
      <feature class="char" name="month">Dec</feature>
      <feature class="double" name="day" precision="4">20000</feature>
      <feature class="double" name="year" precision="4">20090000</feature>
      <feature class="char" name="class">All animals</feature>
   </sequence>
   <sequence number="41">
      <feature class="char" name="name">Nemo-Aging wild type-Trial1-wild type-All animals-Sample058</feature>
      <feature class="char" name="author">Nemo</feature>
      <feature class="char" name="date">Nov 2009</feature>
      <feature class="char" name="gene">wild type</feature>
      <feature class="double" name="trial" precision="4">10000</feature>
      <feature class="double" name="age" precision="4">130000</feature>
      <feature class="char" name="set">058</feature>
      <feature class="char" name="note"/>
      <feature class="char" name="directory">missing video</feature>
      <feature class="double" name="images" precision="4">0</feature>
      <feature class="double" name="duration" precision="4">299500</feature>
      <feature class="double" name="frames_per_second" precision="4">181636</feature>
      <feature class="double" name="mm_per_pixel" precision="4">200</feature>
      <feature class="double" name="well" precision="4">[3340000 2710000 2500000]</feature>
      <feature class="logical" name="segmented">0</feature>
      <feature class="double" name="worms" precision="4">30000</feature>
      <feature class="logical" name="measured">1</feature>
      <feature class="char" name="format">tif</feature>
      <feature cell="true" class="double" name="glareZones" precision="4">[3700000 1530000;3670000 1580000;3600000 1580000;3570000 1530000;3600000 1480000;3670000 1480000;3700000 1530000]</feature>
      <feature class="char" name="experiment">Aging wild type</feature>
      <feature class="char" name="month">Dec</feature>
      <feature class="double" name="day" precision="4">20000</feature>
      <feature class="double" name="year" precision="4">20090000</feature>
      <feature class="char" name="class">All animals</feature>
   </sequence>
   <sequence number="42">
      <feature class="char" name="name">Nemo-Aging wild type-Trial1-wild type-All animals-Sample059</feature>
      <feature class="char" name="author">Nemo</feature>
      <feature class="char" name="date">Nov 2009</feature>
      <feature class="char" name="gene">wild type</feature>
      <feature class="double" name="trial" precision="4">10000</feature>
      <feature class="double" name="age" precision="4">130000</feature>
      <feature class="char" name="set">059</feature>
      <feature class="char" name="note"/>
      <feature class="char" name="directory">missing video</feature>
      <feature class="double" name="images" precision="4">0</feature>
      <feature class="double" name="duration" precision="4">299500</feature>
      <feature class="double" name="frames_per_second" precision="4">181636</feature>
      <feature class="double" name="mm_per_pixel" precision="4">200</feature>
      <feature class="double" name="well" precision="4">[2950000 2590000 2500000]</feature>
      <feature class="logical" name="segmented">0</feature>
      <feature class="double" name="worms" precision="4">50000</feature>
      <feature class="logical" name="measured">1</feature>
      <feature class="char" name="format">tif</feature>
      <feature cell="true" class="double" name="glareZones" precision="4">[]</feature>
      <feature class="char" name="experiment">Aging wild type</feature>
      <feature class="char" name="month">Dec</feature>
      <feature class="double" name="day" precision="4">20000</feature>
      <feature class="double" name="year" precision="4">20090000</feature>
      <feature class="char" name="class">All animals</feature>
   </sequence>
   <sequence number="43">
      <feature class="char" name="name">Nemo-Aging wild type-Trial1-wild type-All animals-Sample060</feature>
      <feature class="char" name="author">Nemo</feature>
      <feature class="char" name="date">Nov 2009</feature>
      <feature class="char" name="gene">wild type</feature>
      <feature class="double" name="trial" precision="4">10000</feature>
      <feature class="double" name="age" precision="4">130000</feature>
      <feature class="char" name="set">060</feature>
      <feature class="char" name="note"/>
      <feature class="char" name="directory">missing video</feature>
      <feature class="double" name="images" precision="4">0</feature>
      <feature class="double" name="duration" precision="4">299500</feature>
      <feature class="double" name="frames_per_second" precision="4">181636</feature>
      <feature class="double" name="mm_per_pixel" precision="4">201</feature>
      <feature class="double" name="well" precision="4">[3680000 2840000 2490000]</feature>
      <feature class="logical" name="segmented">0</feature>
      <feature class="double" name="worms" precision="4">50000</feature>
      <feature class="logical" name="measured">1</feature>
      <feature class="char" name="format">tif</feature>
      <feature cell="true" class="double" name="glareZones" precision="4">[3960000 1590000;3930000 1630000;3880000 1630000;3860000 1590000;3880000 1550000;3930000 1550000;3960000 1590000]</feature>
      <feature class="char" name="experiment">Aging wild type</feature>
      <feature class="char" name="month">Dec</feature>
      <feature class="double" name="day" precision="4">20000</feature>
      <feature class="double" name="year" precision="4">20090000</feature>
      <feature class="char" name="class">All animals</feature>
   </sequence>
   <sequence number="44">
      <feature class="char" name="name">Nemo-Aging wild type-Trial1-wild type-All animals-Sample061</feature>
      <feature class="char" name="author">Nemo</feature>
      <feature class="char" name="date">Nov 2009</feature>
      <feature class="char" name="gene">wild type</feature>
      <feature class="double" name="trial" precision="4">10000</feature>
      <feature class="double" name="age" precision="4">150000</feature>
      <feature class="char" name="set">061</feature>
      <feature class="char" name="note"/>
      <feature class="char" name="directory">missing video</feature>
      <feature class="double" name="images" precision="4">0</feature>
      <feature class="double" name="duration" precision="4">299500</feature>
      <feature class="double" name="frames_per_second" precision="4">181636</feature>
      <feature class="double" name="mm_per_pixel" precision="4">201</feature>
      <feature class="double" name="well" precision="4">[3330000 2620000 2490000]</feature>
      <feature class="logical" name="segmented">0</feature>
      <feature class="double" name="worms" precision="4">40000</feature>
      <feature class="logical" name="measured">1</feature>
      <feature class="char" name="format">tif</feature>
      <feature cell="true" class="double" name="glareZones" precision="4">[]</feature>
      <feature class="char" name="experiment">Aging wild type</feature>
      <feature class="char" name="month">Dec</feature>
      <feature class="double" name="day" precision="4">40000</feature>
      <feature class="double" name="year" precision="4">20090000</feature>
      <feature class="char" name="class">All animals</feature>
   </sequence>
   <sequence number="45">
      <feature class="char" name="name">Nemo-Aging wild type-Trial1-wild type-All animals-Sample062</feature>
      <feature class="char" name="author">Nemo</feature>
      <feature class="char" name="date">Nov 2009</feature>
      <feature class="char" name="gene">wild type</feature>
      <feature class="double" name="trial" precision="4">10000</feature>
      <feature class="double" name="age" precision="4">150000</feature>
      <feature class="char" name="set">062</feature>
      <feature class="char" name="note"/>
      <feature class="char" name="directory">missing video</feature>
      <feature class="double" name="images" precision="4">0</feature>
      <feature class="double" name="duration" precision="4">299500</feature>
      <feature class="double" name="frames_per_second" precision="4">181636</feature>
      <feature class="double" name="mm_per_pixel" precision="4">200</feature>
      <feature class="double" name="well" precision="4">[3250000 2730000 2500000]</feature>
      <feature class="logical" name="segmented">0</feature>
      <feature class="double" name="worms" precision="4">50000</feature>
      <feature class="logical" name="measured">1</feature>
      <feature class="char" name="format">tif</feature>
      <feature cell="true" class="double" name="glareZones" precision="4">[]</feature>
      <feature class="char" name="experiment">Aging wild type</feature>
      <feature class="char" name="month">Dec</feature>
      <feature class="double" name="day" precision="4">40000</feature>
      <feature class="double" name="year" precision="4">20090000</feature>
      <feature class="char" name="class">All animals</feature>
   </sequence>
   <sequence number="46">
      <feature class="char" name="name">Nemo-Aging wild type-Trial1-wild type-All animals-Sample063</feature>
      <feature class="char" name="author">Nemo</feature>
      <feature class="char" name="date">Nov 2009</feature>
      <feature class="char" name="gene">wild type</feature>
      <feature class="double" name="trial" precision="4">10000</feature>
      <feature class="double" name="age" precision="4">150000</feature>
      <feature class="char" name="set">063</feature>
      <feature class="char" name="note"/>
      <feature class="char" name="directory">missing video</feature>
      <feature class="double" name="images" precision="4">0</feature>
      <feature class="double" name="duration" precision="4">299500</feature>
      <feature class="double" name="frames_per_second" precision="4">181636</feature>
      <feature class="double" name="mm_per_pixel" precision="4">202</feature>
      <feature class="double" name="well" precision="4">[3320000 2570000 2480000]</feature>
      <feature class="logical" name="segmented">0</feature>
      <feature class="double" name="worms" precision="4">50000</feature>
      <feature class="logical" name="measured">1</feature>
      <feature class="char" name="format">tif</feature>
      <feature cell="true" class="double" name="glareZones" precision="4">[]</feature>
      <feature class="char" name="experiment">Aging wild type</feature>
      <feature class="char" name="month">Dec</feature>
      <feature class="double" name="day" precision="4">40000</feature>
      <feature class="double" name="year" precision="4">20090000</feature>
      <feature class="char" name="class">All animals</feature>
   </sequence>
   <sequence number="47">
      <feature class="char" name="name">Nemo-Aging wild type-Trial1-wild type-All animals-Sample064</feature>
      <feature class="char" name="author">Nemo</feature>
      <feature class="char" name="date">Nov 2009</feature>
      <feature class="char" name="gene">wild type</feature>
      <feature class="double" name="trial" precision="4">10000</feature>
      <feature class="double" name="age" precision="4">150000</feature>
      <feature class="char" name="set">064</feature>
      <feature class="char" name="note"/>
      <feature class="char" name="directory">missing video</feature>
      <feature class="double" name="images" precision="4">0</feature>
      <feature class="double" name="duration" precision="4">299500</feature>
      <feature class="double" name="frames_per_second" precision="4">181636</feature>
      <feature class="double" name="mm_per_pixel" precision="4">202</feature>
      <feature class="double" name="well" precision="4">[3200000 2630000 2480000]</feature>
      <feature class="logical" name="segmented">0</feature>
      <feature class="double" name="worms" precision="4">40000</feature>
      <feature class="logical" name="measured">1</feature>
      <feature class="char" name="format">tif</feature>
      <feature cell="true" class="double" name="glareZones" precision="4">[]</feature>
      <feature class="char" name="experiment">Aging wild type</feature>
      <feature class="char" name="month">Dec</feature>
      <feature class="double" name="day" precision="4">40000</feature>
      <feature class="double" name="year" precision="4">20090000</feature>
      <feature class="char" name="class">All animals</feature>
   </sequence>
   <sequence number="48">
      <feature class="char" name="name">Nemo-Aging wild type-Trial1-wild type-All animals-Sample065</feature>
      <feature class="char" name="author">Nemo</feature>
      <feature class="char" name="date">Nov 2009</feature>
      <feature class="char" name="gene">wild type</feature>
      <feature class="double" name="trial" precision="4">10000</feature>
      <feature class="double" name="age" precision="4">150000</feature>
      <feature class="char" name="set">065</feature>
      <feature class="char" name="note"/>
      <feature class="char" name="directory">missing video</feature>
      <feature class="double" name="images" precision="4">0</feature>
      <feature class="double" name="duration" precision="4">299500</feature>
      <feature class="double" name="frames_per_second" precision="4">181636</feature>
      <feature class="double" name="mm_per_pixel" precision="4">201</feature>
      <feature class="double" name="well" precision="4">[3270000 2780000 2490000]</feature>
      <feature class="logical" name="segmented">0</feature>
      <feature class="double" name="worms" precision="4">50000</feature>
      <feature class="logical" name="measured">1</feature>
      <feature class="char" name="format">tif</feature>
      <feature cell="true" class="double" name="glareZones" precision="4">[]</feature>
      <feature class="char" name="experiment">Aging wild type</feature>
      <feature class="char" name="month">Dec</feature>
      <feature class="double" name="day" precision="4">40000</feature>
      <feature class="double" name="year" precision="4">20090000</feature>
      <feature class="char" name="class">All animals</feature>
   </sequence>
   <sequence number="49">
      <feature class="char" name="name">Nemo-Aging wild type-Trial1-wild type-All animals-Sample066</feature>
      <feature class="char" name="author">Nemo</feature>
      <feature class="char" name="date">Nov 2009</feature>
      <feature class="char" name="gene">wild type</feature>
      <feature class="double" name="trial" precision="4">10000</feature>
      <feature class="double" name="age" precision="4">150000</feature>
      <feature class="char" name="set">066</feature>
      <feature class="char" name="note"/>
      <feature class="char" name="directory">missing video</feature>
      <feature class="double" name="images" precision="4">0</feature>
      <feature class="double" name="duration" precision="4">299500</feature>
      <feature class="double" name="frames_per_second" precision="4">181636</feature>
      <feature class="double" name="mm_per_pixel" precision="4">201</feature>
      <feature class="double" name="well" precision="4">[3360000 2550000 2490000]</feature>
      <feature class="logical" name="segmented">0</feature>
      <feature class="double" name="worms" precision="4">50000</feature>
      <feature class="logical" name="measured">1</feature>
      <feature class="char" name="format">tif</feature>
      <feature cell="true" class="double" name="glareZones" precision="4">[]</feature>
      <feature class="char" name="experiment">Aging wild type</feature>
      <feature class="char" name="month">Dec</feature>
      <feature class="double" name="day" precision="4">40000</feature>
      <feature class="double" name="year" precision="4">20090000</feature>
      <feature class="char" name="class">All animals</feature>
   </sequence>
   <sequence number="50">
      <feature class="char" name="name">Nemo-Aging wild type-Trial1-wild type-All animals-Sample067</feature>
      <feature class="char" name="author">Nemo</feature>
      <feature class="char" name="date">Nov 2009</feature>
      <feature class="char" name="gene">wild type</feature>
      <feature class="double" name="trial" precision="4">10000</feature>
      <feature class="double" name="age" precision="4">150000</feature>
      <feature class="char" name="set">067</feature>
      <feature class="char" name="note"/>
      <feature class="char" name="directory">missing video</feature>
      <feature class="double" name="images" precision="4">0</feature>
      <feature class="double" name="duration" precision="4">299500</feature>
      <feature class="double" name="frames_per_second" precision="4">181636</feature>
      <feature class="double" name="mm_per_pixel" precision="4">200</feature>
      <feature class="double" name="well" precision="4">[3450000 2600000 2500000]</feature>
      <feature class="logical" name="segmented">0</feature>
      <feature class="double" name="worms" precision="4">50000</feature>
      <feature class="logical" name="measured">1</feature>
      <feature class="char" name="format">tif</feature>
      <feature cell="true" class="double" name="glareZones" precision="4">[]</feature>
      <feature class="char" name="experiment">Aging wild type</feature>
      <feature class="char" name="month">Dec</feature>
      <feature class="double" name="day" precision="4">40000</feature>
      <feature class="double" name="year" precision="4">20090000</feature>
      <feature class="char" name="class">All animals</feature>
   </sequence>
   <sequence number="51">
      <feature class="char" name="name">Nemo-Aging wild type-Trial1-wild type-All animals-Sample068</feature>
      <feature class="char" name="author">Nemo</feature>
      <feature class="char" name="date">Nov 2009</feature>
      <feature class="char" name="gene">wild type</feature>
      <feature class="double" name="trial" precision="4">10000</feature>
      <feature class="double" name="age" precision="4">150000</feature>
      <feature class="char" name="set">068</feature>
      <feature class="char" name="note"/>
      <feature class="char" name="directory">missing video</feature>
      <feature class="double" name="images" precision="4">0</feature>
      <feature class="double" name="duration" precision="4">299500</feature>
      <feature class="double" name="frames_per_second" precision="4">181636</feature>
      <feature class="double" name="mm_per_pixel" precision="4">201</feature>
      <feature class="double" name="well" precision="4">[3190000 2590000 2490000]</feature>
      <feature class="logical" name="segmented">0</feature>
      <feature class="double" name="worms" precision="4">40000</feature>
      <feature class="logical" name="measured">1</feature>
      <feature class="char" name="format">tif</feature>
      <feature cell="true" class="double" name="glareZones" precision="4">[]</feature>
      <feature class="char" name="experiment">Aging wild type</feature>
      <feature class="char" name="month">Dec</feature>
      <feature class="double" name="day" precision="4">40000</feature>
      <feature class="double" name="year" precision="4">20090000</feature>
      <feature class="char" name="class">All animals</feature>
   </sequence>
   <sequence number="52">
      <feature class="char" name="name">Nemo-Aging wild type-Trial1-wild type-All animals-Sample069</feature>
      <feature class="char" name="author">Nemo</feature>
      <feature class="char" name="date">Nov 2009</feature>
      <feature class="char" name="gene">wild type</feature>
      <feature class="double" name="trial" precision="4">10000</feature>
      <feature class="double" name="age" precision="4">150000</feature>
      <feature class="char" name="set">069</feature>
      <feature class="char" name="note"/>
      <feature class="char" name="directory">missing video</feature>
      <feature class="double" name="images" precision="4">0</feature>
      <feature class="double" name="duration" precision="4">299500</feature>
      <feature class="double" name="frames_per_second" precision="4">181636</feature>
      <feature class="double" name="mm_per_pixel" precision="4">201</feature>
      <feature class="double" name="well" precision="4">[3420000 2730000 2490000]</feature>
      <feature class="logical" name="segmented">0</feature>
      <feature class="double" name="worms" precision="4">40000</feature>
      <feature class="logical" name="measured">1</feature>
      <feature class="char" name="format">tif</feature>
      <feature cell="true" class="double" name="glareZones" precision="4">[]</feature>
      <feature class="char" name="experiment">Aging wild type</feature>
      <feature class="char" name="month">Dec</feature>
      <feature class="double" name="day" precision="4">40000</feature>
      <feature class="double" name="year" precision="4">20090000</feature>
      <feature class="char" name="class">All animals</feature>
   </sequence>
   <sequence number="53">
      <feature class="char" name="name">Nemo-Aging wild type-Trial1-wild type-All animals-Sample070</feature>
      <feature class="char" name="author">Nemo</feature>
      <feature class="char" name="date">Nov 2009</feature>
      <feature class="char" name="gene">wild type</feature>
      <feature class="double" name="trial" precision="4">10000</feature>
      <feature class="double" name="age" precision="4">150000</feature>
      <feature class="char" name="set">070</feature>
      <feature class="char" name="note"/>
      <feature class="char" name="directory">missing video</feature>
      <feature class="double" name="images" precision="4">0</feature>
      <feature class="double" name="duration" precision="4">299500</feature>
      <feature class="double" name="frames_per_second" precision="4">181636</feature>
      <feature class="double" name="mm_per_pixel" precision="4">201</feature>
      <feature class="double" name="well" precision="4">[3420000 2750000 2490000]</feature>
      <feature class="logical" name="segmented">0</feature>
      <feature class="double" name="worms" precision="4">50000</feature>
      <feature class="logical" name="measured">1</feature>
      <feature class="char" name="format">tif</feature>
      <feature cell="true" class="double" name="glareZones" precision="4">[]</feature>
      <feature class="char" name="experiment">Aging wild type</feature>
      <feature class="char" name="month">Dec</feature>
      <feature class="double" name="day" precision="4">40000</feature>
      <feature class="double" name="year" precision="4">20090000</feature>
      <feature class="char" name="class">All animals</feature>
   </sequence>
   <sequence number="54">
      <feature class="char" name="name">Nemo-Aging wild type-Trial1-wild type-All animals-Sample071</feature>
      <feature class="char" name="author">Nemo</feature>
      <feature class="char" name="date">Nov 2009</feature>
      <feature class="char" name="gene">wild type</feature>
      <feature class="double" name="trial" precision="4">10000</feature>
      <feature class="double" name="age" precision="4">150000</feature>
      <feature class="char" name="set">071</feature>
      <feature class="char" name="note"/>
      <feature class="char" name="directory">missing video</feature>
      <feature class="double" name="images" precision="4">0</feature>
      <feature class="double" name="duration" precision="4">299500</feature>
      <feature class="double" name="frames_per_second" precision="4">181636</feature>
      <feature class="double" name="mm_per_pixel" precision="4">201</feature>
      <feature class="double" name="well" precision="4">[3380000 2630000 2490000]</feature>
      <feature class="logical" name="segmented">0</feature>
      <feature class="double" name="worms" precision="4">60000</feature>
      <feature class="logical" name="measured">1</feature>
      <feature class="char" name="format">tif</feature>
      <feature cell="true" class="double" name="glareZones" precision="4">[]</feature>
      <feature class="char" name="experiment">Aging wild type</feature>
      <feature class="char" name="month">Dec</feature>
      <feature class="double" name="day" precision="4">40000</feature>
      <feature class="double" name="year" precision="4">20090000</feature>
      <feature class="char" name="class">All animals</feature>
   </sequence>
   <sequence number="55">
      <feature class="char" name="name">Nemo-Aging wild type-Trial1-wild type-All animals-Sample072</feature>
      <feature class="char" name="author">Nemo</feature>
      <feature class="char" name="date">Nov 2009</feature>
      <feature class="char" name="gene">wild type</feature>
      <feature class="double" name="trial" precision="4">10000</feature>
      <feature class="double" name="age" precision="4">150000</feature>
      <feature class="char" name="set">072</feature>
      <feature class="char" name="note"/>
      <feature class="char" name="directory">missing video</feature>
      <feature class="double" name="images" precision="4">0</feature>
      <feature class="double" name="duration" precision="4">299500</feature>
      <feature class="double" name="frames_per_second" precision="4">181636</feature>
      <feature class="double" name="mm_per_pixel" precision="4">201</feature>
      <feature class="double" name="well" precision="4">[3390000 2570000 2490000]</feature>
      <feature class="logical" name="segmented">0</feature>
      <feature class="double" name="worms" precision="4">50000</feature>
      <feature class="logical" name="measured">1</feature>
      <feature class="char" name="format">tif</feature>
      <feature cell="true" class="double" name="glareZones" precision="4">[]</feature>
      <feature class="char" name="experiment">Aging wild type</feature>
      <feature class="char" name="month">Dec</feature>
      <feature class="double" name="day" precision="4">40000</feature>
      <feature class="double" name="year" precision="4">20090000</feature>
      <feature class="char" name="class">All animals</feature>
   </sequence>
   <sequence number="56">
      <feature class="char" name="name">Nemo-Aging wild type-Trial1-wild type-All animals-Sample073</feature>
      <feature class="char" name="author">Nemo</feature>
      <feature class="char" name="date">Nov 2009</feature>
      <feature class="char" name="gene">wild type</feature>
      <feature class="double" name="trial" precision="4">10000</feature>
      <feature class="double" name="age" precision="4">180000</feature>
      <feature class="char" name="set">073</feature>
      <feature class="char" name="note"/>
      <feature class="char" name="directory">missing video</feature>
      <feature class="double" name="images" precision="4">0</feature>
      <feature class="double" name="duration" precision="4">299500</feature>
      <feature class="double" name="frames_per_second" precision="4">181636</feature>
      <feature class="double" name="mm_per_pixel" precision="4">201</feature>
      <feature class="double" name="well" precision="4">[3460000 2670000 2490000]</feature>
      <feature class="logical" name="segmented">0</feature>
      <feature class="double" name="worms" precision="4">50000</feature>
      <feature class="logical" name="measured">1</feature>
      <feature class="char" name="format">tif</feature>
      <feature cell="true" class="double" name="glareZones" precision="4">[3790000 1570000;3760000 1610000;3710000 1610000;3680000 1570000;3710000 1520000;3760000 1520000;3790000 1570000]</feature>
      <feature class="char" name="experiment">Aging wild type</feature>
      <feature class="char" name="month">Dec</feature>
      <feature class="double" name="day" precision="4">70000</feature>
      <feature class="double" name="year" precision="4">20090000</feature>
      <feature class="char" name="class">All animals</feature>
   </sequence>
   <sequence number="57">
      <feature class="char" name="name">Nemo-Aging wild type-Trial1-wild type-All animals-Sample074</feature>
      <feature class="char" name="author">Nemo</feature>
      <feature class="char" name="date">Nov 2009</feature>
      <feature class="char" name="gene">wild type</feature>
      <feature class="double" name="trial" precision="4">10000</feature>
      <feature class="double" name="age" precision="4">180000</feature>
      <feature class="char" name="set">074</feature>
      <feature class="char" name="note"/>
      <feature class="char" name="directory">missing video</feature>
      <feature class="double" name="images" precision="4">0</feature>
      <feature class="double" name="duration" precision="4">299500</feature>
      <feature class="double" name="frames_per_second" precision="4">181636</feature>
      <feature class="double" name="mm_per_pixel" precision="4">202</feature>
      <feature class="double" name="well" precision="4">[3420000 2760000 2480000]</feature>
      <feature class="logical" name="segmented">0</feature>
      <feature class="double" name="worms" precision="4">50000</feature>
      <feature class="logical" name="measured">1</feature>
      <feature class="char" name="format">tif</feature>
      <feature cell="true" class="double" name="glareZones" precision="4">[]</feature>
      <feature class="char" name="experiment">Aging wild type</feature>
      <feature class="char" name="month">Dec</feature>
      <feature class="double" name="day" precision="4">70000</feature>
      <feature class="double" name="year" precision="4">20090000</feature>
      <feature class="char" name="class">All animals</feature>
   </sequence>
   <sequence number="58">
      <feature class="char" name="name">Nemo-Aging wild type-Trial1-wild type-All animals-Sample075</feature>
      <feature class="char" name="author">Nemo</feature>
      <feature class="char" name="date">Nov 2009</feature>
      <feature class="char" name="gene">wild type</feature>
      <feature class="double" name="trial" precision="4">10000</feature>
      <feature class="double" name="age" precision="4">180000</feature>
      <feature class="char" name="set">075</feature>
      <feature class="char" name="note"/>
      <feature class="char" name="directory">missing video</feature>
      <feature class="double" name="images" precision="4">0</feature>
      <feature class="double" name="duration" precision="4">299500</feature>
      <feature class="double" name="frames_per_second" precision="4">181636</feature>
      <feature class="double" name="mm_per_pixel" precision="4">201</feature>
      <feature class="double" name="well" precision="4">[3600000 2540000 2490000]</feature>
      <feature class="logical" name="segmented">0</feature>
      <feature class="double" name="worms" precision="4">50000</feature>
      <feature class="logical" name="measured">1</feature>
      <feature class="char" name="format">tif</feature>
      <feature cell="true" class="double" name="glareZones" precision="4">[]</feature>
      <feature class="char" name="experiment">Aging wild type</feature>
      <feature class="char" name="month">Dec</feature>
      <feature class="double" name="day" precision="4">70000</feature>
      <feature class="double" name="year" precision="4">20090000</feature>
      <feature class="char" name="class">All animals</feature>
   </sequence>
   <sequence number="59">
      <feature class="char" name="name">Nemo-Aging wild type-Trial1-wild type-All animals-Sample076</feature>
      <feature class="char" name="author">Nemo</feature>
      <feature class="char" name="date">Nov 2009</feature>
      <feature class="char" name="gene">wild type</feature>
      <feature class="double" name="trial" precision="4">10000</feature>
      <feature class="double" name="age" precision="4">180000</feature>
      <feature class="char" name="set">076</feature>
      <feature class="char" name="note"/>
      <feature class="char" name="directory">missing video</feature>
      <feature class="double" name="images" precision="4">0</feature>
      <feature class="double" name="duration" precision="4">299500</feature>
      <feature class="double" name="frames_per_second" precision="4">181636</feature>
      <feature class="double" name="mm_per_pixel" precision="4">202</feature>
      <feature class="double" name="well" precision="4">[3420000 2620000 2480000]</feature>
      <feature class="logical" name="segmented">0</feature>
      <feature class="double" name="worms" precision="4">40000</feature>
      <feature class="logical" name="measured">1</feature>
      <feature class="char" name="format">tif</feature>
      <feature cell="true" class="double" name="glareZones" precision="4">[3340000 1510000;3310000 1560000;3240000 1590000;3160000 1560000;3130000 1510000;3160000 1460000;3240000 1440000;3310000 1460000;3340000 1510000]</feature>
      <feature class="char" name="experiment">Aging wild type</feature>
      <feature class="char" name="month">Dec</feature>
      <feature class="double" name="day" precision="4">70000</feature>
      <feature class="double" name="year" precision="4">20090000</feature>
      <feature class="char" name="class">All animals</feature>
   </sequence>
   <sequence number="60">
      <feature class="char" name="name">Nemo-Aging wild type-Trial1-wild type-All animals-Sample077</feature>
      <feature class="char" name="author">Nemo</feature>
      <feature class="char" name="date">Nov 2009</feature>
      <feature class="char" name="gene">wild type</feature>
      <feature class="double" name="trial" precision="4">10000</feature>
      <feature class="double" name="age" precision="4">180000</feature>
      <feature class="char" name="set">077</feature>
      <feature class="char" name="note"/>
      <feature class="char" name="directory">missing video</feature>
      <feature class="double" name="images" precision="4">0</feature>
      <feature class="double" name="duration" precision="4">299500</feature>
      <feature class="double" name="frames_per_second" precision="4">181636</feature>
      <feature class="double" name="mm_per_pixel" precision="4">201</feature>
      <feature class="double" name="well" precision="4">[3270000 2540000 2490000]</feature>
      <feature class="logical" name="segmented">0</feature>
      <feature class="double" name="worms" precision="4">50000</feature>
      <feature class="logical" name="measured">1</feature>
      <feature class="char" name="format">tif</feature>
      <feature cell="true" class="double" name="glareZones" precision="4">[3520000 1180000;3480000 1230000;3390000 1230000;3360000 1180000;3390000 1140000;3480000 1140000;3520000 1180000]</feature>
      <feature class="char" name="experiment">Aging wild type</feature>
      <feature class="char" name="month">Dec</feature>
      <feature class="double" name="day" precision="4">70000</feature>
      <feature class="double" name="year" precision="4">20090000</feature>
      <feature class="char" name="class">All animals</feature>
   </sequence>
   <sequence number="61">
      <feature class="char" name="name">Nemo-Aging wild type-Trial1-wild type-All animals-Sample078</feature>
      <feature class="char" name="author">Nemo</feature>
      <feature class="char" name="date">Nov 2009</feature>
      <feature class="char" name="gene">wild type</feature>
      <feature class="double" name="trial" precision="4">10000</feature>
      <feature class="double" name="age" precision="4">180000</feature>
      <feature class="char" name="set">078</feature>
      <feature class="char" name="note"/>
      <feature class="char" name="directory">missing video</feature>
      <feature class="double" name="images" precision="4">0</feature>
      <feature class="double" name="duration" precision="4">299500</feature>
      <feature class="double" name="frames_per_second" precision="4">181636</feature>
      <feature class="double" name="mm_per_pixel" precision="4">201</feature>
      <feature class="double" name="well" precision="4">[3370000 2740000 2490000]</feature>
      <feature class="logical" name="segmented">0</feature>
      <feature class="double" name="worms" precision="4">50000</feature>
      <feature class="logical" name="measured">1</feature>
      <feature class="char" name="format">tif</feature>
      <feature cell="true" class="double" name="glareZones" precision="4">[3640000 1440000;3600000 1480000;3520000 1480000;3480000 1440000;3520000 1400000;3600000 1400000;3640000 1440000]</feature>
      <feature class="char" name="experiment">Aging wild type</feature>
      <feature class="char" name="month">Dec</feature>
      <feature class="double" name="day" precision="4">70000</feature>
      <feature class="double" name="year" precision="4">20090000</feature>
      <feature class="char" name="class">All animals</feature>
   </sequence>
   <sequence number="62">
      <feature class="char" name="name">Nemo-Aging wild type-Trial1-wild type-All animals-Sample079</feature>
      <feature class="char" name="author">Nemo</feature>
      <feature class="char" name="date">Nov 2009</feature>
      <feature class="char" name="gene">wild type</feature>
      <feature class="double" name="trial" precision="4">10000</feature>
      <feature class="double" name="age" precision="4">180000</feature>
      <feature class="char" name="set">079</feature>
      <feature class="char" name="note"/>
      <feature class="char" name="directory">missing video</feature>
      <feature class="double" name="images" precision="4">0</feature>
      <feature class="double" name="duration" precision="4">299500</feature>
      <feature class="double" name="frames_per_second" precision="4">181636</feature>
      <feature class="double" name="mm_per_pixel" precision="4">200</feature>
      <feature class="double" name="well" precision="4">[3230000 2780000 2500000]</feature>
      <feature class="logical" name="segmented">0</feature>
      <feature class="double" name="worms" precision="4">50000</feature>
      <feature class="logical" name="measured">1</feature>
      <feature class="char" name="format">tif</feature>
      <feature cell="true" class="double" name="glareZones" precision="4">[3570000 1640000;3530000 1690000;3450000 1690000;3420000 1640000;3450000 1590000;3530000 1590000;3570000 1640000]</feature>
      <feature class="char" name="experiment">Aging wild type</feature>
      <feature class="char" name="month">Dec</feature>
      <feature class="double" name="day" precision="4">70000</feature>
      <feature class="double" name="year" precision="4">20090000</feature>
      <feature class="char" name="class">All animals</feature>
   </sequence>
   <sequence number="63">
      <feature class="char" name="name">Nemo-Aging wild type-Trial1-wild type-All animals-Sample080</feature>
      <feature class="char" name="author">Nemo</feature>
      <feature class="char" name="date">Nov 2009</feature>
      <feature class="char" name="gene">wild type</feature>
      <feature class="double" name="trial" precision="4">10000</feature>
      <feature class="double" name="age" precision="4">180000</feature>
      <feature class="char" name="set">080</feature>
      <feature class="char" name="note"/>
      <feature class="char" name="directory">missing video</feature>
      <feature class="double" name="images" precision="4">0</feature>
      <feature class="double" name="duration" precision="4">299500</feature>
      <feature class="double" name="frames_per_second" precision="4">181636</feature>
      <feature class="double" name="mm_per_pixel" precision="4">200</feature>
      <feature class="double" name="well" precision="4">[3620000 2570000 2500000]</feature>
      <feature class="logical" name="segmented">0</feature>
      <feature class="double" name="worms" precision="4">40000</feature>
      <feature class="logical" name="measured">1</feature>
      <feature class="char" name="format">tif</feature>
      <feature cell="true" class="double" name="glareZones" precision="4">[3940000 1400000;3910000 1450000;3840000 1450000;3820000 1400000;3840000 1360000;3910000 1360000;3940000 1400000]</feature>
      <feature class="char" name="experiment">Aging wild type</feature>
      <feature class="char" name="month">Dec</feature>
      <feature class="double" name="day" precision="4">70000</feature>
      <feature class="double" name="year" precision="4">20090000</feature>
      <feature class="char" name="class">All animals</feature>
   </sequence>
   <sequence number="64">
      <feature class="char" name="name">Nemo-Aging wild type-Trial1-wild type-All animals-Sample081</feature>
      <feature class="char" name="author">Nemo</feature>
      <feature class="char" name="date">Nov 2009</feature>
      <feature class="char" name="gene">wild type</feature>
      <feature class="double" name="trial" precision="4">10000</feature>
      <feature class="double" name="age" precision="4">180000</feature>
      <feature class="char" name="set">081</feature>
      <feature class="char" name="note"/>
      <feature class="char" name="directory">missing video</feature>
      <feature class="double" name="images" precision="4">0</feature>
      <feature class="double" name="duration" precision="4">299500</feature>
      <feature class="double" name="frames_per_second" precision="4">181636</feature>
      <feature class="double" name="mm_per_pixel" precision="4">201</feature>
      <feature class="double" name="well" precision="4">[3360000 2690000 2490000]</feature>
      <feature class="logical" name="segmented">0</feature>
      <feature class="double" name="worms" precision="4">50000</feature>
      <feature class="logical" name="measured">1</feature>
      <feature class="char" name="format">tif</feature>
      <feature cell="true" class="double" name="glareZones" precision="4">[]</feature>
      <feature class="char" name="experiment">Aging wild type</feature>
      <feature class="char" name="month">Dec</feature>
      <feature class="double" name="day" precision="4">70000</feature>
      <feature class="double" name="year" precision="4">20090000</feature>
      <feature class="char" name="class">All animals</feature>
   </sequence>
   <sequence number="65">
      <feature class="char" name="name">Nemo-Aging wild type-Trial1-wild type-All animals-Sample082</feature>
      <feature class="char" name="author">Nemo</feature>
      <feature class="char" name="date">Nov 2009</feature>
      <feature class="char" name="gene">wild type</feature>
      <feature class="double" name="trial" precision="4">10000</feature>
      <feature class="double" name="age" precision="4">180000</feature>
      <feature class="char" name="set">082</feature>
      <feature class="char" name="note"/>
      <feature class="char" name="directory">missing video</feature>
      <feature class="double" name="images" precision="4">0</feature>
      <feature class="double" name="duration" precision="4">299500</feature>
      <feature class="double" name="frames_per_second" precision="4">181636</feature>
      <feature class="double" name="mm_per_pixel" precision="4">202</feature>
      <feature class="double" name="well" precision="4">[3770000 2640000 2480000]</feature>
      <feature class="logical" name="segmented">0</feature>
      <feature class="double" name="worms" precision="4">50000</feature>
      <feature class="logical" name="measured">1</feature>
      <feature class="char" name="format">tif</feature>
      <feature cell="true" class="double" name="glareZones" precision="4">[]</feature>
      <feature class="char" name="experiment">Aging wild type</feature>
      <feature class="char" name="month">Dec</feature>
      <feature class="double" name="day" precision="4">70000</feature>
      <feature class="double" name="year" precision="4">20090000</feature>
      <feature class="char" name="class">All animals</feature>
   </sequence>
   <sequence number="66">
      <feature class="char" name="name">Nemo-Aging wild type-Trial1-wild type-All animals-Sample001</feature>
      <feature class="char" name="author">Nemo</feature>
      <feature class="char" name="date">Nov 2009</feature>
      <feature class="char" name="gene">wild type</feature>
      <feature class="double" name="trial" precision="4">10000</feature>
      <feature class="double" name="age" precision="4">40000</feature>
      <feature class="char" name="set">001</feature>
      <feature class="char" name="note"/>
      <feature class="char" name="directory">missing video</feature>
      <feature class="double" name="images" precision="4">0</feature>
      <feature class="double" name="duration" precision="4">299500</feature>
      <feature class="double" name="frames_per_second" precision="4">181636</feature>
      <feature class="double" name="mm_per_pixel" precision="4">200</feature>
      <feature class="double" name="well" precision="4">[3920000 2530000 2500000]</feature>
      <feature class="logical" name="segmented">0</feature>
      <feature class="double" name="worms" precision="4">50000</feature>
      <feature class="logical" name="measured">1</feature>
      <feature class="char" name="format">tif</feature>
      <feature cell="true" class="double" name="glareZones" precision="4">[1010000 640000;950000 780000;760000 880000;520000 880000;340000 780000;270000 640000;340000 500000;520000 400000;760000 400000;950000 500000;1010000 640000;1010000 640000]</feature>
      <feature class="char" name="experiment">Aging wild type</feature>
      <feature class="char" name="month">Nov</feature>
      <feature class="double" name="day" precision="4">230000</feature>
      <feature class="double" name="year" precision="4">20090000</feature>
      <feature class="char" name="class">All animals</feature>
   </sequence>
   <sequence number="67">
      <feature class="char" name="name">Nemo-Aging wild type-Trial1-wild type-All animals-Sample002</feature>
      <feature class="char" name="author">Nemo</feature>
      <feature class="char" name="date">Nov 2009</feature>
      <feature class="char" name="gene">wild type</feature>
      <feature class="double" name="trial" precision="4">10000</feature>
      <feature class="double" name="age" precision="4">40000</feature>
      <feature class="char" name="set">002</feature>
      <feature class="char" name="note"/>
      <feature class="char" name="directory">missing video</feature>
      <feature class="double" name="images" precision="4">0</feature>
      <feature class="double" name="duration" precision="4">299500</feature>
      <feature class="double" name="frames_per_second" precision="4">181636</feature>
      <feature class="double" name="mm_per_pixel" precision="4">200</feature>
      <feature class="double" name="well" precision="4">[3400000 2780000 2500000]</feature>
      <feature class="logical" name="segmented">0</feature>
      <feature class="double" name="worms" precision="4">50000</feature>
      <feature class="logical" name="measured">1</feature>
      <feature class="char" name="format">tif</feature>
      <feature cell="true" class="double" name="glareZones" precision="4">[]</feature>
      <feature class="char" name="experiment">Aging wild type</feature>
      <feature class="char" name="month">Nov</feature>
      <feature class="double" name="day" precision="4">230000</feature>
      <feature class="double" name="year" precision="4">20090000</feature>
      <feature class="char" name="class">All animals</feature>
   </sequence>
   <sequence number="68">
      <feature class="char" name="name">Nemo-Aging wild type-Trial1-wild type-All animals-Sample003</feature>
      <feature class="char" name="author">Nemo</feature>
      <feature class="char" name="date">Nov 2009</feature>
      <feature class="char" name="gene">wild type</feature>
      <feature class="double" name="trial" precision="4">10000</feature>
      <feature class="double" name="age" precision="4">40000</feature>
      <feature class="char" name="set">003</feature>
      <feature class="char" name="note"/>
      <feature class="char" name="directory">missing video</feature>
      <feature class="double" name="images" precision="4">0</feature>
      <feature class="double" name="duration" precision="4">299500</feature>
      <feature class="double" name="frames_per_second" precision="4">181636</feature>
      <feature class="double" name="mm_per_pixel" precision="4">200</feature>
      <feature class="double" name="well" precision="4">[3100000 2590000 2500000]</feature>
      <feature class="logical" name="segmented">0</feature>
      <feature class="double" name="worms" precision="4">50000</feature>
      <feature class="logical" name="measured">1</feature>
      <feature class="char" name="format">tif</feature>
      <feature cell="true" class="double" name="glareZones" precision="4">[3020000 1600000;2970000 1660000;2880000 1660000;2840000 1600000;2880000 1550000;2970000 1550000;3020000 1600000]</feature>
      <feature class="char" name="experiment">Aging wild type</feature>
      <feature class="char" name="month">Nov</feature>
      <feature class="double" name="day" precision="4">230000</feature>
      <feature class="double" name="year" precision="4">20090000</feature>
      <feature class="char" name="class">All animals</feature>
   </sequence>
   <sequence number="69">
      <feature class="char" name="name">Nemo-Aging wild type-Trial1-wild type-All animals-Sample004</feature>
      <feature class="char" name="author">Nemo</feature>
      <feature class="char" name="date">Nov 2009</feature>
      <feature class="char" name="gene">wild type</feature>
      <feature class="double" name="trial" precision="4">10000</feature>
      <feature class="double" name="age" precision="4">40000</feature>
      <feature class="char" name="set">004</feature>
      <feature class="char" name="note"/>
      <feature class="char" name="directory">missing video</feature>
      <feature class="double" name="images" precision="4">0</feature>
      <feature class="double" name="duration" precision="4">299500</feature>
      <feature class="double" name="frames_per_second" precision="4">181636</feature>
      <feature class="double" name="mm_per_pixel" precision="4">200</feature>
      <feature class="double" name="well" precision="4">[3590000 2710000 2500000]</feature>
      <feature class="logical" name="segmented">0</feature>
      <feature class="double" name="worms" precision="4">50000</feature>
      <feature class="logical" name="measured">1</feature>
      <feature class="char" name="format">tif</feature>
      <feature cell="true" class="double" name="glareZones" precision="4">[3570000 1720000;3520000 1770000;3430000 1770000;3380000 1720000;3430000 1660000;3520000 1660000;3570000 1720000]</feature>
      <feature class="char" name="experiment">Aging wild type</feature>
      <feature class="char" name="month">Nov</feature>
      <feature class="double" name="day" precision="4">230000</feature>
      <feature class="double" name="year" precision="4">20090000</feature>
      <feature class="char" name="class">All animals</feature>
   </sequence>
   <sequence number="70">
      <feature class="char" name="name">Nemo-Aging wild type-Trial1-wild type-All animals-Sample005</feature>
      <feature class="char" name="author">Nemo</feature>
      <feature class="char" name="date">Nov 2009</feature>
      <feature class="char" name="gene">wild type</feature>
      <feature class="double" name="trial" precision="4">10000</feature>
      <feature class="double" name="age" precision="4">40000</feature>
      <feature class="char" name="set">005</feature>
      <feature class="char" name="note"/>
      <feature class="char" name="directory">missing video</feature>
      <feature class="double" name="images" precision="4">0</feature>
      <feature class="double" name="duration" precision="4">299500</feature>
      <feature class="double" name="frames_per_second" precision="4">181636</feature>
      <feature class="double" name="mm_per_pixel" precision="4">202</feature>
      <feature class="double" name="well" precision="4">[4110000 2620000 2480000]</feature>
      <feature class="logical" name="segmented">0</feature>
      <feature class="double" name="worms" precision="4">40000</feature>
      <feature class="logical" name="measured">1</feature>
      <feature class="char" name="format">tif</feature>
      <feature cell="true" class="double" name="glareZones" precision="4">[4070000 1610000;4030000 1650000;3940000 1650000;3890000 1610000;3940000 1560000;4030000 1560000;4070000 1610000]</feature>
      <feature class="char" name="experiment">Aging wild type</feature>
      <feature class="char" name="month">Nov</feature>
      <feature class="double" name="day" precision="4">230000</feature>
      <feature class="double" name="year" precision="4">20090000</feature>
      <feature class="char" name="class">All animals</feature>
   </sequence>
   <sequence number="71">
      <feature class="char" name="name">Nemo-Aging wild type-Trial1-wild type-All animals-Sample006</feature>
      <feature class="char" name="author">Nemo</feature>
      <feature class="char" name="date">Nov 2009</feature>
      <feature class="char" name="gene">wild type</feature>
      <feature class="double" name="trial" precision="4">10000</feature>
      <feature class="double" name="age" precision="4">40000</feature>
      <feature class="char" name="set">006</feature>
      <feature class="char" name="note"/>
      <feature class="char" name="directory">missing video</feature>
      <feature class="double" name="images" precision="4">0</feature>
      <feature class="double" name="duration" precision="4">299500</feature>
      <feature class="double" name="frames_per_second" precision="4">181636</feature>
      <feature class="double" name="mm_per_pixel" precision="4">200</feature>
      <feature class="double" name="well" precision="4">[2990000 2700000 2500000]</feature>
      <feature class="logical" name="segmented">0</feature>
      <feature class="double" name="worms" precision="4">50000</feature>
      <feature class="logical" name="measured">1</feature>
      <feature class="char" name="format">tif</feature>
      <feature cell="true" class="double" name="glareZones" precision="4">[2920000 1690000;2890000 1740000;2810000 1770000;2730000 1740000;2700000 1690000;2730000 1640000;2810000 1620000;2890000 1640000;2920000 1690000]</feature>
      <feature class="char" name="experiment">Aging wild type</feature>
      <feature class="char" name="month">Nov</feature>
      <feature class="double" name="day" precision="4">230000</feature>
      <feature class="double" name="year" precision="4">20090000</feature>
      <feature class="char" name="class">All animals</feature>
   </sequence>
   <sequence number="72">
      <feature class="char" name="name">Nemo-Aging wild type-Trial1-wild type-All animals-Sample007</feature>
      <feature class="char" name="author">Nemo</feature>
      <feature class="char" name="date">Nov 2009</feature>
      <feature class="char" name="gene">wild type</feature>
      <feature class="double" name="trial" precision="4">10000</feature>
      <feature class="double" name="age" precision="4">40000</feature>
      <feature class="char" name="set">007</feature>
      <feature class="char" name="note"/>
      <feature class="char" name="directory">missing video</feature>
      <feature class="double" name="images" precision="4">0</feature>
      <feature class="double" name="duration" precision="4">299500</feature>
      <feature class="double" name="frames_per_second" precision="4">181636</feature>
      <feature class="double" name="mm_per_pixel" precision="4">201</feature>
      <feature class="double" name="well" precision="4">[3580000 2640000 2490000]</feature>
      <feature class="logical" name="segmented">0</feature>
      <feature class="double" name="worms" precision="4">50000</feature>
      <feature class="logical" name="measured">1</feature>
      <feature class="char" name="format">tif</feature>
      <feature cell="true" class="double" name="glareZones" precision="4">[3570000 1620000;3540000 1680000;3450000 1710000;3370000 1680000;3330000 1620000;3370000 1560000;3450000 1540000;3540000 1560000;3570000 1620000]</feature>
      <feature class="char" name="experiment">Aging wild type</feature>
      <feature class="char" name="month">Nov</feature>
      <feature class="double" name="day" precision="4">230000</feature>
      <feature class="double" name="year" precision="4">20090000</feature>
      <feature class="char" name="class">All animals</feature>
   </sequence>
   <sequence number="73">
      <feature class="char" name="name">Nemo-Aging wild type-Trial1-wild type-All animals-Sample010</feature>
      <feature class="char" name="author">Nemo</feature>
      <feature class="char" name="date">Nov 2009</feature>
      <feature class="char" name="gene">wild type</feature>
      <feature class="double" name="trial" precision="4">10000</feature>
      <feature class="double" name="age" precision="4">60000</feature>
      <feature class="char" name="set">010</feature>
      <feature class="char" name="note"/>
      <feature class="char" name="directory">missing video</feature>
      <feature class="double" name="images" precision="4">0</feature>
      <feature class="double" name="duration" precision="4">299500</feature>
      <feature class="double" name="frames_per_second" precision="4">181636</feature>
      <feature class="double" name="mm_per_pixel" precision="4">201</feature>
      <feature class="double" name="well" precision="4">[3500000 2640000 2490000]</feature>
      <feature class="logical" name="segmented">0</feature>
      <feature class="double" name="worms" precision="4">50000</feature>
      <feature class="logical" name="measured">1</feature>
      <feature class="char" name="format">tif</feature>
      <feature cell="true" class="double" name="glareZones" precision="4">[3460000 1640000;3400000 1700000;3290000 1700000;3230000 1640000;3290000 1580000;3400000 1580000;3460000 1640000]</feature>
      <feature class="char" name="experiment">Aging wild type</feature>
      <feature class="char" name="month">Nov</feature>
      <feature class="double" name="day" precision="4">250000</feature>
      <feature class="double" name="year" precision="4">20090000</feature>
      <feature class="char" name="class">All animals</feature>
   </sequence>
   <sequence number="74">
      <feature class="char" name="name">Nemo-Aging wild type-Trial1-wild type-All animals-Sample011</feature>
      <feature class="char" name="author">Nemo</feature>
      <feature class="char" name="date">Nov 2009</feature>
      <feature class="char" name="gene">wild type</feature>
      <feature class="double" name="trial" precision="4">10000</feature>
      <feature class="double" name="age" precision="4">60000</feature>
      <feature class="char" name="set">011</feature>
      <feature class="char" name="note"/>
      <feature class="char" name="directory">missing video</feature>
      <feature class="double" name="images" precision="4">0</feature>
      <feature class="double" name="duration" precision="4">299500</feature>
      <feature class="double" name="frames_per_second" precision="4">181636</feature>
      <feature class="double" name="mm_per_pixel" precision="4">201</feature>
      <feature class="double" name="well" precision="4">[3340000 2600000 2490000]</feature>
      <feature class="logical" name="segmented">0</feature>
      <feature class="double" name="worms" precision="4">50000</feature>
      <feature class="logical" name="measured">1</feature>
      <feature class="char" name="format">tif</feature>
      <feature cell="true" class="double" name="glareZones" precision="4">[3660000 1430000;3640000 1460000;3590000 1460000;3570000 1430000;3590000 1410000;3640000 1410000;3660000 1430000]</feature>
      <feature class="char" name="experiment">Aging wild type</feature>
      <feature class="char" name="month">Nov</feature>
      <feature class="double" name="day" precision="4">250000</feature>
      <feature class="double" name="year" precision="4">20090000</feature>
      <feature class="char" name="class">All animals</feature>
   </sequence>
   <sequence number="75">
      <feature class="char" name="name">Nemo-Aging wild type-Trial1-wild type-All animals-Sample012</feature>
      <feature class="char" name="author">Nemo</feature>
      <feature class="char" name="date">Nov 2009</feature>
      <feature class="char" name="gene">wild type</feature>
      <feature class="double" name="trial" precision="4">10000</feature>
      <feature class="double" name="age" precision="4">60000</feature>
      <feature class="char" name="set">012</feature>
      <feature class="char" name="note"/>
      <feature class="char" name="directory">missing video</feature>
      <feature class="double" name="images" precision="4">0</feature>
      <feature class="double" name="duration" precision="4">299500</feature>
      <feature class="double" name="frames_per_second" precision="4">181636</feature>
      <feature class="double" name="mm_per_pixel" precision="4">201</feature>
      <feature class="double" name="well" precision="4">[3620000 2520000 2490000]</feature>
      <feature class="logical" name="segmented">0</feature>
      <feature class="double" name="worms" precision="4">50000</feature>
      <feature class="logical" name="measured">1</feature>
      <feature class="char" name="format">tif</feature>
      <feature cell="true" class="double" name="glareZones" precision="4">[3980000 1380000;3950000 1410000;3900000 1410000;3880000 1380000;3900000 1350000;3950000 1350000;3980000 1380000]</feature>
      <feature class="char" name="experiment">Aging wild type</feature>
      <feature class="char" name="month">Nov</feature>
      <feature class="double" name="day" precision="4">250000</feature>
      <feature class="double" name="year" precision="4">20090000</feature>
      <feature class="char" name="class">All animals</feature>
   </sequence>
   <sequence number="76">
      <feature class="char" name="name">Nemo-Aging wild type-Trial1-wild type-All animals-Sample013</feature>
      <feature class="char" name="author">Nemo</feature>
      <feature class="char" name="date">Nov 2009</feature>
      <feature class="char" name="gene">wild type</feature>
      <feature class="double" name="trial" precision="4">10000</feature>
      <feature class="double" name="age" precision="4">60000</feature>
      <feature class="char" name="set">013</feature>
      <feature class="char" name="note"/>
      <feature class="char" name="directory">missing video</feature>
      <feature class="double" name="images" precision="4">0</feature>
      <feature class="double" name="duration" precision="4">299500</feature>
      <feature class="double" name="frames_per_second" precision="4">181636</feature>
      <feature class="double" name="mm_per_pixel" precision="4">201</feature>
      <feature class="double" name="well" precision="4">[3420000 2450000 2490000]</feature>
      <feature class="logical" name="segmented">0</feature>
      <feature class="double" name="worms" precision="4">50000</feature>
      <feature class="logical" name="measured">1</feature>
      <feature class="char" name="format">tif</feature>
      <feature cell="true" class="double" name="glareZones" precision="4">[]</feature>
      <feature class="char" name="experiment">Aging wild type</feature>
      <feature class="char" name="month">Nov</feature>
      <feature class="double" name="day" precision="4">250000</feature>
      <feature class="double" name="year" precision="4">20090000</feature>
      <feature class="char" name="class">All animals</feature>
   </sequence>
   <sequence number="77">
      <feature class="char" name="name">Nemo-Aging wild type-Trial1-wild type-All animals-Sample014</feature>
      <feature class="char" name="author">Nemo</feature>
      <feature class="char" name="date">Nov 2009</feature>
      <feature class="char" name="gene">wild type</feature>
      <feature class="double" name="trial" precision="4">10000</feature>
      <feature class="double" name="age" precision="4">60000</feature>
      <feature class="char" name="set">014</feature>
      <feature class="char" name="note"/>
      <feature class="char" name="directory">missing video</feature>
      <feature class="double" name="images" precision="4">0</feature>
      <feature class="double" name="duration" precision="4">299500</feature>
      <feature class="double" name="frames_per_second" precision="4">181636</feature>
      <feature class="double" name="mm_per_pixel" precision="4">201</feature>
      <feature class="double" name="well" precision="4">[3790000 2660000 2490000]</feature>
      <feature class="logical" name="segmented">0</feature>
      <feature class="double" name="worms" precision="4">40000</feature>
      <feature class="logical" name="measured">1</feature>
      <feature class="char" name="format">tif</feature>
      <feature cell="true" class="double" name="glareZones" precision="4">[4120000 1510000;4100000 1550000;4050000 1550000;4020000 1510000;4050000 1470000;4100000 1470000;4120000 1510000]</feature>
      <feature class="char" name="experiment">Aging wild type</feature>
      <feature class="char" name="month">Nov</feature>
      <feature class="double" name="day" precision="4">250000</feature>
      <feature class="double" name="year" precision="4">20090000</feature>
      <feature class="char" name="class">All animals</feature>
   </sequence>
   <sequence number="78">
      <feature class="char" name="name">Nemo-Aging wild type-Trial1-wild type-All animals-Sample015</feature>
      <feature class="char" name="author">Nemo</feature>
      <feature class="char" name="date">Nov 2009</feature>
      <feature class="char" name="gene">wild type</feature>
      <feature class="double" name="trial" precision="4">10000</feature>
      <feature class="double" name="age" precision="4">60000</feature>
      <feature class="char" name="set">015</feature>
      <feature class="char" name="note"/>
      <feature class="char" name="directory">missing video</feature>
      <feature class="double" name="images" precision="4">0</feature>
      <feature class="double" name="duration" precision="4">299500</feature>
      <feature class="double" name="frames_per_second" precision="4">181636</feature>
      <feature class="double" name="mm_per_pixel" precision="4">201</feature>
      <feature class="double" name="well" precision="4">[3880000 2600000 2490000]</feature>
      <feature class="logical" name="segmented">0</feature>
      <feature class="double" name="worms" precision="4">50000</feature>
      <feature class="logical" name="measured">1</feature>
      <feature class="char" name="format">tif</feature>
      <feature cell="true" class="double" name="glareZones" precision="4">[4200000 1440000;4180000 1460000;4140000 1460000;4120000 1440000;4140000 1410000;4180000 1410000;4200000 1440000]</feature>
      <feature class="char" name="experiment">Aging wild type</feature>
      <feature class="char" name="month">Nov</feature>
      <feature class="double" name="day" precision="4">250000</feature>
      <feature class="double" name="year" precision="4">20090000</feature>
      <feature class="char" name="class">All animals</feature>
   </sequence>
   <sequence number="79">
      <feature class="char" name="name">Nemo-Aging wild type-Trial1-wild type-All animals-Sample016</feature>
      <feature class="char" name="author">Nemo</feature>
      <feature class="char" name="date">Nov 2009</feature>
      <feature class="char" name="gene">wild type</feature>
      <feature class="double" name="trial" precision="4">10000</feature>
      <feature class="double" name="age" precision="4">60000</feature>
      <feature class="char" name="set">016</feature>
      <feature class="char" name="note"/>
      <feature class="char" name="directory">missing video</feature>
      <feature class="double" name="images" precision="4">0</feature>
      <feature class="double" name="duration" precision="4">299500</feature>
      <feature class="double" name="frames_per_second" precision="4">181636</feature>
      <feature class="double" name="mm_per_pixel" precision="4">202</feature>
      <feature class="double" name="well" precision="4">[3930000 2700000 2480000]</feature>
      <feature class="logical" name="segmented">0</feature>
      <feature class="double" name="worms" precision="4">50000</feature>
      <feature class="logical" name="measured">1</feature>
      <feature class="char" name="format">tif</feature>
      <feature cell="true" class="double" name="glareZones" precision="4">[]</feature>
      <feature class="char" name="experiment">Aging wild type</feature>
      <feature class="char" name="month">Nov</feature>
      <feature class="double" name="day" precision="4">250000</feature>
      <feature class="double" name="year" precision="4">20090000</feature>
      <feature class="char" name="class">All animals</feature>
   </sequence>
   <sequence number="80">
      <feature class="char" name="name">Nemo-Aging wild type-Trial1-wild type-All animals-Sample017</feature>
      <feature class="char" name="author">Nemo</feature>
      <feature class="char" name="date">Nov 2009</feature>
      <feature class="char" name="gene">wild type</feature>
      <feature class="double" name="trial" precision="4">10000</feature>
      <feature class="double" name="age" precision="4">60000</feature>
      <feature class="char" name="set">017</feature>
      <feature class="char" name="note"/>
      <feature class="char" name="directory">missing video</feature>
      <feature class="double" name="images" precision="4">0</feature>
      <feature class="double" name="duration" precision="4">299500</feature>
      <feature class="double" name="frames_per_second" precision="4">181636</feature>
      <feature class="double" name="mm_per_pixel" precision="4">203</feature>
      <feature class="double" name="well" precision="4">[3460000 2570000 2470000]</feature>
      <feature class="logical" name="segmented">0</feature>
      <feature class="double" name="worms" precision="4">30000</feature>
      <feature class="logical" name="measured">1</feature>
      <feature class="char" name="format">tif</feature>
      <feature cell="true" class="double" name="glareZones" precision="4">[3780000 1420000;3760000 1450000;3710000 1450000;3690000 1420000;3710000 1380000;3760000 1380000;3780000 1420000]</feature>
      <feature class="char" name="experiment">Aging wild type</feature>
      <feature class="char" name="month">Nov</feature>
      <feature class="double" name="day" precision="4">250000</feature>
      <feature class="double" name="year" precision="4">20090000</feature>
      <feature class="char" name="class">All animals</feature>
   </sequence>
   <sequence number="81">
      <feature class="char" name="name">Nemo-Aging wild type-Trial1-wild type-All animals-Sample018</feature>
      <feature class="char" name="author">Nemo</feature>
      <feature class="char" name="date">Nov 2009</feature>
      <feature class="char" name="gene">wild type</feature>
      <feature class="double" name="trial" precision="4">10000</feature>
      <feature class="double" name="age" precision="4">60000</feature>
      <feature class="char" name="set">018</feature>
      <feature class="char" name="note"/>
      <feature class="char" name="directory">missing video</feature>
      <feature class="double" name="images" precision="4">0</feature>
      <feature class="double" name="duration" precision="4">299500</feature>
      <feature class="double" name="frames_per_second" precision="4">181636</feature>
      <feature class="double" name="mm_per_pixel" precision="4">201</feature>
      <feature class="double" name="well" precision="4">[3790000 2630000 2490000]</feature>
      <feature class="logical" name="segmented">0</feature>
      <feature class="double" name="worms" precision="4">40000</feature>
      <feature class="logical" name="measured">1</feature>
      <feature class="char" name="format">tif</feature>
      <feature cell="true" class="double" name="glareZones" precision="4">[]</feature>
      <feature class="char" name="experiment">Aging wild type</feature>
      <feature class="char" name="month">Nov</feature>
      <feature class="double" name="day" precision="4">250000</feature>
      <feature class="double" name="year" precision="4">20090000</feature>
      <feature class="char" name="class">All animals</feature>
   </sequence>
   <sequence number="82">
      <feature class="char" name="name">Nemo-Aging wild type-Trial1-wild type-All animals-Sample019</feature>
      <feature class="char" name="author">Nemo</feature>
      <feature class="char" name="date">Nov 2009</feature>
      <feature class="char" name="gene">wild type</feature>
      <feature class="double" name="trial" precision="4">10000</feature>
      <feature class="double" name="age" precision="4">60000</feature>
      <feature class="char" name="set">019</feature>
      <feature class="char" name="note"/>
      <feature class="char" name="directory">missing video</feature>
      <feature class="double" name="images" precision="4">0</feature>
      <feature class="double" name="duration" precision="4">299500</feature>
      <feature class="double" name="frames_per_second" precision="4">181636</feature>
      <feature class="double" name="mm_per_pixel" precision="4">201</feature>
      <feature class="double" name="well" precision="4">[3520000 2680000 2490000]</feature>
      <feature class="logical" name="segmented">0</feature>
      <feature class="double" name="worms" precision="4">50000</feature>
      <feature class="logical" name="measured">1</feature>
      <feature class="char" name="format">tif</feature>
      <feature cell="true" class="double" name="glareZones" precision="4">[3860000 1490000;3830000 1520000;3790000 1520000;3770000 1490000;3790000 1460000;3830000 1460000;3860000 1490000]</feature>
      <feature class="char" name="experiment">Aging wild type</feature>
      <feature class="char" name="month">Nov</feature>
      <feature class="double" name="day" precision="4">250000</feature>
      <feature class="double" name="year" precision="4">20090000</feature>
      <feature class="char" name="class">All animals</feature>
   </sequence>
   <sequence number="83">
      <feature class="char" name="name">Nemo-Aging wild type-Trial1-wild type-All animals-Sample020</feature>
      <feature class="char" name="author">Nemo</feature>
      <feature class="char" name="date">Nov 2009</feature>
      <feature class="char" name="gene">wild type</feature>
      <feature class="double" name="trial" precision="4">10000</feature>
      <feature class="double" name="age" precision="4">60000</feature>
      <feature class="char" name="set">020</feature>
      <feature class="char" name="note"/>
      <feature class="char" name="directory">missing video</feature>
      <feature class="double" name="images" precision="4">0</feature>
      <feature class="double" name="duration" precision="4">299500</feature>
      <feature class="double" name="frames_per_second" precision="4">181636</feature>
      <feature class="double" name="mm_per_pixel" precision="4">201</feature>
      <feature class="double" name="well" precision="4">[3760000 2620000 2490000]</feature>
      <feature class="logical" name="segmented">0</feature>
      <feature class="double" name="worms" precision="4">50000</feature>
      <feature class="logical" name="measured">1</feature>
      <feature class="char" name="format">tif</feature>
      <feature cell="true" class="double" name="glareZones" precision="4">[]</feature>
      <feature class="char" name="experiment">Aging wild type</feature>
      <feature class="char" name="month">Nov</feature>
      <feature class="double" name="day" precision="4">250000</feature>
      <feature class="double" name="year" precision="4">20090000</feature>
      <feature class="char" name="class">All animals</feature>
   </sequence>
   <sequence number="84">
      <feature class="char" name="name">Nemo-Aging wild type-Trial1-wild type-All animals-Sample021</feature>
      <feature class="char" name="author">Nemo</feature>
      <feature class="char" name="date">Nov 2009</feature>
      <feature class="char" name="gene">wild type</feature>
      <feature class="double" name="trial" precision="4">10000</feature>
      <feature class="double" name="age" precision="4">60000</feature>
      <feature class="char" name="set">021</feature>
      <feature class="char" name="note"/>
      <feature class="char" name="directory">missing video</feature>
      <feature class="double" name="images" precision="4">0</feature>
      <feature class="double" name="duration" precision="4">299500</feature>
      <feature class="double" name="frames_per_second" precision="4">181636</feature>
      <feature class="double" name="mm_per_pixel" precision="4">201</feature>
      <feature class="double" name="well" precision="4">[4240000 2510000 2490000]</feature>
      <feature class="logical" name="segmented">0</feature>
      <feature class="double" name="worms" precision="4">40000</feature>
      <feature class="logical" name="measured">1</feature>
      <feature class="char" name="format">tif</feature>
      <feature cell="true" class="double" name="glareZones" precision="4">[4210000 1540000;4170000 1590000;4090000 1590000;4050000 1540000;4090000 1490000;4170000 1490000;4210000 1540000]</feature>
      <feature class="char" name="experiment">Aging wild type</feature>
      <feature class="char" name="month">Nov</feature>
      <feature class="double" name="day" precision="4">250000</feature>
      <feature class="double" name="year" precision="4">20090000</feature>
      <feature class="char" name="class">All animals</feature>
   </sequence>
   <sequence number="85">
      <feature class="char" name="name">Nemo-Aging wild type-Trial1-wild type-All animals-Sample008</feature>
      <feature class="char" name="author">Nemo</feature>
      <feature class="char" name="date">Nov 2009</feature>
      <feature class="char" name="gene">wild type</feature>
      <feature class="double" name="trial" precision="4">10000</feature>
      <feature class="double" name="age" precision="4">60000</feature>
      <feature class="char" name="set">008</feature>
      <feature class="char" name="note"/>
      <feature class="char" name="directory">missing video</feature>
      <feature class="double" name="images" precision="4">0</feature>
      <feature class="double" name="duration" precision="4">299500</feature>
      <feature class="double" name="frames_per_second" precision="4">181636</feature>
      <feature class="double" name="mm_per_pixel" precision="4">201</feature>
      <feature class="double" name="well" precision="4">[3680000 2690000 2490000]</feature>
      <feature class="logical" name="segmented">0</feature>
      <feature class="double" name="worms" precision="4">50000</feature>
      <feature class="logical" name="measured">1</feature>
      <feature class="char" name="format">tif</feature>
      <feature cell="true" class="double" name="glareZones" precision="4">[]</feature>
      <feature class="char" name="experiment">Aging wild type</feature>
      <feature class="char" name="month">Nov</feature>
      <feature class="double" name="day" precision="4">250000</feature>
      <feature class="double" name="year" precision="4">20090000</feature>
      <feature class="char" name="class">All animals</feature>
   </sequence>
   <sequence number="86">
      <feature class="char" name="name">Nemo-Aging wild type-Trial1-wild type-All animals-Sample009</feature>
      <feature class="char" name="author">Nemo</feature>
      <feature class="char" name="date">Nov 2009</feature>
      <feature class="char" name="gene">wild type</feature>
      <feature class="double" name="trial" precision="4">10000</feature>
      <feature class="double" name="age" precision="4">60000</feature>
      <feature class="char" name="set">009</feature>
      <feature class="char" name="note"/>
      <feature class="char" name="directory">missing video</feature>
      <feature class="double" name="images" precision="4">0</feature>
      <feature class="double" name="duration" precision="4">299500</feature>
      <feature class="double" name="frames_per_second" precision="4">181636</feature>
      <feature class="double" name="mm_per_pixel" precision="4">201</feature>
      <feature class="double" name="well" precision="4">[3830000 2650000 2490000]</feature>
      <feature class="logical" name="segmented">0</feature>
      <feature class="double" name="worms" precision="4">50000</feature>
      <feature class="logical" name="measured">1</feature>
      <feature class="char" name="format">tif</feature>
      <feature cell="true" class="double" name="glareZones" precision="4">[]</feature>
      <feature class="char" name="experiment">Aging wild type</feature>
      <feature class="char" name="month">Nov</feature>
      <feature class="double" name="day" precision="4">250000</feature>
      <feature class="double" name="year" precision="4">20090000</feature>
      <feature class="char" name="class">All animals</feature>
   </sequence>
   <sequence number="87">
      <feature class="char" name="name">Nemo-Aging wild type-Trial1-wild type-All animals-Sample022</feature>
      <feature class="char" name="author">Nemo</feature>
      <feature class="char" name="date">Nov 2009</feature>
      <feature class="char" name="gene">wild type</feature>
      <feature class="double" name="trial" precision="4">10000</feature>
      <feature class="double" name="age" precision="4">80000</feature>
      <feature class="char" name="set">022</feature>
      <feature class="char" name="note"/>
      <feature class="char" name="directory">missing video</feature>
      <feature class="double" name="images" precision="4">0</feature>
      <feature class="double" name="duration" precision="4">299500</feature>
      <feature class="double" name="frames_per_second" precision="4">181636</feature>
      <feature class="double" name="mm_per_pixel" precision="4">202</feature>
      <feature class="double" name="well" precision="4">[3350000 2770000 2480000]</feature>
      <feature class="logical" name="segmented">0</feature>
      <feature class="double" name="worms" precision="4">50000</feature>
      <feature class="logical" name="measured">1</feature>
      <feature class="char" name="format">tif</feature>
      <feature cell="true" class="double" name="glareZones" precision="4">[]</feature>
      <feature class="char" name="experiment">Aging wild type</feature>
      <feature class="char" name="month">Nov</feature>
      <feature class="double" name="day" precision="4">270000</feature>
      <feature class="double" name="year" precision="4">20090000</feature>
      <feature class="char" name="class">All animals</feature>
   </sequence>
   <sequence number="88">
      <feature class="char" name="name">Nemo-Aging wild type-Trial1-wild type-All animals-Sample023</feature>
      <feature class="char" name="author">Nemo</feature>
      <feature class="char" name="date">Nov 2009</feature>
      <feature class="char" name="gene">wild type</feature>
      <feature class="double" name="trial" precision="4">10000</feature>
      <feature class="double" name="age" precision="4">80000</feature>
      <feature class="char" name="set">023</feature>
      <feature class="char" name="note"/>
      <feature class="char" name="directory">missing video</feature>
      <feature class="double" name="images" precision="4">0</feature>
      <feature class="double" name="duration" precision="4">299500</feature>
      <feature class="double" name="frames_per_second" precision="4">181636</feature>
      <feature class="double" name="mm_per_pixel" precision="4">202</feature>
      <feature class="double" name="well" precision="4">[3590000 2570000 2480000]</feature>
      <feature class="logical" name="segmented">0</feature>
      <feature class="double" name="worms" precision="4">50000</feature>
      <feature class="logical" name="measured">1</feature>
      <feature class="char" name="format">tif</feature>
      <feature cell="true" class="double" name="glareZones" precision="4">[]</feature>
      <feature class="char" name="experiment">Aging wild type</feature>
      <feature class="char" name="month">Nov</feature>
      <feature class="double" name="day" precision="4">270000</feature>
      <feature class="double" name="year" precision="4">20090000</feature>
      <feature class="char" name="class">All animals</feature>
   </sequence>
   <sequence number="89">
      <feature class="char" name="name">Nemo-Aging wild type-Trial1-wild type-All animals-Sample024</feature>
      <feature class="char" name="author">Nemo</feature>
      <feature class="char" name="date">Nov 2009</feature>
      <feature class="char" name="gene">wild type</feature>
      <feature class="double" name="trial" precision="4">10000</feature>
      <feature class="double" name="age" precision="4">80000</feature>
      <feature class="char" name="set">024</feature>
      <feature class="char" name="note"/>
      <feature class="char" name="directory">missing video</feature>
      <feature class="double" name="images" precision="4">0</feature>
      <feature class="double" name="duration" precision="4">299500</feature>
      <feature class="double" name="frames_per_second" precision="4">181636</feature>
      <feature class="double" name="mm_per_pixel" precision="4">201</feature>
      <feature class="double" name="well" precision="4">[3190000 2520000 2490000]</feature>
      <feature class="logical" name="segmented">0</feature>
      <feature class="double" name="worms" precision="4">50000</feature>
      <feature class="logical" name="measured">1</feature>
      <feature class="char" name="format">tif</feature>
      <feature cell="true" class="double" name="glareZones" precision="4">[3160000 1540000;3130000 1580000;3040000 1610000;2940000 1580000;2910000 1540000;2940000 1490000;3040000 1470000;3130000 1490000;3160000 1540000]</feature>
      <feature class="char" name="experiment">Aging wild type</feature>
      <feature class="char" name="month">Nov</feature>
      <feature class="double" name="day" precision="4">270000</feature>
      <feature class="double" name="year" precision="4">20090000</feature>
      <feature class="char" name="class">All animals</feature>
   </sequence>
   <sequence number="90">
      <feature class="char" name="name">Nemo-Aging wild type-Trial1-wild type-All animals-Sample025</feature>
      <feature class="char" name="author">Nemo</feature>
      <feature class="char" name="date">Nov 2009</feature>
      <feature class="char" name="gene">wild type</feature>
      <feature class="double" name="trial" precision="4">10000</feature>
      <feature class="double" name="age" precision="4">80000</feature>
      <feature class="char" name="set">025</feature>
      <feature class="char" name="note"/>
      <feature class="char" name="directory">missing video</feature>
      <feature class="double" name="images" precision="4">0</feature>
      <feature class="double" name="duration" precision="4">299500</feature>
      <feature class="double" name="frames_per_second" precision="4">181636</feature>
      <feature class="double" name="mm_per_pixel" precision="4">203</feature>
      <feature class="double" name="well" precision="4">[3300000 2620000 2470000]</feature>
      <feature class="logical" name="segmented">0</feature>
      <feature class="double" name="worms" precision="4">40000</feature>
      <feature class="logical" name="measured">1</feature>
      <feature class="char" name="format">tif</feature>
      <feature cell="true" class="double" name="glareZones" precision="4">[3600000 1430000;3580000 1460000;3540000 1460000;3520000 1430000;3540000 1410000;3580000 1410000;3600000 1430000]</feature>
      <feature class="char" name="experiment">Aging wild type</feature>
      <feature class="char" name="month">Nov</feature>
      <feature class="double" name="day" precision="4">270000</feature>
      <feature class="double" name="year" precision="4">20090000</feature>
      <feature class="char" name="class">All animals</feature>
   </sequence>
   <sequence number="91">
      <feature class="char" name="name">Nemo-Aging wild type-Trial1-wild type-All animals-Sample026</feature>
      <feature class="char" name="author">Nemo</feature>
      <feature class="char" name="date">Nov 2009</feature>
      <feature class="char" name="gene">wild type</feature>
      <feature class="double" name="trial" precision="4">10000</feature>
      <feature class="double" name="age" precision="4">80000</feature>
      <feature class="char" name="set">026</feature>
      <feature class="char" name="note"/>
      <feature class="char" name="directory">missing video</feature>
      <feature class="double" name="images" precision="4">0</feature>
      <feature class="double" name="duration" precision="4">299500</feature>
      <feature class="double" name="frames_per_second" precision="4">181636</feature>
      <feature class="double" name="mm_per_pixel" precision="4">201</feature>
      <feature class="double" name="well" precision="4">[3280000 2670000 2490000]</feature>
      <feature class="logical" name="segmented">0</feature>
      <feature class="double" name="worms" precision="4">50000</feature>
      <feature class="logical" name="measured">1</feature>
      <feature class="char" name="format">tif</feature>
      <feature cell="true" class="double" name="glareZones" precision="4">[]</feature>
      <feature class="char" name="experiment">Aging wild type</feature>
      <feature class="char" name="month">Nov</feature>
      <feature class="double" name="day" precision="4">270000</feature>
      <feature class="double" name="year" precision="4">20090000</feature>
      <feature class="char" name="class">All animals</feature>
   </sequence>
   <sequence number="92">
      <feature class="char" name="name">Nemo-Aging wild type-Trial1-wild type-All animals-Sample027</feature>
      <feature class="char" name="author">Nemo</feature>
      <feature class="char" name="date">Nov 2009</feature>
      <feature class="char" name="gene">wild type</feature>
      <feature class="double" name="trial" precision="4">10000</feature>
      <feature class="double" name="age" precision="4">80000</feature>
      <feature class="char" name="set">027</feature>
      <feature class="char" name="note"/>
      <feature class="char" name="directory">missing video</feature>
      <feature class="double" name="images" precision="4">0</feature>
      <feature class="double" name="duration" precision="4">299500</feature>
      <feature class="double" name="frames_per_second" precision="4">181636</feature>
      <feature class="double" name="mm_per_pixel" precision="4">200</feature>
      <feature class="double" name="well" precision="4">[3210000 2570000 2500000]</feature>
      <feature class="logical" name="segmented">0</feature>
      <feature class="double" name="worms" precision="4">50000</feature>
      <feature class="logical" name="measured">1</feature>
      <feature class="char" name="format">tif</feature>
      <feature cell="true" class="double" name="glareZones" precision="4">[3180000 1510000;3140000 1580000;3060000 1610000;2970000 1580000;2930000 1510000;2970000 1450000;3060000 1420000;3140000 1450000;3180000 1510000]</feature>
      <feature class="char" name="experiment">Aging wild type</feature>
      <feature class="char" name="month">Nov</feature>
      <feature class="double" name="day" precision="4">270000</feature>
      <feature class="double" name="year" precision="4">20090000</feature>
      <feature class="char" name="class">All animals</feature>
   </sequence>
   <sequence number="93">
      <feature class="char" name="name">Nemo-Aging wild type-Trial1-wild type-All animals-Sample028</feature>
      <feature class="char" name="author">Nemo</feature>
      <feature class="char" name="date">Nov 2009</feature>
      <feature class="char" name="gene">wild type</feature>
      <feature class="double" name="trial" precision="4">10000</feature>
      <feature class="double" name="age" precision="4">80000</feature>
      <feature class="char" name="set">028</feature>
      <feature class="char" name="note"/>
      <feature class="char" name="directory">missing video</feature>
      <feature class="double" name="images" precision="4">0</feature>
      <feature class="double" name="duration" precision="4">299500</feature>
      <feature class="double" name="frames_per_second" precision="4">181636</feature>
      <feature class="double" name="mm_per_pixel" precision="4">201</feature>
      <feature class="double" name="well" precision="4">[3080000 2600000 2490000]</feature>
      <feature class="logical" name="segmented">0</feature>
      <feature class="double" name="worms" precision="4">50000</feature>
      <feature class="logical" name="measured">1</feature>
      <feature class="char" name="format">tif</feature>
      <feature cell="true" class="double" name="glareZones" precision="4">[]</feature>
      <feature class="char" name="experiment">Aging wild type</feature>
      <feature class="char" name="month">Nov</feature>
      <feature class="double" name="day" precision="4">270000</feature>
      <feature class="double" name="year" precision="4">20090000</feature>
      <feature class="char" name="class">All animals</feature>
   </sequence>
   <sequence number="94">
      <feature class="char" name="name">Nemo-Aging wild type-Trial1-wild type-All animals-Sample029</feature>
      <feature class="char" name="author">Nemo</feature>
      <feature class="char" name="date">Nov 2009</feature>
      <feature class="char" name="gene">wild type</feature>
      <feature class="double" name="trial" precision="4">10000</feature>
      <feature class="double" name="age" precision="4">80000</feature>
      <feature class="char" name="set">029</feature>
      <feature class="char" name="note"/>
      <feature class="char" name="directory">missing video</feature>
      <feature class="double" name="images" precision="4">0</feature>
      <feature class="double" name="duration" precision="4">299500</feature>
      <feature class="double" name="frames_per_second" precision="4">181636</feature>
      <feature class="double" name="mm_per_pixel" precision="4">200</feature>
      <feature class="double" name="well" precision="4">[3890000 2670000 2500000]</feature>
      <feature class="logical" name="segmented">0</feature>
      <feature class="double" name="worms" precision="4">50000</feature>
      <feature class="logical" name="measured">1</feature>
      <feature class="char" name="format">tif</feature>
      <feature cell="true" class="double" name="glareZones" precision="4">[]</feature>
      <feature class="char" name="experiment">Aging wild type</feature>
      <feature class="char" name="month">Nov</feature>
      <feature class="double" name="day" precision="4">270000</feature>
      <feature class="double" name="year" precision="4">20090000</feature>
      <feature class="char" name="class">All animals</feature>
   </sequence>
   <sequence number="95">
      <feature class="char" name="name">Nemo-Aging wild type-Trial1-wild type-All animals-Sample030</feature>
      <feature class="char" name="author">Nemo</feature>
      <feature class="char" name="date">Nov 2009</feature>
      <feature class="char" name="gene">wild type</feature>
      <feature class="double" name="trial" precision="4">10000</feature>
      <feature class="double" name="age" precision="4">80000</feature>
      <feature class="char" name="set">030</feature>
      <feature class="char" name="note"/>
      <feature class="char" name="directory">missing video</feature>
      <feature class="double" name="images" precision="4">0</feature>
      <feature class="double" name="duration" precision="4">299500</feature>
      <feature class="double" name="frames_per_second" precision="4">181636</feature>
      <feature class="double" name="mm_per_pixel" precision="4">201</feature>
      <feature class="double" name="well" precision="4">[3350000 2630000 2490000]</feature>
      <feature class="logical" name="segmented">0</feature>
      <feature class="double" name="worms" precision="4">50000</feature>
      <feature class="logical" name="measured">1</feature>
      <feature class="char" name="format">tif</feature>
      <feature cell="true" class="double" name="glareZones" precision="4">[]</feature>
      <feature class="char" name="experiment">Aging wild type</feature>
      <feature class="char" name="month">Nov</feature>
      <feature class="double" name="day" precision="4">270000</feature>
      <feature class="double" name="year" precision="4">20090000</feature>
      <feature class="char" name="class">All animals</feature>
   </sequence>
   <sequence number="96">
      <feature class="char" name="name">Nemo-Aging wild type-Trial1-wild type-All animals-Sample031</feature>
      <feature class="char" name="author">Nemo</feature>
      <feature class="char" name="date">Nov 2009</feature>
      <feature class="char" name="gene">wild type</feature>
      <feature class="double" name="trial" precision="4">10000</feature>
      <feature class="double" name="age" precision="4">80000</feature>
      <feature class="char" name="set">031</feature>
      <feature class="char" name="note"/>
      <feature class="char" name="directory">missing video</feature>
      <feature class="double" name="images" precision="4">0</feature>
      <feature class="double" name="duration" precision="4">299500</feature>
      <feature class="double" name="frames_per_second" precision="4">181636</feature>
      <feature class="double" name="mm_per_pixel" precision="4">201</feature>
      <feature class="double" name="well" precision="4">[3570000 2620000 2490000]</feature>
      <feature class="logical" name="segmented">0</feature>
      <feature class="double" name="worms" precision="4">50000</feature>
      <feature class="logical" name="measured">1</feature>
      <feature class="char" name="format">tif</feature>
      <feature cell="true" class="double" name="glareZones" precision="4">[3500000 1610000;3460000 1670000;3380000 1670000;3340000 1610000;3380000 1540000;3460000 1540000;3500000 1610000]</feature>
      <feature class="char" name="experiment">Aging wild type</feature>
      <feature class="char" name="month">Nov</feature>
      <feature class="double" name="day" precision="4">270000</feature>
      <feature class="double" name="year" precision="4">20090000</feature>
      <feature class="char" name="class">All animals</feature>
   </sequence>
   <sequence number="97">
      <feature class="char" name="name">Nemo-Aging wild type-Trial1-wild type-All animals-Sample032</feature>
      <feature class="char" name="author">Nemo</feature>
      <feature class="char" name="date">Nov 2009</feature>
      <feature class="char" name="gene">wild type</feature>
      <feature class="double" name="trial" precision="4">10000</feature>
      <feature class="double" name="age" precision="4">80000</feature>
      <feature class="char" name="set">032</feature>
      <feature class="char" name="note"/>
      <feature class="char" name="directory">missing video</feature>
      <feature class="double" name="images" precision="4">0</feature>
      <feature class="double" name="duration" precision="4">299500</feature>
      <feature class="double" name="frames_per_second" precision="4">181636</feature>
      <feature class="double" name="mm_per_pixel" precision="4">200</feature>
      <feature class="double" name="well" precision="4">[3200000 2730000 2500000]</feature>
      <feature class="logical" name="segmented">0</feature>
      <feature class="double" name="worms" precision="4">50000</feature>
      <feature class="logical" name="measured">1</feature>
      <feature class="char" name="format">tif</feature>
      <feature cell="true" class="double" name="glareZones" precision="4">[3470000 1470000;3440000 1510000;3380000 1510000;3350000 1470000;3380000 1420000;3440000 1420000;3470000 1470000]</feature>
      <feature class="char" name="experiment">Aging wild type</feature>
      <feature class="char" name="month">Nov</feature>
      <feature class="double" name="day" precision="4">270000</feature>
      <feature class="double" name="year" precision="4">20090000</feature>
      <feature class="char" name="class">All animals</feature>
   </sequence>
   <sequence number="98">
      <feature class="char" name="name">Nemo-Aging wild type-Trial1-wild type-All animals-Sample033</feature>
      <feature class="char" name="author">Nemo</feature>
      <feature class="char" name="date">Nov 2009</feature>
      <feature class="char" name="gene">wild type</feature>
      <feature class="double" name="trial" precision="4">10000</feature>
      <feature class="double" name="age" precision="4">80000</feature>
      <feature class="char" name="set">033</feature>
      <feature class="char" name="note"/>
      <feature class="char" name="directory">missing video</feature>
      <feature class="double" name="images" precision="4">0</feature>
      <feature class="double" name="duration" precision="4">299500</feature>
      <feature class="double" name="frames_per_second" precision="4">181636</feature>
      <feature class="double" name="mm_per_pixel" precision="4">200</feature>
      <feature class="double" name="well" precision="4">[3630000 2680000 2500000]</feature>
      <feature class="logical" name="segmented">0</feature>
      <feature class="double" name="worms" precision="4">50000</feature>
      <feature class="logical" name="measured">1</feature>
      <feature class="char" name="format">tif</feature>
      <feature cell="true" class="double" name="glareZones" precision="4">[]</feature>
      <feature class="char" name="experiment">Aging wild type</feature>
      <feature class="char" name="month">Nov</feature>
      <feature class="double" name="day" precision="4">270000</feature>
      <feature class="double" name="year" precision="4">20090000</feature>
      <feature class="char" name="class">All animals</feature>
   </sequence>
   <sequence number="99">
      <feature class="char" name="name">Nemo-Aging wild type-Trial1-wild type-All animals-Sample034</feature>
      <feature class="char" name="author">Nemo</feature>
      <feature class="char" name="date">Nov 2009</feature>
      <feature class="char" name="gene">wild type</feature>
      <feature class="double" name="trial" precision="4">10000</feature>
      <feature class="double" name="age" precision="4">80000</feature>
      <feature class="char" name="set">034</feature>
      <feature class="char" name="note"/>
      <feature class="char" name="directory">missing video</feature>
      <feature class="double" name="images" precision="4">0</feature>
      <feature class="double" name="duration" precision="4">299500</feature>
      <feature class="double" name="frames_per_second" precision="4">181636</feature>
      <feature class="double" name="mm_per_pixel" precision="4">200</feature>
      <feature class="double" name="well" precision="4">[3200000 2570000 2500000]</feature>
      <feature class="logical" name="segmented">0</feature>
      <feature class="double" name="worms" precision="4">50000</feature>
      <feature class="logical" name="measured">1</feature>
      <feature class="char" name="format">tif</feature>
      <feature cell="true" class="double" name="glareZones" precision="4">[]</feature>
      <feature class="char" name="experiment">Aging wild type</feature>
      <feature class="char" name="month">Nov</feature>
      <feature class="double" name="day" precision="4">270000</feature>
      <feature class="double" name="year" precision="4">20090000</feature>
      <feature class="char" name="class">All animals</feature>
   </sequence>
   <sequence number="100">
      <feature class="char" name="name">Nemo-Aging wild type-Trial1-wild type-All animals-Sample035</feature>
      <feature class="char" name="author">Nemo</feature>
      <feature class="char" name="date">Nov 2009</feature>
      <feature class="char" name="gene">wild type</feature>
      <feature class="double" name="trial" precision="4">10000</feature>
      <feature class="double" name="age" precision="4">80000</feature>
      <feature class="char" name="set">035</feature>
      <feature class="char" name="note"/>
      <feature class="char" name="directory">missing video</feature>
      <feature class="double" name="images" precision="4">0</feature>
      <feature class="double" name="duration" precision="4">299500</feature>
      <feature class="double" name="frames_per_second" precision="4">181636</feature>
      <feature class="double" name="mm_per_pixel" precision="4">201</feature>
      <feature class="double" name="well" precision="4">[3590000 2510000 2490000]</feature>
      <feature class="logical" name="segmented">0</feature>
      <feature class="double" name="worms" precision="4">40000</feature>
      <feature class="logical" name="measured">1</feature>
      <feature class="char" name="format">tif</feature>
      <feature cell="true" class="double" name="glareZones" precision="4">[4600000 1200000;4570000 1330000;4490000 1380000;4420000 1330000;4380000 1200000;4420000 1080000;4490000 1030000;4570000 1080000;4600000 1200000;4600000 1200000]</feature>
      <feature class="char" name="experiment">Aging wild type</feature>
      <feature class="char" name="month">Nov</feature>
      <feature class="double" name="day" precision="4">270000</feature>
      <feature class="double" name="year" precision="4">20090000</feature>
      <feature class="char" name="class">All animals</feature>
   </sequence>
   <sequence number="101">
      <feature class="char" name="name">Nemo-Aging wild type-Trial2-wild type-All animals-Sample131</feature>
      <feature class="char" name="author">Nemo</feature>
      <feature class="char" name="date">Dec 8 2009</feature>
      <feature class="char" name="gene">wild type</feature>
      <feature class="double" name="trial" precision="4">20000</feature>
      <feature class="double" name="age" precision="4">110000</feature>
      <feature class="char" name="set">131</feature>
      <feature class="char" name="note"/>
      <feature class="char" name="directory">missing video</feature>
      <feature class="double" name="images" precision="4">0</feature>
      <feature class="double" name="duration" precision="4">299500</feature>
      <feature class="double" name="frames_per_second" precision="4">181636</feature>
      <feature class="double" name="mm_per_pixel" precision="4">201</feature>
      <feature class="double" name="well" precision="4">[3640000 2620000 2490000]</feature>
      <feature class="logical" name="segmented">0</feature>
      <feature class="double" name="worms" precision="4">50000</feature>
      <feature class="logical" name="measured">1</feature>
      <feature class="char" name="format">tif</feature>
      <feature cell="true" class="double" name="glareZones" precision="4">[]</feature>
      <feature class="char" name="experiment">Aging wild type</feature>
      <feature class="char" name="month">Dec</feature>
      <feature class="double" name="day" precision="4">180000</feature>
      <feature class="double" name="year" precision="4">20090000</feature>
      <feature class="char" name="class">All animals</feature>
   </sequence>
   <sequence number="102">
      <feature class="char" name="name">Nemo-Aging wild type-Trial2-wild type-All animals-Sample132</feature>
      <feature class="char" name="author">Nemo</feature>
      <feature class="char" name="date">Dec 8 2009</feature>
      <feature class="char" name="gene">wild type</feature>
      <feature class="double" name="trial" precision="4">20000</feature>
      <feature class="double" name="age" precision="4">110000</feature>
      <feature class="char" name="set">132</feature>
      <feature class="char" name="note"/>
      <feature class="char" name="directory">missing video</feature>
      <feature class="double" name="images" precision="4">0</feature>
      <feature class="double" name="duration" precision="4">299500</feature>
      <feature class="double" name="frames_per_second" precision="4">181636</feature>
      <feature class="double" name="mm_per_pixel" precision="4">201</feature>
      <feature class="double" name="well" precision="4">[3660000 2570000 2490000]</feature>
      <feature class="logical" name="segmented">0</feature>
      <feature class="double" name="worms" precision="4">30000</feature>
      <feature class="logical" name="measured">1</feature>
      <feature class="char" name="format">tif</feature>
      <feature cell="true" class="double" name="glareZones" precision="4">[]</feature>
      <feature class="char" name="experiment">Aging wild type</feature>
      <feature class="char" name="month">Dec</feature>
      <feature class="double" name="day" precision="4">180000</feature>
      <feature class="double" name="year" precision="4">20090000</feature>
      <feature class="char" name="class">All animals</feature>
   </sequence>
   <sequence number="103">
      <feature class="char" name="name">Nemo-Aging wild type-Trial2-wild type-All animals-Sample133</feature>
      <feature class="char" name="author">Nemo</feature>
      <feature class="char" name="date">Dec 8 2009</feature>
      <feature class="char" name="gene">wild type</feature>
      <feature class="double" name="trial" precision="4">20000</feature>
      <feature class="double" name="age" precision="4">110000</feature>
      <feature class="char" name="set">133</feature>
      <feature class="char" name="note"/>
      <feature class="char" name="directory">missing video</feature>
      <feature class="double" name="images" precision="4">0</feature>
      <feature class="double" name="duration" precision="4">299500</feature>
      <feature class="double" name="frames_per_second" precision="4">181636</feature>
      <feature class="double" name="mm_per_pixel" precision="4">201</feature>
      <feature class="double" name="well" precision="4">[3610000 2640000 2490000]</feature>
      <feature class="logical" name="segmented">0</feature>
      <feature class="double" name="worms" precision="4">50000</feature>
      <feature class="logical" name="measured">1</feature>
      <feature class="char" name="format">tif</feature>
      <feature cell="true" class="double" name="glareZones" precision="4">[]</feature>
      <feature class="char" name="experiment">Aging wild type</feature>
      <feature class="char" name="month">Dec</feature>
      <feature class="double" name="day" precision="4">180000</feature>
      <feature class="double" name="year" precision="4">20090000</feature>
      <feature class="char" name="class">All animals</feature>
   </sequence>
   <sequence number="104">
      <feature class="char" name="name">Nemo-Aging wild type-Trial2-wild type-All animals-Sample134</feature>
      <feature class="char" name="author">Nemo</feature>
      <feature class="char" name="date">Dec 8 2009</feature>
      <feature class="char" name="gene">wild type</feature>
      <feature class="double" name="trial" precision="4">20000</feature>
      <feature class="double" name="age" precision="4">110000</feature>
      <feature class="char" name="set">134</feature>
      <feature class="char" name="note"/>
      <feature class="char" name="directory">missing video</feature>
      <feature class="double" name="images" precision="4">0</feature>
      <feature class="double" name="duration" precision="4">299500</feature>
      <feature class="double" name="frames_per_second" precision="4">181636</feature>
      <feature class="double" name="mm_per_pixel" precision="4">200</feature>
      <feature class="double" name="well" precision="4">[3620000 2700000 2500000]</feature>
      <feature class="logical" name="segmented">0</feature>
      <feature class="double" name="worms" precision="4">50000</feature>
      <feature class="logical" name="measured">1</feature>
      <feature class="char" name="format">tif</feature>
      <feature cell="true" class="double" name="glareZones" precision="4">[]</feature>
      <feature class="char" name="experiment">Aging wild type</feature>
      <feature class="char" name="month">Dec</feature>
      <feature class="double" name="day" precision="4">180000</feature>
      <feature class="double" name="year" precision="4">20090000</feature>
      <feature class="char" name="class">All animals</feature>
   </sequence>
   <sequence number="105">
      <feature class="char" name="name">Nemo-Aging wild type-Trial2-wild type-All animals-Sample135</feature>
      <feature class="char" name="author">Nemo</feature>
      <feature class="char" name="date">Dec 8 2009</feature>
      <feature class="char" name="gene">wild type</feature>
      <feature class="double" name="trial" precision="4">20000</feature>
      <feature class="double" name="age" precision="4">110000</feature>
      <feature class="char" name="set">135</feature>
      <feature class="char" name="note"/>
      <feature class="char" name="directory">missing video</feature>
      <feature class="double" name="images" precision="4">0</feature>
      <feature class="double" name="duration" precision="4">299500</feature>
      <feature class="double" name="frames_per_second" precision="4">181636</feature>
      <feature class="double" name="mm_per_pixel" precision="4">201</feature>
      <feature class="double" name="well" precision="4">[3540000 2620000 2490000]</feature>
      <feature class="logical" name="segmented">0</feature>
      <feature class="double" name="worms" precision="4">50000</feature>
      <feature class="logical" name="measured">1</feature>
      <feature class="char" name="format">tif</feature>
      <feature cell="true" class="double" name="glareZones" precision="4">[]</feature>
      <feature class="char" name="experiment">Aging wild type</feature>
      <feature class="char" name="month">Dec</feature>
      <feature class="double" name="day" precision="4">180000</feature>
      <feature class="double" name="year" precision="4">20090000</feature>
      <feature class="char" name="class">All animals</feature>
   </sequence>
   <sequence number="106">
      <feature class="char" name="name">Nemo-Aging wild type-Trial2-wild type-All animals-Sample136</feature>
      <feature class="char" name="author">Nemo</feature>
      <feature class="char" name="date">Dec 8 2009</feature>
      <feature class="char" name="gene">wild type</feature>
      <feature class="double" name="trial" precision="4">20000</feature>
      <feature class="double" name="age" precision="4">110000</feature>
      <feature class="char" name="set">136</feature>
      <feature class="char" name="note"/>
      <feature class="char" name="directory">missing video</feature>
      <feature class="double" name="images" precision="4">0</feature>
      <feature class="double" name="duration" precision="4">299500</feature>
      <feature class="double" name="frames_per_second" precision="4">181636</feature>
      <feature class="double" name="mm_per_pixel" precision="4">200</feature>
      <feature class="double" name="well" precision="4">[3400000 2580000 2500000]</feature>
      <feature class="logical" name="segmented">0</feature>
      <feature class="double" name="worms" precision="4">50000</feature>
      <feature class="logical" name="measured">1</feature>
      <feature class="char" name="format">tif</feature>
      <feature cell="true" class="double" name="glareZones" precision="4">[]</feature>
      <feature class="char" name="experiment">Aging wild type</feature>
      <feature class="char" name="month">Dec</feature>
      <feature class="double" name="day" precision="4">180000</feature>
      <feature class="double" name="year" precision="4">20090000</feature>
      <feature class="char" name="class">All animals</feature>
   </sequence>
   <sequence number="107">
      <feature class="char" name="name">Nemo-Aging wild type-Trial2-wild type-All animals-Sample137</feature>
      <feature class="char" name="author">Nemo</feature>
      <feature class="char" name="date">Dec 8 2009</feature>
      <feature class="char" name="gene">wild type</feature>
      <feature class="double" name="trial" precision="4">20000</feature>
      <feature class="double" name="age" precision="4">110000</feature>
      <feature class="char" name="set">137</feature>
      <feature class="char" name="note"/>
      <feature class="char" name="directory">missing video</feature>
      <feature class="double" name="images" precision="4">0</feature>
      <feature class="double" name="duration" precision="4">299500</feature>
      <feature class="double" name="frames_per_second" precision="4">181636</feature>
      <feature class="double" name="mm_per_pixel" precision="4">200</feature>
      <feature class="double" name="well" precision="4">[3210000 2640000 2500000]</feature>
      <feature class="logical" name="segmented">0</feature>
      <feature class="double" name="worms" precision="4">50000</feature>
      <feature class="logical" name="measured">1</feature>
      <feature class="char" name="format">tif</feature>
      <feature cell="true" class="double" name="glareZones" precision="4">[]</feature>
      <feature class="char" name="experiment">Aging wild type</feature>
      <feature class="char" name="month">Dec</feature>
      <feature class="double" name="day" precision="4">180000</feature>
      <feature class="double" name="year" precision="4">20090000</feature>
      <feature class="char" name="class">All animals</feature>
   </sequence>
   <sequence number="108">
      <feature class="char" name="name">Nemo-Aging wild type-Trial2-wild type-All animals-Sample138</feature>
      <feature class="char" name="author">Nemo</feature>
      <feature class="char" name="date">Dec 8 2009</feature>
      <feature class="char" name="gene">wild type</feature>
      <feature class="double" name="trial" precision="4">20000</feature>
      <feature class="double" name="age" precision="4">110000</feature>
      <feature class="char" name="set">138</feature>
      <feature class="char" name="note"/>
      <feature class="char" name="directory">missing video</feature>
      <feature class="double" name="images" precision="4">0</feature>
      <feature class="double" name="duration" precision="4">299500</feature>
      <feature class="double" name="frames_per_second" precision="4">181636</feature>
      <feature class="double" name="mm_per_pixel" precision="4">200</feature>
      <feature class="double" name="well" precision="4">[3410000 2660000 2500000]</feature>
      <feature class="logical" name="segmented">0</feature>
      <feature class="double" name="worms" precision="4">50000</feature>
      <feature class="logical" name="measured">1</feature>
      <feature class="char" name="format">tif</feature>
      <feature cell="true" class="double" name="glareZones" precision="4">[3340000 1650000;3300000 1690000;3210000 1690000;3170000 1650000;3210000 1600000;3300000 1600000;3340000 1650000]</feature>
      <feature class="char" name="experiment">Aging wild type</feature>
      <feature class="char" name="month">Dec</feature>
      <feature class="double" name="day" precision="4">180000</feature>
      <feature class="double" name="year" precision="4">20090000</feature>
      <feature class="char" name="class">All animals</feature>
   </sequence>
   <sequence number="109">
      <feature class="char" name="name">Nemo-Aging wild type-Trial2-wild type-All animals-Sample139</feature>
      <feature class="char" name="author">Nemo</feature>
      <feature class="char" name="date">Dec 8 2009</feature>
      <feature class="char" name="gene">wild type</feature>
      <feature class="double" name="trial" precision="4">20000</feature>
      <feature class="double" name="age" precision="4">110000</feature>
      <feature class="char" name="set">139</feature>
      <feature class="char" name="note"/>
      <feature class="char" name="directory">missing video</feature>
      <feature class="double" name="images" precision="4">0</feature>
      <feature class="double" name="duration" precision="4">299500</feature>
      <feature class="double" name="frames_per_second" precision="4">181636</feature>
      <feature class="double" name="mm_per_pixel" precision="4">201</feature>
      <feature class="double" name="well" precision="4">[3500000 2610000 2490000]</feature>
      <feature class="logical" name="segmented">0</feature>
      <feature class="double" name="worms" precision="4">30000</feature>
      <feature class="logical" name="measured">1</feature>
      <feature class="char" name="format">tif</feature>
      <feature cell="true" class="double" name="glareZones" precision="4">[]</feature>
      <feature class="char" name="experiment">Aging wild type</feature>
      <feature class="char" name="month">Dec</feature>
      <feature class="double" name="day" precision="4">180000</feature>
      <feature class="double" name="year" precision="4">20090000</feature>
      <feature class="char" name="class">All animals</feature>
   </sequence>
   <sequence number="110">
      <feature class="char" name="name">Nemo-Aging wild type-Trial2-wild type-All animals-Sample140</feature>
      <feature class="char" name="author">Nemo</feature>
      <feature class="char" name="date">Dec 8 2009</feature>
      <feature class="char" name="gene">wild type</feature>
      <feature class="double" name="trial" precision="4">20000</feature>
      <feature class="double" name="age" precision="4">110000</feature>
      <feature class="char" name="set">140</feature>
      <feature class="char" name="note"/>
      <feature class="char" name="directory">missing video</feature>
      <feature class="double" name="images" precision="4">0</feature>
      <feature class="double" name="duration" precision="4">299500</feature>
      <feature class="double" name="frames_per_second" precision="4">181636</feature>
      <feature class="double" name="mm_per_pixel" precision="4">199</feature>
      <feature class="double" name="well" precision="4">[3880000 2630000 2510000]</feature>
      <feature class="logical" name="segmented">0</feature>
      <feature class="double" name="worms" precision="4">50000</feature>
      <feature class="logical" name="measured">1</feature>
      <feature class="char" name="format">tif</feature>
      <feature cell="true" class="double" name="glareZones" precision="4">[3870000 1710000;3820000 1760000;3730000 1760000;3680000 1710000;3730000 1650000;3820000 1650000;3870000 1710000]</feature>
      <feature class="char" name="experiment">Aging wild type</feature>
      <feature class="char" name="month">Dec</feature>
      <feature class="double" name="day" precision="4">180000</feature>
      <feature class="double" name="year" precision="4">20090000</feature>
      <feature class="char" name="class">All animals</feature>
   </sequence>
   <sequence number="111">
      <feature class="char" name="name">Nemo-Aging wild type-Trial2-wild type-All animals-Sample141</feature>
      <feature class="char" name="author">Nemo</feature>
      <feature class="char" name="date">Dec 8 2009</feature>
      <feature class="char" name="gene">wild type</feature>
      <feature class="double" name="trial" precision="4">20000</feature>
      <feature class="double" name="age" precision="4">110000</feature>
      <feature class="char" name="set">141</feature>
      <feature class="char" name="note"/>
      <feature class="char" name="directory">missing video</feature>
      <feature class="double" name="images" precision="4">0</feature>
      <feature class="double" name="duration" precision="4">299500</feature>
      <feature class="double" name="frames_per_second" precision="4">181636</feature>
      <feature class="double" name="mm_per_pixel" precision="4">201</feature>
      <feature class="double" name="well" precision="4">[3160000 2730000 2490000]</feature>
      <feature class="logical" name="segmented">0</feature>
      <feature class="double" name="worms" precision="4">40000</feature>
      <feature class="logical" name="measured">1</feature>
      <feature class="char" name="format">tif</feature>
      <feature cell="true" class="double" name="glareZones" precision="4">[3100000 1760000;3060000 1820000;2980000 1840000;2890000 1820000;2860000 1760000;2890000 1710000;2980000 1680000;3060000 1710000;3100000 1760000]</feature>
      <feature class="char" name="experiment">Aging wild type</feature>
      <feature class="char" name="month">Dec</feature>
      <feature class="double" name="day" precision="4">180000</feature>
      <feature class="double" name="year" precision="4">20090000</feature>
      <feature class="char" name="class">All animals</feature>
   </sequence>
   <sequence number="112">
      <feature class="char" name="name">Nemo-Aging wild type-Trial2-wild type-All animals-Sample142</feature>
      <feature class="char" name="author">Nemo</feature>
      <feature class="char" name="date">Dec 8 2009</feature>
      <feature class="char" name="gene">wild type</feature>
      <feature class="double" name="trial" precision="4">20000</feature>
      <feature class="double" name="age" precision="4">110000</feature>
      <feature class="char" name="set">142</feature>
      <feature class="char" name="note"/>
      <feature class="char" name="directory">missing video</feature>
      <feature class="double" name="images" precision="4">0</feature>
      <feature class="double" name="duration" precision="4">299500</feature>
      <feature class="double" name="frames_per_second" precision="4">181636</feature>
      <feature class="double" name="mm_per_pixel" precision="4">200</feature>
      <feature class="double" name="well" precision="4">[3810000 2520000 2500000]</feature>
      <feature class="logical" name="segmented">0</feature>
      <feature class="double" name="worms" precision="4">40000</feature>
      <feature class="logical" name="measured">1</feature>
      <feature class="char" name="format">tif</feature>
      <feature cell="true" class="double" name="glareZones" precision="4">[4120000 1380000;4090000 1410000;4040000 1410000;4020000 1380000;4040000 1350000;4090000 1350000;4120000 1380000;4120000 1380000]</feature>
      <feature class="char" name="experiment">Aging wild type</feature>
      <feature class="char" name="month">Dec</feature>
      <feature class="double" name="day" precision="4">180000</feature>
      <feature class="double" name="year" precision="4">20090000</feature>
      <feature class="char" name="class">All animals</feature>
   </sequence>
   <sequence number="113">
      <feature class="char" name="name">Nemo-Aging wild type-Trial2-wild type-All animals-Sample143</feature>
      <feature class="char" name="author">Nemo</feature>
      <feature class="char" name="date">Dec 8 2009</feature>
      <feature class="char" name="gene">wild type</feature>
      <feature class="double" name="trial" precision="4">20000</feature>
      <feature class="double" name="age" precision="4">130000</feature>
      <feature class="char" name="set">143</feature>
      <feature class="char" name="note"/>
      <feature class="char" name="directory">missing video</feature>
      <feature class="double" name="images" precision="4">0</feature>
      <feature class="double" name="duration" precision="4">299500</feature>
      <feature class="double" name="frames_per_second" precision="4">181636</feature>
      <feature class="double" name="mm_per_pixel" precision="4">202</feature>
      <feature class="double" name="well" precision="4">[3470000 2540000 2480000]</feature>
      <feature class="logical" name="segmented">0</feature>
      <feature class="double" name="worms" precision="4">40000</feature>
      <feature class="logical" name="measured">1</feature>
      <feature class="char" name="format">tif</feature>
      <feature cell="true" class="double" name="glareZones" precision="4">[]</feature>
      <feature class="char" name="experiment">Aging wild type</feature>
      <feature class="char" name="month">Dec</feature>
      <feature class="double" name="day" precision="4">200000</feature>
      <feature class="double" name="year" precision="4">20090000</feature>
      <feature class="char" name="class">All animals</feature>
   </sequence>
   <sequence number="114">
      <feature class="char" name="name">Nemo-Aging wild type-Trial2-wild type-All animals-Sample144</feature>
      <feature class="char" name="author">Nemo</feature>
      <feature class="char" name="date">Dec 8 2009</feature>
      <feature class="char" name="gene">wild type</feature>
      <feature class="double" name="trial" precision="4">20000</feature>
      <feature class="double" name="age" precision="4">130000</feature>
      <feature class="char" name="set">144</feature>
      <feature class="char" name="note"/>
      <feature class="char" name="directory">missing video</feature>
      <feature class="double" name="images" precision="4">0</feature>
      <feature class="double" name="duration" precision="4">299500</feature>
      <feature class="double" name="frames_per_second" precision="4">181636</feature>
      <feature class="double" name="mm_per_pixel" precision="4">200</feature>
      <feature class="double" name="well" precision="4">[3240000 2640000 2500000]</feature>
      <feature class="logical" name="segmented">0</feature>
      <feature class="double" name="worms" precision="4">40000</feature>
      <feature class="logical" name="measured">1</feature>
      <feature class="char" name="format">tif</feature>
      <feature cell="true" class="double" name="glareZones" precision="4">[3540000 1470000;3520000 1500000;3500000 1500000;3480000 1470000;3500000 1450000;3520000 1450000;3540000 1470000;3540000 1470000]</feature>
      <feature class="char" name="experiment">Aging wild type</feature>
      <feature class="char" name="month">Dec</feature>
      <feature class="double" name="day" precision="4">200000</feature>
      <feature class="double" name="year" precision="4">20090000</feature>
      <feature class="char" name="class">All animals</feature>
   </sequence>
   <sequence number="115">
      <feature class="char" name="name">Nemo-Aging wild type-Trial2-wild type-All animals-Sample145</feature>
      <feature class="char" name="author">Nemo</feature>
      <feature class="char" name="date">Dec 8 2009</feature>
      <feature class="char" name="gene">wild type</feature>
      <feature class="double" name="trial" precision="4">20000</feature>
      <feature class="double" name="age" precision="4">130000</feature>
      <feature class="char" name="set">145</feature>
      <feature class="char" name="note"/>
      <feature class="char" name="directory">missing video</feature>
      <feature class="double" name="images" precision="4">0</feature>
      <feature class="double" name="duration" precision="4">299500</feature>
      <feature class="double" name="frames_per_second" precision="4">181636</feature>
      <feature class="double" name="mm_per_pixel" precision="4">201</feature>
      <feature class="double" name="well" precision="4">[3410000 2640000 2490000]</feature>
      <feature class="logical" name="segmented">0</feature>
      <feature class="double" name="worms" precision="4">40000</feature>
      <feature class="logical" name="measured">1</feature>
      <feature class="char" name="format">tif</feature>
      <feature cell="true" class="double" name="glareZones" precision="4">[3700000 1480000;3680000 1520000;3650000 1520000;3630000 1480000;3650000 1440000;3680000 1440000;3700000 1480000]</feature>
      <feature class="char" name="experiment">Aging wild type</feature>
      <feature class="char" name="month">Dec</feature>
      <feature class="double" name="day" precision="4">200000</feature>
      <feature class="double" name="year" precision="4">20090000</feature>
      <feature class="char" name="class">All animals</feature>
   </sequence>
   <sequence number="116">
      <feature class="char" name="name">Nemo-Aging wild type-Trial2-wild type-All animals-Sample146</feature>
      <feature class="char" name="author">Nemo</feature>
      <feature class="char" name="date">Dec 8 2009</feature>
      <feature class="char" name="gene">wild type</feature>
      <feature class="double" name="trial" precision="4">20000</feature>
      <feature class="double" name="age" precision="4">130000</feature>
      <feature class="char" name="set">146</feature>
      <feature class="char" name="note"/>
      <feature class="char" name="directory">missing video</feature>
      <feature class="double" name="images" precision="4">0</feature>
      <feature class="double" name="duration" precision="4">299500</feature>
      <feature class="double" name="frames_per_second" precision="4">181636</feature>
      <feature class="double" name="mm_per_pixel" precision="4">199</feature>
      <feature class="double" name="well" precision="4">[3670000 2560000 2510000]</feature>
      <feature class="logical" name="segmented">0</feature>
      <feature class="double" name="worms" precision="4">50000</feature>
      <feature class="logical" name="measured">1</feature>
      <feature class="char" name="format">tif</feature>
      <feature cell="true" class="double" name="glareZones" precision="4">[4010000 1430000;3980000 1460000;3920000 1460000;3900000 1430000;3920000 1390000;3980000 1390000;4010000 1430000]</feature>
      <feature class="char" name="experiment">Aging wild type</feature>
      <feature class="char" name="month">Dec</feature>
      <feature class="double" name="day" precision="4">200000</feature>
      <feature class="double" name="year" precision="4">20090000</feature>
      <feature class="char" name="class">All animals</feature>
   </sequence>
   <sequence number="117">
      <feature class="char" name="name">Nemo-Aging wild type-Trial2-wild type-All animals-Sample147</feature>
      <feature class="char" name="author">Nemo</feature>
      <feature class="char" name="date">Dec 8 2009</feature>
      <feature class="char" name="gene">wild type</feature>
      <feature class="double" name="trial" precision="4">20000</feature>
      <feature class="double" name="age" precision="4">130000</feature>
      <feature class="char" name="set">147</feature>
      <feature class="char" name="note"/>
      <feature class="char" name="directory">missing video</feature>
      <feature class="double" name="images" precision="4">0</feature>
      <feature class="double" name="duration" precision="4">299500</feature>
      <feature class="double" name="frames_per_second" precision="4">181636</feature>
      <feature class="double" name="mm_per_pixel" precision="4">201</feature>
      <feature class="double" name="well" precision="4">[3520000 2560000 2490000]</feature>
      <feature class="logical" name="segmented">0</feature>
      <feature class="double" name="worms" precision="4">40000</feature>
      <feature class="logical" name="measured">1</feature>
      <feature class="char" name="format">tif</feature>
      <feature cell="true" class="double" name="glareZones" precision="4">[3540000 1640000;3500000 1700000;3410000 1730000;3320000 1700000;3290000 1640000;3320000 1580000;3410000 1560000;3500000 1580000;3540000 1640000]</feature>
      <feature class="char" name="experiment">Aging wild type</feature>
      <feature class="char" name="month">Dec</feature>
      <feature class="double" name="day" precision="4">200000</feature>
      <feature class="double" name="year" precision="4">20090000</feature>
      <feature class="char" name="class">All animals</feature>
   </sequence>
   <sequence number="118">
      <feature class="char" name="name">Nemo-Aging wild type-Trial2-wild type-All animals-Sample148</feature>
      <feature class="char" name="author">Nemo</feature>
      <feature class="char" name="date">Dec 8 2009</feature>
      <feature class="char" name="gene">wild type</feature>
      <feature class="double" name="trial" precision="4">20000</feature>
      <feature class="double" name="age" precision="4">130000</feature>
      <feature class="char" name="set">148</feature>
      <feature class="char" name="note"/>
      <feature class="char" name="directory">missing video</feature>
      <feature class="double" name="images" precision="4">0</feature>
      <feature class="double" name="duration" precision="4">299500</feature>
      <feature class="double" name="frames_per_second" precision="4">181636</feature>
      <feature class="double" name="mm_per_pixel" precision="4">200</feature>
      <feature class="double" name="well" precision="4">[3290000 2610000 2500000]</feature>
      <feature class="logical" name="segmented">0</feature>
      <feature class="double" name="worms" precision="4">30000</feature>
      <feature class="logical" name="measured">1</feature>
      <feature class="char" name="format">tif</feature>
      <feature cell="true" class="double" name="glareZones" precision="4">[]</feature>
      <feature class="char" name="experiment">Aging wild type</feature>
      <feature class="char" name="month">Dec</feature>
      <feature class="double" name="day" precision="4">200000</feature>
      <feature class="double" name="year" precision="4">20090000</feature>
      <feature class="char" name="class">All animals</feature>
   </sequence>
   <sequence number="119">
      <feature class="char" name="name">Nemo-Aging wild type-Trial2-wild type-All animals-Sample149</feature>
      <feature class="char" name="author">Nemo</feature>
      <feature class="char" name="date">Dec 8 2009</feature>
      <feature class="char" name="gene">wild type</feature>
      <feature class="double" name="trial" precision="4">20000</feature>
      <feature class="double" name="age" precision="4">130000</feature>
      <feature class="char" name="set">149</feature>
      <feature class="char" name="note"/>
      <feature class="char" name="directory">missing video</feature>
      <feature class="double" name="images" precision="4">0</feature>
      <feature class="double" name="duration" precision="4">299500</feature>
      <feature class="double" name="frames_per_second" precision="4">181636</feature>
      <feature class="double" name="mm_per_pixel" precision="4">201</feature>
      <feature class="double" name="well" precision="4">[3630000 2710000 2490000]</feature>
      <feature class="logical" name="segmented">0</feature>
      <feature class="double" name="worms" precision="4">40000</feature>
      <feature class="logical" name="measured">1</feature>
      <feature class="char" name="format">tif</feature>
      <feature cell="true" class="double" name="glareZones" precision="4">[]</feature>
      <feature class="char" name="experiment">Aging wild type</feature>
      <feature class="char" name="month">Dec</feature>
      <feature class="double" name="day" precision="4">200000</feature>
      <feature class="double" name="year" precision="4">20090000</feature>
      <feature class="char" name="class">All animals</feature>
   </sequence>
   <sequence number="120">
      <feature class="char" name="name">Nemo-Aging wild type-Trial2-wild type-All animals-Sample150</feature>
      <feature class="char" name="author">Nemo</feature>
      <feature class="char" name="date">Dec 8 2009</feature>
      <feature class="char" name="gene">wild type</feature>
      <feature class="double" name="trial" precision="4">20000</feature>
      <feature class="double" name="age" precision="4">130000</feature>
      <feature class="char" name="set">150</feature>
      <feature class="char" name="note"/>
      <feature class="char" name="directory">missing video</feature>
      <feature class="double" name="images" precision="4">0</feature>
      <feature class="double" name="duration" precision="4">299500</feature>
      <feature class="double" name="frames_per_second" precision="4">181636</feature>
      <feature class="double" name="mm_per_pixel" precision="4">199</feature>
      <feature class="double" name="well" precision="4">[3580000 2620000 2510000]</feature>
      <feature class="logical" name="segmented">0</feature>
      <feature class="double" name="worms" precision="4">40000</feature>
      <feature class="logical" name="measured">1</feature>
      <feature class="char" name="format">tif</feature>
      <feature cell="true" class="double" name="glareZones" precision="4">[]</feature>
      <feature class="char" name="experiment">Aging wild type</feature>
      <feature class="char" name="month">Dec</feature>
      <feature class="double" name="day" precision="4">200000</feature>
      <feature class="double" name="year" precision="4">20090000</feature>
      <feature class="char" name="class">All animals</feature>
   </sequence>
   <sequence number="121">
      <feature class="char" name="name">Nemo-Aging wild type-Trial2-wild type-All animals-Sample101</feature>
      <feature class="char" name="author">Nemo</feature>
      <feature class="char" name="date">Dec 8 2009</feature>
      <feature class="char" name="gene">wild type</feature>
      <feature class="double" name="trial" precision="4">20000</feature>
      <feature class="double" name="age" precision="4">40000</feature>
      <feature class="char" name="set">101</feature>
      <feature class="char" name="note"/>
      <feature class="char" name="directory">missing video</feature>
      <feature class="double" name="images" precision="4">0</feature>
      <feature class="double" name="duration" precision="4">299500</feature>
      <feature class="double" name="frames_per_second" precision="4">181636</feature>
      <feature class="double" name="mm_per_pixel" precision="4">201</feature>
      <feature class="double" name="well" precision="4">[3140000 2680000 2490000]</feature>
      <feature class="logical" name="segmented">0</feature>
      <feature class="double" name="worms" precision="4">50000</feature>
      <feature class="logical" name="measured">1</feature>
      <feature class="char" name="format">tif</feature>
      <feature cell="true" class="double" name="glareZones" precision="4">[3460000 1470000;3440000 1510000;3390000 1510000;3360000 1470000;3390000 1430000;3440000 1430000;3460000 1470000]</feature>
      <feature class="char" name="experiment">Aging wild type</feature>
      <feature class="char" name="month">Dec</feature>
      <feature class="double" name="day" precision="4">110000</feature>
      <feature class="double" name="year" precision="4">20090000</feature>
      <feature class="char" name="class">All animals</feature>
   </sequence>
   <sequence number="122">
      <feature class="char" name="name">Nemo-Aging wild type-Trial2-wild type-All animals-Sample102</feature>
      <feature class="char" name="author">Nemo</feature>
      <feature class="char" name="date">Dec 8 2009</feature>
      <feature class="char" name="gene">wild type</feature>
      <feature class="double" name="trial" precision="4">20000</feature>
      <feature class="double" name="age" precision="4">40000</feature>
      <feature class="char" name="set">102</feature>
      <feature class="char" name="note"/>
      <feature class="char" name="directory">missing video</feature>
      <feature class="double" name="images" precision="4">0</feature>
      <feature class="double" name="duration" precision="4">299500</feature>
      <feature class="double" name="frames_per_second" precision="4">181636</feature>
      <feature class="double" name="mm_per_pixel" precision="4">201</feature>
      <feature class="double" name="well" precision="4">[3330000 2640000 2490000]</feature>
      <feature class="logical" name="segmented">0</feature>
      <feature class="double" name="worms" precision="4">40000</feature>
      <feature class="logical" name="measured">1</feature>
      <feature class="char" name="format">tif</feature>
      <feature cell="true" class="double" name="glareZones" precision="4">[3610000 1450000;3590000 1480000;3570000 1480000;3560000 1450000;3570000 1410000;3590000 1410000;3610000 1450000]</feature>
      <feature class="char" name="experiment">Aging wild type</feature>
      <feature class="char" name="month">Dec</feature>
      <feature class="double" name="day" precision="4">110000</feature>
      <feature class="double" name="year" precision="4">20090000</feature>
      <feature class="char" name="class">All animals</feature>
   </sequence>
   <sequence number="123">
      <feature class="char" name="name">Nemo-Aging wild type-Trial2-wild type-All animals-Sample103</feature>
      <feature class="char" name="author">Nemo</feature>
      <feature class="char" name="date">Dec 8 2009</feature>
      <feature class="char" name="gene">wild type</feature>
      <feature class="double" name="trial" precision="4">20000</feature>
      <feature class="double" name="age" precision="4">40000</feature>
      <feature class="char" name="set">103</feature>
      <feature class="char" name="note"/>
      <feature class="char" name="directory">missing video</feature>
      <feature class="double" name="images" precision="4">0</feature>
      <feature class="double" name="duration" precision="4">299500</feature>
      <feature class="double" name="frames_per_second" precision="4">181636</feature>
      <feature class="double" name="mm_per_pixel" precision="4">201</feature>
      <feature class="double" name="well" precision="4">[3280000 2660000 2490000]</feature>
      <feature class="logical" name="segmented">0</feature>
      <feature class="double" name="worms" precision="4">50000</feature>
      <feature class="logical" name="measured">1</feature>
      <feature class="char" name="format">tif</feature>
      <feature cell="true" class="double" name="glareZones" precision="4">[3240000 1670000;3210000 1720000;3140000 1740000;3060000 1720000;3030000 1670000;3060000 1610000;3140000 1590000;3210000 1610000;3240000 1670000]</feature>
      <feature class="char" name="experiment">Aging wild type</feature>
      <feature class="char" name="month">Dec</feature>
      <feature class="double" name="day" precision="4">110000</feature>
      <feature class="double" name="year" precision="4">20090000</feature>
      <feature class="char" name="class">All animals</feature>
   </sequence>
   <sequence number="124">
      <feature class="char" name="name">Nemo-Aging wild type-Trial2-wild type-All animals-Sample104</feature>
      <feature class="char" name="author">Nemo</feature>
      <feature class="char" name="date">Dec 8 2009</feature>
      <feature class="char" name="gene">wild type</feature>
      <feature class="double" name="trial" precision="4">20000</feature>
      <feature class="double" name="age" precision="4">40000</feature>
      <feature class="char" name="set">104</feature>
      <feature class="char" name="note"/>
      <feature class="char" name="directory">missing video</feature>
      <feature class="double" name="images" precision="4">0</feature>
      <feature class="double" name="duration" precision="4">299500</feature>
      <feature class="double" name="frames_per_second" precision="4">181636</feature>
      <feature class="double" name="mm_per_pixel" precision="4">200</feature>
      <feature class="double" name="well" precision="4">[3260000 2600000 2500000]</feature>
      <feature class="logical" name="segmented">0</feature>
      <feature class="double" name="worms" precision="4">50000</feature>
      <feature class="logical" name="measured">1</feature>
      <feature class="char" name="format">tif</feature>
      <feature cell="true" class="double" name="glareZones" precision="4">[3180000 1640000;3140000 1700000;3040000 1700000;2990000 1640000;3040000 1570000;3140000 1570000;3180000 1640000]</feature>
      <feature class="char" name="experiment">Aging wild type</feature>
      <feature class="char" name="month">Dec</feature>
      <feature class="double" name="day" precision="4">110000</feature>
      <feature class="double" name="year" precision="4">20090000</feature>
      <feature class="char" name="class">All animals</feature>
   </sequence>
   <sequence number="125">
      <feature class="char" name="name">Nemo-Aging wild type-Trial2-wild type-All animals-Sample105</feature>
      <feature class="char" name="author">Nemo</feature>
      <feature class="char" name="date">Dec 8 2009</feature>
      <feature class="char" name="gene">wild type</feature>
      <feature class="double" name="trial" precision="4">20000</feature>
      <feature class="double" name="age" precision="4">40000</feature>
      <feature class="char" name="set">105</feature>
      <feature class="char" name="note"/>
      <feature class="char" name="directory">missing video</feature>
      <feature class="double" name="images" precision="4">0</feature>
      <feature class="double" name="duration" precision="4">299500</feature>
      <feature class="double" name="frames_per_second" precision="4">181636</feature>
      <feature class="double" name="mm_per_pixel" precision="4">201</feature>
      <feature class="double" name="well" precision="4">[3420000 2600000 2490000]</feature>
      <feature class="logical" name="segmented">0</feature>
      <feature class="double" name="worms" precision="4">50000</feature>
      <feature class="logical" name="measured">1</feature>
      <feature class="char" name="format">tif</feature>
      <feature cell="true" class="double" name="glareZones" precision="4">[3760000 1480000;3730000 1500000;3690000 1500000;3670000 1480000;3690000 1450000;3730000 1450000;3760000 1480000]</feature>
      <feature class="char" name="experiment">Aging wild type</feature>
      <feature class="char" name="month">Dec</feature>
      <feature class="double" name="day" precision="4">110000</feature>
      <feature class="double" name="year" precision="4">20090000</feature>
      <feature class="char" name="class">All animals</feature>
   </sequence>
   <sequence number="126">
      <feature class="char" name="name">Nemo-Aging wild type-Trial2-wild type-All animals-Sample106</feature>
      <feature class="char" name="author">Nemo</feature>
      <feature class="char" name="date">Dec 8 2009</feature>
      <feature class="char" name="gene">wild type</feature>
      <feature class="double" name="trial" precision="4">20000</feature>
      <feature class="double" name="age" precision="4">40000</feature>
      <feature class="char" name="set">106</feature>
      <feature class="char" name="note"/>
      <feature class="char" name="directory">missing video</feature>
      <feature class="double" name="images" precision="4">0</feature>
      <feature class="double" name="duration" precision="4">299500</feature>
      <feature class="double" name="frames_per_second" precision="4">181636</feature>
      <feature class="double" name="mm_per_pixel" precision="4">200</feature>
      <feature class="double" name="well" precision="4">[3490000 2620000 2500000]</feature>
      <feature class="logical" name="segmented">0</feature>
      <feature class="double" name="worms" precision="4">50000</feature>
      <feature class="logical" name="measured">1</feature>
      <feature class="char" name="format">tif</feature>
      <feature cell="true" class="double" name="glareZones" precision="4">[3800000 1430000;3780000 1460000;3730000 1460000;3720000 1430000;3730000 1400000;3780000 1400000;3800000 1430000]</feature>
      <feature class="char" name="experiment">Aging wild type</feature>
      <feature class="char" name="month">Dec</feature>
      <feature class="double" name="day" precision="4">110000</feature>
      <feature class="double" name="year" precision="4">20090000</feature>
      <feature class="char" name="class">All animals</feature>
   </sequence>
   <sequence number="127">
      <feature class="char" name="name">Nemo-Aging wild type-Trial2-wild type-All animals-Sample107</feature>
      <feature class="char" name="author">Nemo</feature>
      <feature class="char" name="date">Dec 8 2009</feature>
      <feature class="char" name="gene">wild type</feature>
      <feature class="double" name="trial" precision="4">20000</feature>
      <feature class="double" name="age" precision="4">60000</feature>
      <feature class="char" name="set">107</feature>
      <feature class="char" name="note"/>
      <feature class="char" name="directory">missing video</feature>
      <feature class="double" name="images" precision="4">0</feature>
      <feature class="double" name="duration" precision="4">299500</feature>
      <feature class="double" name="frames_per_second" precision="4">181636</feature>
      <feature class="double" name="mm_per_pixel" precision="4">201</feature>
      <feature class="double" name="well" precision="4">[3370000 2540000 2490000]</feature>
      <feature class="logical" name="segmented">0</feature>
      <feature class="double" name="worms" precision="4">30000</feature>
      <feature class="logical" name="measured">1</feature>
      <feature class="char" name="format">tif</feature>
      <feature cell="true" class="double" name="glareZones" precision="4">[]</feature>
      <feature class="char" name="experiment">Aging wild type</feature>
      <feature class="char" name="month">Dec</feature>
      <feature class="double" name="day" precision="4">130000</feature>
      <feature class="double" name="year" precision="4">20090000</feature>
      <feature class="char" name="class">All animals</feature>
   </sequence>
   <sequence number="128">
      <feature class="char" name="name">Nemo-Aging wild type-Trial2-wild type-All animals-Sample108</feature>
      <feature class="char" name="author">Nemo</feature>
      <feature class="char" name="date">Dec 8 2009</feature>
      <feature class="char" name="gene">wild type</feature>
      <feature class="double" name="trial" precision="4">20000</feature>
      <feature class="double" name="age" precision="4">60000</feature>
      <feature class="char" name="set">108</feature>
      <feature class="char" name="note"/>
      <feature class="char" name="directory">missing video</feature>
      <feature class="double" name="images" precision="4">0</feature>
      <feature class="double" name="duration" precision="4">299500</feature>
      <feature class="double" name="frames_per_second" precision="4">181636</feature>
      <feature class="double" name="mm_per_pixel" precision="4">201</feature>
      <feature class="double" name="well" precision="4">[3420000 2630000 2490000]</feature>
      <feature class="logical" name="segmented">0</feature>
      <feature class="double" name="worms" precision="4">50000</feature>
      <feature class="logical" name="measured">1</feature>
      <feature class="char" name="format">tif</feature>
      <feature cell="true" class="double" name="glareZones" precision="4">[]</feature>
      <feature class="char" name="experiment">Aging wild type</feature>
      <feature class="char" name="month">Dec</feature>
      <feature class="double" name="day" precision="4">130000</feature>
      <feature class="double" name="year" precision="4">20090000</feature>
      <feature class="char" name="class">All animals</feature>
   </sequence>
   <sequence number="129">
      <feature class="char" name="name">Nemo-Aging wild type-Trial2-wild type-All animals-Sample109</feature>
      <feature class="char" name="author">Nemo</feature>
      <feature class="char" name="date">Dec 8 2009</feature>
      <feature class="char" name="gene">wild type</feature>
      <feature class="double" name="trial" precision="4">20000</feature>
      <feature class="double" name="age" precision="4">60000</feature>
      <feature class="char" name="set">109</feature>
      <feature class="char" name="note"/>
      <feature class="char" name="directory">missing video</feature>
      <feature class="double" name="images" precision="4">0</feature>
      <feature class="double" name="duration" precision="4">299500</feature>
      <feature class="double" name="frames_per_second" precision="4">181636</feature>
      <feature class="double" name="mm_per_pixel" precision="4">201</feature>
      <feature class="double" name="well" precision="4">[3670000 2530000 2490000]</feature>
      <feature class="logical" name="segmented">0</feature>
      <feature class="double" name="worms" precision="4">40000</feature>
      <feature class="logical" name="measured">1</feature>
      <feature class="char" name="format">tif</feature>
      <feature cell="true" class="double" name="glareZones" precision="4">[3600000 1610000;3550000 1670000;3450000 1670000;3410000 1610000;3450000 1550000;3550000 1550000;3600000 1610000]</feature>
      <feature class="char" name="experiment">Aging wild type</feature>
      <feature class="char" name="month">Dec</feature>
      <feature class="double" name="day" precision="4">130000</feature>
      <feature class="double" name="year" precision="4">20090000</feature>
      <feature class="char" name="class">All animals</feature>
   </sequence>
   <sequence number="130">
      <feature class="char" name="name">Nemo-Aging wild type-Trial2-wild type-All animals-Sample110</feature>
      <feature class="char" name="author">Nemo</feature>
      <feature class="char" name="date">Dec 8 2009</feature>
      <feature class="char" name="gene">wild type</feature>
      <feature class="double" name="trial" precision="4">20000</feature>
      <feature class="double" name="age" precision="4">60000</feature>
      <feature class="char" name="set">110</feature>
      <feature class="char" name="note"/>
      <feature class="char" name="directory">missing video</feature>
      <feature class="double" name="images" precision="4">0</feature>
      <feature class="double" name="duration" precision="4">299500</feature>
      <feature class="double" name="frames_per_second" precision="4">181636</feature>
      <feature class="double" name="mm_per_pixel" precision="4">200</feature>
      <feature class="double" name="well" precision="4">[3740000 2600000 2500000]</feature>
      <feature class="logical" name="segmented">0</feature>
      <feature class="double" name="worms" precision="4">50000</feature>
      <feature class="logical" name="measured">1</feature>
      <feature class="char" name="format">tif</feature>
      <feature cell="true" class="double" name="glareZones" precision="4">[3720000 1650000;3690000 1700000;3620000 1720000;3540000 1700000;3510000 1650000;3540000 1600000;3620000 1580000;3690000 1600000;3720000 1650000]</feature>
      <feature class="char" name="experiment">Aging wild type</feature>
      <feature class="char" name="month">Dec</feature>
      <feature class="double" name="day" precision="4">130000</feature>
      <feature class="double" name="year" precision="4">20090000</feature>
      <feature class="char" name="class">All animals</feature>
   </sequence>
   <sequence number="131">
      <feature class="char" name="name">Nemo-Aging wild type-Trial2-wild type-All animals-Sample111</feature>
      <feature class="char" name="author">Nemo</feature>
      <feature class="char" name="date">Dec 8 2009</feature>
      <feature class="char" name="gene">wild type</feature>
      <feature class="double" name="trial" precision="4">20000</feature>
      <feature class="double" name="age" precision="4">60000</feature>
      <feature class="char" name="set">111</feature>
      <feature class="char" name="note"/>
      <feature class="char" name="directory">missing video</feature>
      <feature class="double" name="images" precision="4">0</feature>
      <feature class="double" name="duration" precision="4">299500</feature>
      <feature class="double" name="frames_per_second" precision="4">181636</feature>
      <feature class="double" name="mm_per_pixel" precision="4">202</feature>
      <feature class="double" name="well" precision="4">[2940000 2650000 2480000]</feature>
      <feature class="logical" name="segmented">0</feature>
      <feature class="double" name="worms" precision="4">40000</feature>
      <feature class="logical" name="measured">1</feature>
      <feature class="char" name="format">tif</feature>
      <feature cell="true" class="double" name="glareZones" precision="4">[]</feature>
      <feature class="char" name="experiment">Aging wild type</feature>
      <feature class="char" name="month">Dec</feature>
      <feature class="double" name="day" precision="4">130000</feature>
      <feature class="double" name="year" precision="4">20090000</feature>
      <feature class="char" name="class">All animals</feature>
   </sequence>
   <sequence number="132">
      <feature class="char" name="name">Nemo-Aging wild type-Trial2-wild type-All animals-Sample112</feature>
      <feature class="char" name="author">Nemo</feature>
      <feature class="char" name="date">Dec 8 2009</feature>
      <feature class="char" name="gene">wild type</feature>
      <feature class="double" name="trial" precision="4">20000</feature>
      <feature class="double" name="age" precision="4">60000</feature>
      <feature class="char" name="set">112</feature>
      <feature class="char" name="note"/>
      <feature class="char" name="directory">missing video</feature>
      <feature class="double" name="images" precision="4">0</feature>
      <feature class="double" name="duration" precision="4">299500</feature>
      <feature class="double" name="frames_per_second" precision="4">181636</feature>
      <feature class="double" name="mm_per_pixel" precision="4">200</feature>
      <feature class="double" name="well" precision="4">[3570000 2650000 2500000]</feature>
      <feature class="logical" name="segmented">0</feature>
      <feature class="double" name="worms" precision="4">50000</feature>
      <feature class="logical" name="measured">1</feature>
      <feature class="char" name="format">tif</feature>
      <feature cell="true" class="double" name="glareZones" precision="4">[3540000 1640000;3510000 1690000;3410000 1720000;3300000 1690000;3270000 1640000;3300000 1590000;3410000 1570000;3510000 1590000;3540000 1640000]</feature>
      <feature class="char" name="experiment">Aging wild type</feature>
      <feature class="char" name="month">Dec</feature>
      <feature class="double" name="day" precision="4">130000</feature>
      <feature class="double" name="year" precision="4">20090000</feature>
      <feature class="char" name="class">All animals</feature>
   </sequence>
   <sequence number="133">
      <feature class="char" name="name">Nemo-Aging wild type-Trial2-wild type-All animals-Sample113</feature>
      <feature class="char" name="author">Nemo</feature>
      <feature class="char" name="date">Dec 8 2009</feature>
      <feature class="char" name="gene">wild type</feature>
      <feature class="double" name="trial" precision="4">20000</feature>
      <feature class="double" name="age" precision="4">60000</feature>
      <feature class="char" name="set">113</feature>
      <feature class="char" name="note"/>
      <feature class="char" name="directory">missing video</feature>
      <feature class="double" name="images" precision="4">0</feature>
      <feature class="double" name="duration" precision="4">299500</feature>
      <feature class="double" name="frames_per_second" precision="4">181636</feature>
      <feature class="double" name="mm_per_pixel" precision="4">200</feature>
      <feature class="double" name="well" precision="4">[3670000 2720000 2500000]</feature>
      <feature class="logical" name="segmented">0</feature>
      <feature class="double" name="worms" precision="4">50000</feature>
      <feature class="logical" name="measured">1</feature>
      <feature class="char" name="format">tif</feature>
      <feature cell="true" class="double" name="glareZones" precision="4">[]</feature>
      <feature class="char" name="experiment">Aging wild type</feature>
      <feature class="char" name="month">Dec</feature>
      <feature class="double" name="day" precision="4">130000</feature>
      <feature class="double" name="year" precision="4">20090000</feature>
      <feature class="char" name="class">All animals</feature>
   </sequence>
   <sequence number="134">
      <feature class="char" name="name">Nemo-Aging wild type-Trial2-wild type-All animals-Sample114</feature>
      <feature class="char" name="author">Nemo</feature>
      <feature class="char" name="date">Dec 8 2009</feature>
      <feature class="char" name="gene">wild type</feature>
      <feature class="double" name="trial" precision="4">20000</feature>
      <feature class="double" name="age" precision="4">60000</feature>
      <feature class="char" name="set">114</feature>
      <feature class="char" name="note"/>
      <feature class="char" name="directory">missing video</feature>
      <feature class="double" name="images" precision="4">0</feature>
      <feature class="double" name="duration" precision="4">299500</feature>
      <feature class="double" name="frames_per_second" precision="4">181636</feature>
      <feature class="double" name="mm_per_pixel" precision="4">200</feature>
      <feature class="double" name="well" precision="4">[3310000 2580000 2500000]</feature>
      <feature class="logical" name="segmented">0</feature>
      <feature class="double" name="worms" precision="4">50000</feature>
      <feature class="logical" name="measured">1</feature>
      <feature class="char" name="format">tif</feature>
      <feature cell="true" class="double" name="glareZones" precision="4">[3250000 1590000;3220000 1650000;3140000 1680000;3060000 1650000;3030000 1590000;3060000 1520000;3140000 1500000;3220000 1520000;3250000 1590000]</feature>
      <feature class="char" name="experiment">Aging wild type</feature>
      <feature class="char" name="month">Dec</feature>
      <feature class="double" name="day" precision="4">130000</feature>
      <feature class="double" name="year" precision="4">20090000</feature>
      <feature class="char" name="class">All animals</feature>
   </sequence>
   <sequence number="135">
      <feature class="char" name="name">Nemo-Aging wild type-Trial2-wild type-All animals-Sample115</feature>
      <feature class="char" name="author">Nemo</feature>
      <feature class="char" name="date">Dec 8 2009</feature>
      <feature class="char" name="gene">wild type</feature>
      <feature class="double" name="trial" precision="4">20000</feature>
      <feature class="double" name="age" precision="4">60000</feature>
      <feature class="char" name="set">115</feature>
      <feature class="char" name="note"/>
      <feature class="char" name="directory">missing video</feature>
      <feature class="double" name="images" precision="4">0</feature>
      <feature class="double" name="duration" precision="4">299500</feature>
      <feature class="double" name="frames_per_second" precision="4">181636</feature>
      <feature class="double" name="mm_per_pixel" precision="4">200</feature>
      <feature class="double" name="well" precision="4">[3630000 2550000 2500000]</feature>
      <feature class="logical" name="segmented">0</feature>
      <feature class="double" name="worms" precision="4">40000</feature>
      <feature class="logical" name="measured">1</feature>
      <feature class="char" name="format">tif</feature>
      <feature cell="true" class="double" name="glareZones" precision="4">[3920000 1360000;3900000 1390000;3870000 1390000;3860000 1360000;3870000 1330000;3900000 1330000;3920000 1360000]</feature>
      <feature class="char" name="experiment">Aging wild type</feature>
      <feature class="char" name="month">Dec</feature>
      <feature class="double" name="day" precision="4">130000</feature>
      <feature class="double" name="year" precision="4">20090000</feature>
      <feature class="char" name="class">All animals</feature>
   </sequence>
   <sequence number="136">
      <feature class="char" name="name">Nemo-Aging wild type-Trial2-wild type-All animals-Sample116</feature>
      <feature class="char" name="author">Nemo</feature>
      <feature class="char" name="date">Dec 8 2009</feature>
      <feature class="char" name="gene">wild type</feature>
      <feature class="double" name="trial" precision="4">20000</feature>
      <feature class="double" name="age" precision="4">60000</feature>
      <feature class="char" name="set">116</feature>
      <feature class="char" name="note"/>
      <feature class="char" name="directory">missing video</feature>
      <feature class="double" name="images" precision="4">0</feature>
      <feature class="double" name="duration" precision="4">299500</feature>
      <feature class="double" name="frames_per_second" precision="4">181636</feature>
      <feature class="double" name="mm_per_pixel" precision="4">201</feature>
      <feature class="double" name="well" precision="4">[3640000 2680000 2490000]</feature>
      <feature class="logical" name="segmented">0</feature>
      <feature class="double" name="worms" precision="4">30000</feature>
      <feature class="logical" name="measured">1</feature>
      <feature class="char" name="format">tif</feature>
      <feature cell="true" class="double" name="glareZones" precision="4">[]</feature>
      <feature class="char" name="experiment">Aging wild type</feature>
      <feature class="char" name="month">Dec</feature>
      <feature class="double" name="day" precision="4">130000</feature>
      <feature class="double" name="year" precision="4">20090000</feature>
      <feature class="char" name="class">All animals</feature>
   </sequence>
   <sequence number="137">
      <feature class="char" name="name">Nemo-Aging wild type-Trial2-wild type-All animals-Sample117</feature>
      <feature class="char" name="author">Nemo</feature>
      <feature class="char" name="date">Dec 8 2009</feature>
      <feature class="char" name="gene">wild type</feature>
      <feature class="double" name="trial" precision="4">20000</feature>
      <feature class="double" name="age" precision="4">60000</feature>
      <feature class="char" name="set">117</feature>
      <feature class="char" name="note"/>
      <feature class="char" name="directory">missing video</feature>
      <feature class="double" name="images" precision="4">0</feature>
      <feature class="double" name="duration" precision="4">299500</feature>
      <feature class="double" name="frames_per_second" precision="4">181636</feature>
      <feature class="double" name="mm_per_pixel" precision="4">201</feature>
      <feature class="double" name="well" precision="4">[3140000 2600000 2490000]</feature>
      <feature class="logical" name="segmented">0</feature>
      <feature class="double" name="worms" precision="4">40000</feature>
      <feature class="logical" name="measured">1</feature>
      <feature class="char" name="format">tif</feature>
      <feature cell="true" class="double" name="glareZones" precision="4">[]</feature>
      <feature class="char" name="experiment">Aging wild type</feature>
      <feature class="char" name="month">Dec</feature>
      <feature class="double" name="day" precision="4">130000</feature>
      <feature class="double" name="year" precision="4">20090000</feature>
      <feature class="char" name="class">All animals</feature>
   </sequence>
   <sequence number="138">
      <feature class="char" name="name">Nemo-Aging wild type-Trial2-wild type-All animals-Sample118</feature>
      <feature class="char" name="author">Nemo</feature>
      <feature class="char" name="date">Dec 8 2009</feature>
      <feature class="char" name="gene">wild type</feature>
      <feature class="double" name="trial" precision="4">20000</feature>
      <feature class="double" name="age" precision="4">60000</feature>
      <feature class="char" name="set">118</feature>
      <feature class="char" name="note"/>
      <feature class="char" name="directory">missing video</feature>
      <feature class="double" name="images" precision="4">0</feature>
      <feature class="double" name="duration" precision="4">299500</feature>
      <feature class="double" name="frames_per_second" precision="4">181636</feature>
      <feature class="double" name="mm_per_pixel" precision="4">202</feature>
      <feature class="double" name="well" precision="4">[3740000 2760000 2480000]</feature>
      <feature class="logical" name="segmented">0</feature>
      <feature class="double" name="worms" precision="4">50000</feature>
      <feature class="logical" name="measured">1</feature>
      <feature class="char" name="format">tif</feature>
      <feature cell="true" class="double" name="glareZones" precision="4">[]</feature>
      <feature class="char" name="experiment">Aging wild type</feature>
      <feature class="char" name="month">Dec</feature>
      <feature class="double" name="day" precision="4">130000</feature>
      <feature class="double" name="year" precision="4">20090000</feature>
      <feature class="char" name="class">All animals</feature>
   </sequence>
   <sequence number="139">
      <feature class="char" name="name">Nemo-Aging wild type-Trial2-wild type-All animals-Sample119</feature>
      <feature class="char" name="author">Nemo</feature>
      <feature class="char" name="date">Dec 8 2009</feature>
      <feature class="char" name="gene">wild type</feature>
      <feature class="double" name="trial" precision="4">20000</feature>
      <feature class="double" name="age" precision="4">80000</feature>
      <feature class="char" name="set">119</feature>
      <feature class="char" name="note"/>
      <feature class="char" name="directory">missing video</feature>
      <feature class="double" name="images" precision="4">0</feature>
      <feature class="double" name="duration" precision="4">299500</feature>
      <feature class="double" name="frames_per_second" precision="4">181636</feature>
      <feature class="double" name="mm_per_pixel" precision="4">201</feature>
      <feature class="double" name="well" precision="4">[3300000 2640000 2490000]</feature>
      <feature class="logical" name="segmented">0</feature>
      <feature class="double" name="worms" precision="4">50000</feature>
      <feature class="logical" name="measured">1</feature>
      <feature class="char" name="format">tif</feature>
      <feature cell="true" class="double" name="glareZones" precision="4">[]</feature>
      <feature class="char" name="experiment">Aging wild type</feature>
      <feature class="char" name="month">Dec</feature>
      <feature class="double" name="day" precision="4">150000</feature>
      <feature class="double" name="year" precision="4">20090000</feature>
      <feature class="char" name="class">All animals</feature>
   </sequence>
   <sequence number="140">
      <feature class="char" name="name">Nemo-Aging wild type-Trial2-wild type-All animals-Sample120</feature>
      <feature class="char" name="author">Nemo</feature>
      <feature class="char" name="date">Dec 8 2009</feature>
      <feature class="char" name="gene">wild type</feature>
      <feature class="double" name="trial" precision="4">20000</feature>
      <feature class="double" name="age" precision="4">80000</feature>
      <feature class="char" name="set">120</feature>
      <feature class="char" name="note"/>
      <feature class="char" name="directory">missing video</feature>
      <feature class="double" name="images" precision="4">0</feature>
      <feature class="double" name="duration" precision="4">299500</feature>
      <feature class="double" name="frames_per_second" precision="4">181636</feature>
      <feature class="double" name="mm_per_pixel" precision="4">201</feature>
      <feature class="double" name="well" precision="4">[3880000 2550000 2490000]</feature>
      <feature class="logical" name="segmented">0</feature>
      <feature class="double" name="worms" precision="4">30000</feature>
      <feature class="logical" name="measured">1</feature>
      <feature class="char" name="format">tif</feature>
      <feature cell="true" class="double" name="glareZones" precision="4">[]</feature>
      <feature class="char" name="experiment">Aging wild type</feature>
      <feature class="char" name="month">Dec</feature>
      <feature class="double" name="day" precision="4">150000</feature>
      <feature class="double" name="year" precision="4">20090000</feature>
      <feature class="char" name="class">All animals</feature>
   </sequence>
   <sequence number="141">
      <feature class="char" name="name">Nemo-Aging wild type-Trial2-wild type-All animals-Sample121</feature>
      <feature class="char" name="author">Nemo</feature>
      <feature class="char" name="date">Dec 8 2009</feature>
      <feature class="char" name="gene">wild type</feature>
      <feature class="double" name="trial" precision="4">20000</feature>
      <feature class="double" name="age" precision="4">80000</feature>
      <feature class="char" name="set">121</feature>
      <feature class="char" name="note"/>
      <feature class="char" name="directory">missing video</feature>
      <feature class="double" name="images" precision="4">0</feature>
      <feature class="double" name="duration" precision="4">299500</feature>
      <feature class="double" name="frames_per_second" precision="4">181636</feature>
      <feature class="double" name="mm_per_pixel" precision="4">200</feature>
      <feature class="double" name="well" precision="4">[4150000 2600000 2500000]</feature>
      <feature class="logical" name="segmented">0</feature>
      <feature class="double" name="worms" precision="4">50000</feature>
      <feature class="logical" name="measured">1</feature>
      <feature class="char" name="format">tif</feature>
      <feature cell="true" class="double" name="glareZones" precision="4">[]</feature>
      <feature class="char" name="experiment">Aging wild type</feature>
      <feature class="char" name="month">Dec</feature>
      <feature class="double" name="day" precision="4">150000</feature>
      <feature class="double" name="year" precision="4">20090000</feature>
      <feature class="char" name="class">All animals</feature>
   </sequence>
   <sequence number="142">
      <feature class="char" name="name">Nemo-Aging wild type-Trial2-wild type-All animals-Sample122</feature>
      <feature class="char" name="author">Nemo</feature>
      <feature class="char" name="date">Dec 8 2009</feature>
      <feature class="char" name="gene">wild type</feature>
      <feature class="double" name="trial" precision="4">20000</feature>
      <feature class="double" name="age" precision="4">80000</feature>
      <feature class="char" name="set">122</feature>
      <feature class="char" name="note"/>
      <feature class="char" name="directory">missing video</feature>
      <feature class="double" name="images" precision="4">0</feature>
      <feature class="double" name="duration" precision="4">299500</feature>
      <feature class="double" name="frames_per_second" precision="4">181636</feature>
      <feature class="double" name="mm_per_pixel" precision="4">201</feature>
      <feature class="double" name="well" precision="4">[3290000 2570000 2490000]</feature>
      <feature class="logical" name="segmented">0</feature>
      <feature class="double" name="worms" precision="4">50000</feature>
      <feature class="logical" name="measured">1</feature>
      <feature class="char" name="format">tif</feature>
      <feature cell="true" class="double" name="glareZones" precision="4">[]</feature>
      <feature class="char" name="experiment">Aging wild type</feature>
      <feature class="char" name="month">Dec</feature>
      <feature class="double" name="day" precision="4">150000</feature>
      <feature class="double" name="year" precision="4">20090000</feature>
      <feature class="char" name="class">All animals</feature>
   </sequence>
   <sequence number="143">
      <feature class="char" name="name">Nemo-Aging wild type-Trial2-wild type-All animals-Sample123</feature>
      <feature class="char" name="author">Nemo</feature>
      <feature class="char" name="date">Dec 8 2009</feature>
      <feature class="char" name="gene">wild type</feature>
      <feature class="double" name="trial" precision="4">20000</feature>
      <feature class="double" name="age" precision="4">80000</feature>
      <feature class="char" name="set">123</feature>
      <feature class="char" name="note"/>
      <feature class="char" name="directory">missing video</feature>
      <feature class="double" name="images" precision="4">0</feature>
      <feature class="double" name="duration" precision="4">299500</feature>
      <feature class="double" name="frames_per_second" precision="4">181636</feature>
      <feature class="double" name="mm_per_pixel" precision="4">200</feature>
      <feature class="double" name="well" precision="4">[3540000 2570000 2500000]</feature>
      <feature class="logical" name="segmented">0</feature>
      <feature class="double" name="worms" precision="4">50000</feature>
      <feature class="logical" name="measured">1</feature>
      <feature class="char" name="format">tif</feature>
      <feature cell="true" class="double" name="glareZones" precision="4">[]</feature>
      <feature class="char" name="experiment">Aging wild type</feature>
      <feature class="char" name="month">Dec</feature>
      <feature class="double" name="day" precision="4">150000</feature>
      <feature class="double" name="year" precision="4">20090000</feature>
      <feature class="char" name="class">All animals</feature>
   </sequence>
   <sequence number="144">
      <feature class="char" name="name">Nemo-Aging wild type-Trial2-wild type-All animals-Sample124</feature>
      <feature class="char" name="author">Nemo</feature>
      <feature class="char" name="date">Dec 8 2009</feature>
      <feature class="char" name="gene">wild type</feature>
      <feature class="double" name="trial" precision="4">20000</feature>
      <feature class="double" name="age" precision="4">80000</feature>
      <feature class="char" name="set">124</feature>
      <feature class="char" name="note"/>
      <feature class="char" name="directory">missing video</feature>
      <feature class="double" name="images" precision="4">0</feature>
      <feature class="double" name="duration" precision="4">299500</feature>
      <feature class="double" name="frames_per_second" precision="4">181636</feature>
      <feature class="double" name="mm_per_pixel" precision="4">201</feature>
      <feature class="double" name="well" precision="4">[3380000 2690000 2490000]</feature>
      <feature class="logical" name="segmented">0</feature>
      <feature class="double" name="worms" precision="4">40000</feature>
      <feature class="logical" name="measured">1</feature>
      <feature class="char" name="format">tif</feature>
      <feature cell="true" class="double" name="glareZones" precision="4">[]</feature>
      <feature class="char" name="experiment">Aging wild type</feature>
      <feature class="char" name="month">Dec</feature>
      <feature class="double" name="day" precision="4">150000</feature>
      <feature class="double" name="year" precision="4">20090000</feature>
      <feature class="char" name="class">All animals</feature>
   </sequence>
   <sequence number="145">
      <feature class="char" name="name">Nemo-Aging wild type-Trial2-wild type-All animals-Sample125</feature>
      <feature class="char" name="author">Nemo</feature>
      <feature class="char" name="date">Dec 8 2009</feature>
      <feature class="char" name="gene">wild type</feature>
      <feature class="double" name="trial" precision="4">20000</feature>
      <feature class="double" name="age" precision="4">80000</feature>
      <feature class="char" name="set">125</feature>
      <feature class="char" name="note"/>
      <feature class="char" name="directory">missing video</feature>
      <feature class="double" name="images" precision="4">0</feature>
      <feature class="double" name="duration" precision="4">299500</feature>
      <feature class="double" name="frames_per_second" precision="4">181636</feature>
      <feature class="double" name="mm_per_pixel" precision="4">200</feature>
      <feature class="double" name="well" precision="4">[3410000 2540000 2500000]</feature>
      <feature class="logical" name="segmented">0</feature>
      <feature class="double" name="worms" precision="4">50000</feature>
      <feature class="logical" name="measured">1</feature>
      <feature class="char" name="format">tif</feature>
      <feature cell="true" class="double" name="glareZones" precision="4">[]</feature>
      <feature class="char" name="experiment">Aging wild type</feature>
      <feature class="char" name="month">Dec</feature>
      <feature class="double" name="day" precision="4">150000</feature>
      <feature class="double" name="year" precision="4">20090000</feature>
      <feature class="char" name="class">All animals</feature>
   </sequence>
   <sequence number="146">
      <feature class="char" name="name">Nemo-Aging wild type-Trial2-wild type-All animals-Sample126</feature>
      <feature class="char" name="author">Nemo</feature>
      <feature class="char" name="date">Dec 8 2009</feature>
      <feature class="char" name="gene">wild type</feature>
      <feature class="double" name="trial" precision="4">20000</feature>
      <feature class="double" name="age" precision="4">80000</feature>
      <feature class="char" name="set">126</feature>
      <feature class="char" name="note"/>
      <feature class="char" name="directory">missing video</feature>
      <feature class="double" name="images" precision="4">0</feature>
      <feature class="double" name="duration" precision="4">299500</feature>
      <feature class="double" name="frames_per_second" precision="4">181636</feature>
      <feature class="double" name="mm_per_pixel" precision="4">201</feature>
      <feature class="double" name="well" precision="4">[3360000 2690000 2490000]</feature>
      <feature class="logical" name="segmented">0</feature>
      <feature class="double" name="worms" precision="4">40000</feature>
      <feature class="logical" name="measured">1</feature>
      <feature class="char" name="format">tif</feature>
      <feature cell="true" class="double" name="glareZones" precision="4">[]</feature>
      <feature class="char" name="experiment">Aging wild type</feature>
      <feature class="char" name="month">Dec</feature>
      <feature class="double" name="day" precision="4">150000</feature>
      <feature class="double" name="year" precision="4">20090000</feature>
      <feature class="char" name="class">All animals</feature>
   </sequence>
   <sequence number="147">
      <feature class="char" name="name">Nemo-Aging wild type-Trial2-wild type-All animals-Sample127</feature>
      <feature class="char" name="author">Nemo</feature>
      <feature class="char" name="date">Dec 8 2009</feature>
      <feature class="char" name="gene">wild type</feature>
      <feature class="double" name="trial" precision="4">20000</feature>
      <feature class="double" name="age" precision="4">80000</feature>
      <feature class="char" name="set">127</feature>
      <feature class="char" name="note"/>
      <feature class="char" name="directory">missing video</feature>
      <feature class="double" name="images" precision="4">0</feature>
      <feature class="double" name="duration" precision="4">299500</feature>
      <feature class="double" name="frames_per_second" precision="4">181636</feature>
      <feature class="double" name="mm_per_pixel" precision="4">201</feature>
      <feature class="double" name="well" precision="4">[3810000 2580000 2490000]</feature>
      <feature class="logical" name="segmented">0</feature>
      <feature class="double" name="worms" precision="4">50000</feature>
      <feature class="logical" name="measured">1</feature>
      <feature class="char" name="format">tif</feature>
      <feature cell="true" class="double" name="glareZones" precision="4">[]</feature>
      <feature class="char" name="experiment">Aging wild type</feature>
      <feature class="char" name="month">Dec</feature>
      <feature class="double" name="day" precision="4">150000</feature>
      <feature class="double" name="year" precision="4">20090000</feature>
      <feature class="char" name="class">All animals</feature>
   </sequence>
   <sequence number="148">
      <feature class="char" name="name">Nemo-Aging wild type-Trial2-wild type-All animals-Sample128</feature>
      <feature class="char" name="author">Nemo</feature>
      <feature class="char" name="date">Dec 8 2009</feature>
      <feature class="char" name="gene">wild type</feature>
      <feature class="double" name="trial" precision="4">20000</feature>
      <feature class="double" name="age" precision="4">80000</feature>
      <feature class="char" name="set">128</feature>
      <feature class="char" name="note"/>
      <feature class="char" name="directory">missing video</feature>
      <feature class="double" name="images" precision="4">0</feature>
      <feature class="double" name="duration" precision="4">299500</feature>
      <feature class="double" name="frames_per_second" precision="4">181636</feature>
      <feature class="double" name="mm_per_pixel" precision="4">201</feature>
      <feature class="double" name="well" precision="4">[3640000 2620000 2490000]</feature>
      <feature class="logical" name="segmented">0</feature>
      <feature class="double" name="worms" precision="4">50000</feature>
      <feature class="logical" name="measured">1</feature>
      <feature class="char" name="format">tif</feature>
      <feature cell="true" class="double" name="glareZones" precision="4">[]</feature>
      <feature class="char" name="experiment">Aging wild type</feature>
      <feature class="char" name="month">Dec</feature>
      <feature class="double" name="day" precision="4">150000</feature>
      <feature class="double" name="year" precision="4">20090000</feature>
      <feature class="char" name="class">All animals</feature>
   </sequence>
   <sequence number="149">
      <feature class="char" name="name">Nemo-Aging wild type-Trial2-wild type-All animals-Sample129</feature>
      <feature class="char" name="author">Nemo</feature>
      <feature class="char" name="date">Dec 8 2009</feature>
      <feature class="char" name="gene">wild type</feature>
      <feature class="double" name="trial" precision="4">20000</feature>
      <feature class="double" name="age" precision="4">80000</feature>
      <feature class="char" name="set">129</feature>
      <feature class="char" name="note"/>
      <feature class="char" name="directory">missing video</feature>
      <feature class="double" name="images" precision="4">0</feature>
      <feature class="double" name="duration" precision="4">299500</feature>
      <feature class="double" name="frames_per_second" precision="4">181636</feature>
      <feature class="double" name="mm_per_pixel" precision="4">200</feature>
      <feature class="double" name="well" precision="4">[3950000 2550000 2500000]</feature>
      <feature class="logical" name="segmented">0</feature>
      <feature class="double" name="worms" precision="4">40000</feature>
      <feature class="logical" name="measured">1</feature>
      <feature class="char" name="format">tif</feature>
      <feature cell="true" class="double" name="glareZones" precision="4">[]</feature>
      <feature class="char" name="experiment">Aging wild type</feature>
      <feature class="char" name="month">Dec</feature>
      <feature class="double" name="day" precision="4">150000</feature>
      <feature class="double" name="year" precision="4">20090000</feature>
      <feature class="char" name="class">All animals</feature>
   </sequence>
   <sequence number="150">
      <feature class="char" name="name">Nemo-Aging wild type-Trial2-wild type-All animals-Sample130</feature>
      <feature class="char" name="author">Nemo</feature>
      <feature class="char" name="date">Dec 8 2009</feature>
      <feature class="char" name="gene">wild type</feature>
      <feature class="double" name="trial" precision="4">20000</feature>
      <feature class="double" name="age" precision="4">80000</feature>
      <feature class="char" name="set">130</feature>
      <feature class="char" name="note"/>
      <feature class="char" name="directory">missing video</feature>
      <feature class="double" name="images" precision="4">0</feature>
      <feature class="double" name="duration" precision="4">299500</feature>
      <feature class="double" name="frames_per_second" precision="4">181636</feature>
      <feature class="double" name="mm_per_pixel" precision="4">201</feature>
      <feature class="double" name="well" precision="4">[3590000 2600000 2490000]</feature>
      <feature class="logical" name="segmented">0</feature>
      <feature class="double" name="worms" precision="4">40000</feature>
      <feature class="logical" name="measured">1</feature>
      <feature class="char" name="format">tif</feature>
      <feature cell="true" class="double" name="glareZones" precision="4">[]</feature>
      <feature class="char" name="experiment">Aging wild type</feature>
      <feature class="char" name="month">Dec</feature>
      <feature class="double" name="day" precision="4">150000</feature>
      <feature class="double" name="year" precision="4">20090000</feature>
      <feature class="char" name="class">All animals</feature>
   </sequence>
   <sequence number="151">
      <feature class="char" name="name">Nemo-Aging wild type-Trial3-wild type-All animals-Sample234</feature>
      <feature class="char" name="author">Nemo</feature>
      <feature class="char" name="date">Dec 23 2009</feature>
      <feature class="char" name="gene">wild type</feature>
      <feature class="double" name="trial" precision="4">30000</feature>
      <feature class="double" name="age" precision="4">110000</feature>
      <feature class="char" name="set">234</feature>
      <feature class="char" name="note"/>
      <feature class="char" name="directory">missing video</feature>
      <feature class="double" name="images" precision="4">0</feature>
      <feature class="double" name="duration" precision="4">299500</feature>
      <feature class="double" name="frames_per_second" precision="4">181636</feature>
      <feature class="double" name="mm_per_pixel" precision="4">201</feature>
      <feature class="double" name="well" precision="4">[3560000 2550000 2490000]</feature>
      <feature class="logical" name="segmented">0</feature>
      <feature class="double" name="worms" precision="4">50000</feature>
      <feature class="logical" name="measured">1</feature>
      <feature class="char" name="format">tif</feature>
      <feature cell="true" class="double" name="glareZones" precision="4">[]</feature>
      <feature class="char" name="experiment">Aging wild type</feature>
      <feature class="char" name="month">Jan</feature>
      <feature class="double" name="day" precision="4">20000</feature>
      <feature class="double" name="year" precision="4">20100000</feature>
      <feature class="char" name="class">All animals</feature>
   </sequence>
   <sequence number="152">
      <feature class="char" name="name">Nemo-Aging wild type-Trial3-wild type-All animals-Sample235</feature>
      <feature class="char" name="author">Nemo</feature>
      <feature class="char" name="date">Dec 23 2009</feature>
      <feature class="char" name="gene">wild type</feature>
      <feature class="double" name="trial" precision="4">30000</feature>
      <feature class="double" name="age" precision="4">110000</feature>
      <feature class="char" name="set">235</feature>
      <feature class="char" name="note"/>
      <feature class="char" name="directory">missing video</feature>
      <feature class="double" name="images" precision="4">0</feature>
      <feature class="double" name="duration" precision="4">299500</feature>
      <feature class="double" name="frames_per_second" precision="4">181636</feature>
      <feature class="double" name="mm_per_pixel" precision="4">202</feature>
      <feature class="double" name="well" precision="4">[3680000 2540000 2480000]</feature>
      <feature class="logical" name="segmented">0</feature>
      <feature class="double" name="worms" precision="4">50000</feature>
      <feature class="logical" name="measured">1</feature>
      <feature class="char" name="format">tif</feature>
      <feature cell="true" class="double" name="glareZones" precision="4">[]</feature>
      <feature class="char" name="experiment">Aging wild type</feature>
      <feature class="char" name="month">Jan</feature>
      <feature class="double" name="day" precision="4">20000</feature>
      <feature class="double" name="year" precision="4">20100000</feature>
      <feature class="char" name="class">All animals</feature>
   </sequence>
   <sequence number="153">
      <feature class="char" name="name">Nemo-Aging wild type-Trial3-wild type-All animals-Sample236</feature>
      <feature class="char" name="author">Nemo</feature>
      <feature class="char" name="date">Dec 23 2009</feature>
      <feature class="char" name="gene">wild type</feature>
      <feature class="double" name="trial" precision="4">30000</feature>
      <feature class="double" name="age" precision="4">110000</feature>
      <feature class="char" name="set">236</feature>
      <feature class="char" name="note"/>
      <feature class="char" name="directory">missing video</feature>
      <feature class="double" name="images" precision="4">0</feature>
      <feature class="double" name="duration" precision="4">299500</feature>
      <feature class="double" name="frames_per_second" precision="4">181636</feature>
      <feature class="double" name="mm_per_pixel" precision="4">201</feature>
      <feature class="double" name="well" precision="4">[3650000 2700000 2490000]</feature>
      <feature class="logical" name="segmented">0</feature>
      <feature class="double" name="worms" precision="4">40000</feature>
      <feature class="logical" name="measured">1</feature>
      <feature class="char" name="format">tif</feature>
      <feature cell="true" class="double" name="glareZones" precision="4">[]</feature>
      <feature class="char" name="experiment">Aging wild type</feature>
      <feature class="char" name="month">Jan</feature>
      <feature class="double" name="day" precision="4">20000</feature>
      <feature class="double" name="year" precision="4">20100000</feature>
      <feature class="char" name="class">All animals</feature>
   </sequence>
   <sequence number="154">
      <feature class="char" name="name">Nemo-Aging wild type-Trial3-wild type-All animals-Sample237</feature>
      <feature class="char" name="author">Nemo</feature>
      <feature class="char" name="date">Dec 23 2009</feature>
      <feature class="char" name="gene">wild type</feature>
      <feature class="double" name="trial" precision="4">30000</feature>
      <feature class="double" name="age" precision="4">110000</feature>
      <feature class="char" name="set">237</feature>
      <feature class="char" name="note"/>
      <feature class="char" name="directory">missing video</feature>
      <feature class="double" name="images" precision="4">0</feature>
      <feature class="double" name="duration" precision="4">299500</feature>
      <feature class="double" name="frames_per_second" precision="4">181636</feature>
      <feature class="double" name="mm_per_pixel" precision="4">201</feature>
      <feature class="double" name="well" precision="4">[3320000 2510000 2490000]</feature>
      <feature class="logical" name="segmented">0</feature>
      <feature class="double" name="worms" precision="4">50000</feature>
      <feature class="logical" name="measured">1</feature>
      <feature class="char" name="format">tif</feature>
      <feature cell="true" class="double" name="glareZones" precision="4">[]</feature>
      <feature class="char" name="experiment">Aging wild type</feature>
      <feature class="char" name="month">Jan</feature>
      <feature class="double" name="day" precision="4">20000</feature>
      <feature class="double" name="year" precision="4">20100000</feature>
      <feature class="char" name="class">All animals</feature>
   </sequence>
   <sequence number="155">
      <feature class="char" name="name">Nemo-Aging wild type-Trial3-wild type-All animals-Sample238</feature>
      <feature class="char" name="author">Nemo</feature>
      <feature class="char" name="date">Dec 23 2009</feature>
      <feature class="char" name="gene">wild type</feature>
      <feature class="double" name="trial" precision="4">30000</feature>
      <feature class="double" name="age" precision="4">110000</feature>
      <feature class="char" name="set">238</feature>
      <feature class="char" name="note"/>
      <feature class="char" name="directory">missing video</feature>
      <feature class="double" name="images" precision="4">0</feature>
      <feature class="double" name="duration" precision="4">299500</feature>
      <feature class="double" name="frames_per_second" precision="4">181636</feature>
      <feature class="double" name="mm_per_pixel" precision="4">201</feature>
      <feature class="double" name="well" precision="4">[3700000 2630000 2490000]</feature>
      <feature class="logical" name="segmented">0</feature>
      <feature class="double" name="worms" precision="4">50000</feature>
      <feature class="logical" name="measured">1</feature>
      <feature class="char" name="format">tif</feature>
      <feature cell="true" class="double" name="glareZones" precision="4">[]</feature>
      <feature class="char" name="experiment">Aging wild type</feature>
      <feature class="char" name="month">Jan</feature>
      <feature class="double" name="day" precision="4">20000</feature>
      <feature class="double" name="year" precision="4">20100000</feature>
      <feature class="char" name="class">All animals</feature>
   </sequence>
   <sequence number="156">
      <feature class="char" name="name">Nemo-Aging wild type-Trial3-wild type-All animals-Sample239</feature>
      <feature class="char" name="author">Nemo</feature>
      <feature class="char" name="date">Dec 23 2009</feature>
      <feature class="char" name="gene">wild type</feature>
      <feature class="double" name="trial" precision="4">30000</feature>
      <feature class="double" name="age" precision="4">110000</feature>
      <feature class="char" name="set">239</feature>
      <feature class="char" name="note"/>
      <feature class="char" name="directory">missing video</feature>
      <feature class="double" name="images" precision="4">0</feature>
      <feature class="double" name="duration" precision="4">299500</feature>
      <feature class="double" name="frames_per_second" precision="4">181636</feature>
      <feature class="double" name="mm_per_pixel" precision="4">201</feature>
      <feature class="double" name="well" precision="4">[3540000 2710000 2490000]</feature>
      <feature class="logical" name="segmented">0</feature>
      <feature class="double" name="worms" precision="4">40000</feature>
      <feature class="logical" name="measured">1</feature>
      <feature class="char" name="format">tif</feature>
      <feature cell="true" class="double" name="glareZones" precision="4">[]</feature>
      <feature class="char" name="experiment">Aging wild type</feature>
      <feature class="char" name="month">Jan</feature>
      <feature class="double" name="day" precision="4">20000</feature>
      <feature class="double" name="year" precision="4">20100000</feature>
      <feature class="char" name="class">All animals</feature>
   </sequence>
   <sequence number="157">
      <feature class="char" name="name">Nemo-Aging wild type-Trial3-wild type-All animals-Sample240</feature>
      <feature class="char" name="author">Nemo</feature>
      <feature class="char" name="date">Dec 23 2009</feature>
      <feature class="char" name="gene">wild type</feature>
      <feature class="double" name="trial" precision="4">30000</feature>
      <feature class="double" name="age" precision="4">110000</feature>
      <feature class="char" name="set">240</feature>
      <feature class="char" name="note"/>
      <feature class="char" name="directory">missing video</feature>
      <feature class="double" name="images" precision="4">0</feature>
      <feature class="double" name="duration" precision="4">299500</feature>
      <feature class="double" name="frames_per_second" precision="4">181636</feature>
      <feature class="double" name="mm_per_pixel" precision="4">200</feature>
      <feature class="double" name="well" precision="4">[3490000 2610000 2500000]</feature>
      <feature class="logical" name="segmented">0</feature>
      <feature class="double" name="worms" precision="4">50000</feature>
      <feature class="logical" name="measured">1</feature>
      <feature class="char" name="format">tif</feature>
      <feature cell="true" class="double" name="glareZones" precision="4">[]</feature>
      <feature class="char" name="experiment">Aging wild type</feature>
      <feature class="char" name="month">Jan</feature>
      <feature class="double" name="day" precision="4">20000</feature>
      <feature class="double" name="year" precision="4">20100000</feature>
      <feature class="char" name="class">All animals</feature>
   </sequence>
   <sequence number="158">
      <feature class="char" name="name">Nemo-Aging wild type-Trial3-wild type-All animals-Sample241</feature>
      <feature class="char" name="author">Nemo</feature>
      <feature class="char" name="date">Dec 23 2009</feature>
      <feature class="char" name="gene">wild type</feature>
      <feature class="double" name="trial" precision="4">30000</feature>
      <feature class="double" name="age" precision="4">110000</feature>
      <feature class="char" name="set">241</feature>
      <feature class="char" name="note"/>
      <feature class="char" name="directory">missing video</feature>
      <feature class="double" name="images" precision="4">0</feature>
      <feature class="double" name="duration" precision="4">299500</feature>
      <feature class="double" name="frames_per_second" precision="4">181636</feature>
      <feature class="double" name="mm_per_pixel" precision="4">201</feature>
      <feature class="double" name="well" precision="4">[3560000 2450000 2490000]</feature>
      <feature class="logical" name="segmented">0</feature>
      <feature class="double" name="worms" precision="4">40000</feature>
      <feature class="logical" name="measured">1</feature>
      <feature class="char" name="format">tif</feature>
      <feature cell="true" class="double" name="glareZones" precision="4">[3760000 4550000;3730000 4600000;3640000 4600000;3610000 4550000;3640000 4500000;3730000 4500000;3760000 4550000]</feature>
      <feature class="char" name="experiment">Aging wild type</feature>
      <feature class="char" name="month">Jan</feature>
      <feature class="double" name="day" precision="4">20000</feature>
      <feature class="double" name="year" precision="4">20100000</feature>
      <feature class="char" name="class">All animals</feature>
   </sequence>
   <sequence number="159">
      <feature class="char" name="name">Nemo-Aging wild type-Trial3-wild type-All animals-Sample242</feature>
      <feature class="char" name="author">Nemo</feature>
      <feature class="char" name="date">Dec 23 2009</feature>
      <feature class="char" name="gene">wild type</feature>
      <feature class="double" name="trial" precision="4">30000</feature>
      <feature class="double" name="age" precision="4">110000</feature>
      <feature class="char" name="set">242</feature>
      <feature class="char" name="note"/>
      <feature class="char" name="directory">missing video</feature>
      <feature class="double" name="images" precision="4">0</feature>
      <feature class="double" name="duration" precision="4">299500</feature>
      <feature class="double" name="frames_per_second" precision="4">181636</feature>
      <feature class="double" name="mm_per_pixel" precision="4">200</feature>
      <feature class="double" name="well" precision="4">[3440000 2580000 2500000]</feature>
      <feature class="logical" name="segmented">0</feature>
      <feature class="double" name="worms" precision="4">40000</feature>
      <feature class="logical" name="measured">1</feature>
      <feature class="char" name="format">tif</feature>
      <feature cell="true" class="double" name="glareZones" precision="4">[]</feature>
      <feature class="char" name="experiment">Aging wild type</feature>
      <feature class="char" name="month">Jan</feature>
      <feature class="double" name="day" precision="4">20000</feature>
      <feature class="double" name="year" precision="4">20100000</feature>
      <feature class="char" name="class">All animals</feature>
   </sequence>
   <sequence number="160">
      <feature class="char" name="name">Nemo-Aging wild type-Trial3-wild type-All animals-Sample243</feature>
      <feature class="char" name="author">Nemo</feature>
      <feature class="char" name="date">Dec 23 2009</feature>
      <feature class="char" name="gene">wild type</feature>
      <feature class="double" name="trial" precision="4">30000</feature>
      <feature class="double" name="age" precision="4">110000</feature>
      <feature class="char" name="set">243</feature>
      <feature class="char" name="note"/>
      <feature class="char" name="directory">missing video</feature>
      <feature class="double" name="images" precision="4">0</feature>
      <feature class="double" name="duration" precision="4">299500</feature>
      <feature class="double" name="frames_per_second" precision="4">181636</feature>
      <feature class="double" name="mm_per_pixel" precision="4">201</feature>
      <feature class="double" name="well" precision="4">[3390000 2560000 2490000]</feature>
      <feature class="logical" name="segmented">0</feature>
      <feature class="double" name="worms" precision="4">40000</feature>
      <feature class="logical" name="measured">1</feature>
      <feature class="char" name="format">tif</feature>
      <feature cell="true" class="double" name="glareZones" precision="4">[3300000 4220000;3250000 4270000;3110000 4300000;2960000 4270000;2910000 4220000;2960000 4170000;3110000 4140000;3250000 4170000;3300000 4220000]</feature>
      <feature class="char" name="experiment">Aging wild type</feature>
      <feature class="char" name="month">Jan</feature>
      <feature class="double" name="day" precision="4">20000</feature>
      <feature class="double" name="year" precision="4">20100000</feature>
      <feature class="char" name="class">All animals</feature>
   </sequence>
   <sequence number="161">
      <feature class="char" name="name">Nemo-Aging wild type-Trial3-wild type-All animals-Sample244</feature>
      <feature class="char" name="author">Nemo</feature>
      <feature class="char" name="date">Dec 23 2009</feature>
      <feature class="char" name="gene">wild type</feature>
      <feature class="double" name="trial" precision="4">30000</feature>
      <feature class="double" name="age" precision="4">110000</feature>
      <feature class="char" name="set">244</feature>
      <feature class="char" name="note"/>
      <feature class="char" name="directory">missing video</feature>
      <feature class="double" name="images" precision="4">0</feature>
      <feature class="double" name="duration" precision="4">299500</feature>
      <feature class="double" name="frames_per_second" precision="4">181636</feature>
      <feature class="double" name="mm_per_pixel" precision="4">201</feature>
      <feature class="double" name="well" precision="4">[3820000 2660000 2490000]</feature>
      <feature class="logical" name="segmented">0</feature>
      <feature class="double" name="worms" precision="4">30000</feature>
      <feature class="logical" name="measured">1</feature>
      <feature class="char" name="format">tif</feature>
      <feature cell="true" class="double" name="glareZones" precision="4">[]</feature>
      <feature class="char" name="experiment">Aging wild type</feature>
      <feature class="char" name="month">Jan</feature>
      <feature class="double" name="day" precision="4">20000</feature>
      <feature class="double" name="year" precision="4">20100000</feature>
      <feature class="char" name="class">All animals</feature>
   </sequence>
   <sequence number="162">
      <feature class="char" name="name">Nemo-Aging wild type-Trial3-wild type-All animals-Sample245</feature>
      <feature class="char" name="author">Nemo</feature>
      <feature class="char" name="date">Dec 23 2009</feature>
      <feature class="char" name="gene">wild type</feature>
      <feature class="double" name="trial" precision="4">30000</feature>
      <feature class="double" name="age" precision="4">130000</feature>
      <feature class="char" name="set">245</feature>
      <feature class="char" name="note"/>
      <feature class="char" name="directory">missing video</feature>
      <feature class="double" name="images" precision="4">0</feature>
      <feature class="double" name="duration" precision="4">299500</feature>
      <feature class="double" name="frames_per_second" precision="4">181636</feature>
      <feature class="double" name="mm_per_pixel" precision="4">201</feature>
      <feature class="double" name="well" precision="4">[3600000 2720000 2490000]</feature>
      <feature class="logical" name="segmented">0</feature>
      <feature class="double" name="worms" precision="4">50000</feature>
      <feature class="logical" name="measured">1</feature>
      <feature class="char" name="format">tif</feature>
      <feature cell="true" class="double" name="glareZones" precision="4">[]</feature>
      <feature class="char" name="experiment">Aging wild type</feature>
      <feature class="char" name="month">Jan</feature>
      <feature class="double" name="day" precision="4">40000</feature>
      <feature class="double" name="year" precision="4">20100000</feature>
      <feature class="char" name="class">All animals</feature>
   </sequence>
   <sequence number="163">
      <feature class="char" name="name">Nemo-Aging wild type-Trial3-wild type-All animals-Sample246</feature>
      <feature class="char" name="author">Nemo</feature>
      <feature class="char" name="date">Dec 23 2009</feature>
      <feature class="char" name="gene">wild type</feature>
      <feature class="double" name="trial" precision="4">30000</feature>
      <feature class="double" name="age" precision="4">130000</feature>
      <feature class="char" name="set">246</feature>
      <feature class="char" name="note"/>
      <feature class="char" name="directory">missing video</feature>
      <feature class="double" name="images" precision="4">0</feature>
      <feature class="double" name="duration" precision="4">299500</feature>
      <feature class="double" name="frames_per_second" precision="4">181636</feature>
      <feature class="double" name="mm_per_pixel" precision="4">201</feature>
      <feature class="double" name="well" precision="4">[3410000 2700000 2490000]</feature>
      <feature class="logical" name="segmented">0</feature>
      <feature class="double" name="worms" precision="4">40000</feature>
      <feature class="logical" name="measured">1</feature>
      <feature class="char" name="format">tif</feature>
      <feature cell="true" class="double" name="glareZones" precision="4">[]</feature>
      <feature class="char" name="experiment">Aging wild type</feature>
      <feature class="char" name="month">Jan</feature>
      <feature class="double" name="day" precision="4">40000</feature>
      <feature class="double" name="year" precision="4">20100000</feature>
      <feature class="char" name="class">All animals</feature>
   </sequence>
   <sequence number="164">
      <feature class="char" name="name">Nemo-Aging wild type-Trial3-wild type-All animals-Sample247</feature>
      <feature class="char" name="author">Nemo</feature>
      <feature class="char" name="date">Dec 23 2009</feature>
      <feature class="char" name="gene">wild type</feature>
      <feature class="double" name="trial" precision="4">30000</feature>
      <feature class="double" name="age" precision="4">130000</feature>
      <feature class="char" name="set">247</feature>
      <feature class="char" name="note"/>
      <feature class="char" name="directory">missing video</feature>
      <feature class="double" name="images" precision="4">0</feature>
      <feature class="double" name="duration" precision="4">299500</feature>
      <feature class="double" name="frames_per_second" precision="4">181636</feature>
      <feature class="double" name="mm_per_pixel" precision="4">201</feature>
      <feature class="double" name="well" precision="4">[3300000 2630000 2490000]</feature>
      <feature class="logical" name="segmented">0</feature>
      <feature class="double" name="worms" precision="4">50000</feature>
      <feature class="logical" name="measured">1</feature>
      <feature class="char" name="format">tif</feature>
      <feature cell="true" class="double" name="glareZones" precision="4">[3280000 4220000;3220000 4300000;3070000 4340000;2910000 4300000;2850000 4220000;2910000 4150000;3070000 4110000;3220000 4150000;3280000 4220000]</feature>
      <feature class="char" name="experiment">Aging wild type</feature>
      <feature class="char" name="month">Jan</feature>
      <feature class="double" name="day" precision="4">40000</feature>
      <feature class="double" name="year" precision="4">20100000</feature>
      <feature class="char" name="class">All animals</feature>
   </sequence>
   <sequence number="165">
      <feature class="char" name="name">Nemo-Aging wild type-Trial3-wild type-All animals-Sample248</feature>
      <feature class="char" name="author">Nemo</feature>
      <feature class="char" name="date">Dec 23 2009</feature>
      <feature class="char" name="gene">wild type</feature>
      <feature class="double" name="trial" precision="4">30000</feature>
      <feature class="double" name="age" precision="4">130000</feature>
      <feature class="char" name="set">248</feature>
      <feature class="char" name="note"/>
      <feature class="char" name="directory">missing video</feature>
      <feature class="double" name="images" precision="4">0</feature>
      <feature class="double" name="duration" precision="4">299500</feature>
      <feature class="double" name="frames_per_second" precision="4">181636</feature>
      <feature class="double" name="mm_per_pixel" precision="4">200</feature>
      <feature class="double" name="well" precision="4">[3480000 2640000 2500000]</feature>
      <feature class="logical" name="segmented">0</feature>
      <feature class="double" name="worms" precision="4">50000</feature>
      <feature class="logical" name="measured">1</feature>
      <feature class="char" name="format">tif</feature>
      <feature cell="true" class="double" name="glareZones" precision="4">[]</feature>
      <feature class="char" name="experiment">Aging wild type</feature>
      <feature class="char" name="month">Jan</feature>
      <feature class="double" name="day" precision="4">40000</feature>
      <feature class="double" name="year" precision="4">20100000</feature>
      <feature class="char" name="class">All animals</feature>
   </sequence>
   <sequence number="166">
      <feature class="char" name="name">Nemo-Aging wild type-Trial3-wild type-All animals-Sample249</feature>
      <feature class="char" name="author">Nemo</feature>
      <feature class="char" name="date">Dec 23 2009</feature>
      <feature class="char" name="gene">wild type</feature>
      <feature class="double" name="trial" precision="4">30000</feature>
      <feature class="double" name="age" precision="4">130000</feature>
      <feature class="char" name="set">249</feature>
      <feature class="char" name="note"/>
      <feature class="char" name="directory">missing video</feature>
      <feature class="double" name="images" precision="4">0</feature>
      <feature class="double" name="duration" precision="4">299500</feature>
      <feature class="double" name="frames_per_second" precision="4">181636</feature>
      <feature class="double" name="mm_per_pixel" precision="4">202</feature>
      <feature class="double" name="well" precision="4">[3450000 2620000 2480000]</feature>
      <feature class="logical" name="segmented">0</feature>
      <feature class="double" name="worms" precision="4">40000</feature>
      <feature class="logical" name="measured">1</feature>
      <feature class="char" name="format">tif</feature>
      <feature cell="true" class="double" name="glareZones" precision="4">[3360000 4190000;3320000 4240000;3200000 4270000;3070000 4240000;3030000 4190000;3070000 4130000;3200000 4100000;3320000 4130000;3360000 4190000]</feature>
      <feature class="char" name="experiment">Aging wild type</feature>
      <feature class="char" name="month">Jan</feature>
      <feature class="double" name="day" precision="4">40000</feature>
      <feature class="double" name="year" precision="4">20100000</feature>
      <feature class="char" name="class">All animals</feature>
   </sequence>
   <sequence number="167">
      <feature class="char" name="name">Nemo-Aging wild type-Trial3-wild type-All animals-Sample250</feature>
      <feature class="char" name="author">Nemo</feature>
      <feature class="char" name="date">Dec 23 2009</feature>
      <feature class="char" name="gene">wild type</feature>
      <feature class="double" name="trial" precision="4">30000</feature>
      <feature class="double" name="age" precision="4">130000</feature>
      <feature class="char" name="set">250</feature>
      <feature class="char" name="note"/>
      <feature class="char" name="directory">missing video</feature>
      <feature class="double" name="images" precision="4">0</feature>
      <feature class="double" name="duration" precision="4">299500</feature>
      <feature class="double" name="frames_per_second" precision="4">181636</feature>
      <feature class="double" name="mm_per_pixel" precision="4">201</feature>
      <feature class="double" name="well" precision="4">[3730000 2650000 2490000]</feature>
      <feature class="logical" name="segmented">0</feature>
      <feature class="double" name="worms" precision="4">50000</feature>
      <feature class="logical" name="measured">1</feature>
      <feature class="char" name="format">tif</feature>
      <feature cell="true" class="double" name="glareZones" precision="4">[]</feature>
      <feature class="char" name="experiment">Aging wild type</feature>
      <feature class="char" name="month">Jan</feature>
      <feature class="double" name="day" precision="4">40000</feature>
      <feature class="double" name="year" precision="4">20100000</feature>
      <feature class="char" name="class">All animals</feature>
   </sequence>
   <sequence number="168">
      <feature class="char" name="name">Nemo-Aging wild type-Trial3-wild type-All animals-Sample251</feature>
      <feature class="char" name="author">Nemo</feature>
      <feature class="char" name="date">Dec 23 2009</feature>
      <feature class="char" name="gene">wild type</feature>
      <feature class="double" name="trial" precision="4">30000</feature>
      <feature class="double" name="age" precision="4">130000</feature>
      <feature class="char" name="set">251</feature>
      <feature class="char" name="note"/>
      <feature class="char" name="directory">missing video</feature>
      <feature class="double" name="images" precision="4">0</feature>
      <feature class="double" name="duration" precision="4">299500</feature>
      <feature class="double" name="frames_per_second" precision="4">181636</feature>
      <feature class="double" name="mm_per_pixel" precision="4">202</feature>
      <feature class="double" name="well" precision="4">[3400000 2660000 2480000]</feature>
      <feature class="logical" name="segmented">0</feature>
      <feature class="double" name="worms" precision="4">50000</feature>
      <feature class="logical" name="measured">1</feature>
      <feature class="char" name="format">tif</feature>
      <feature cell="true" class="double" name="glareZones" precision="4">[]</feature>
      <feature class="char" name="experiment">Aging wild type</feature>
      <feature class="char" name="month">Jan</feature>
      <feature class="double" name="day" precision="4">40000</feature>
      <feature class="double" name="year" precision="4">20100000</feature>
      <feature class="char" name="class">All animals</feature>
   </sequence>
   <sequence number="169">
      <feature class="char" name="name">Nemo-Aging wild type-Trial3-wild type-All animals-Sample252</feature>
      <feature class="char" name="author">Nemo</feature>
      <feature class="char" name="date">Dec 23 2009</feature>
      <feature class="char" name="gene">wild type</feature>
      <feature class="double" name="trial" precision="4">30000</feature>
      <feature class="double" name="age" precision="4">130000</feature>
      <feature class="char" name="set">252</feature>
      <feature class="char" name="note"/>
      <feature class="char" name="directory">missing video</feature>
      <feature class="double" name="images" precision="4">0</feature>
      <feature class="double" name="duration" precision="4">299500</feature>
      <feature class="double" name="frames_per_second" precision="4">181636</feature>
      <feature class="double" name="mm_per_pixel" precision="4">201</feature>
      <feature class="double" name="well" precision="4">[3830000 2670000 2490000]</feature>
      <feature class="logical" name="segmented">0</feature>
      <feature class="double" name="worms" precision="4">50000</feature>
      <feature class="logical" name="measured">1</feature>
      <feature class="char" name="format">tif</feature>
      <feature cell="true" class="double" name="glareZones" precision="4">[]</feature>
      <feature class="char" name="experiment">Aging wild type</feature>
      <feature class="char" name="month">Jan</feature>
      <feature class="double" name="day" precision="4">40000</feature>
      <feature class="double" name="year" precision="4">20100000</feature>
      <feature class="char" name="class">All animals</feature>
   </sequence>
   <sequence number="170">
      <feature class="char" name="name">Nemo-Aging wild type-Trial3-wild type-All animals-Sample253</feature>
      <feature class="char" name="author">Nemo</feature>
      <feature class="char" name="date">Dec 23 2009</feature>
      <feature class="char" name="gene">wild type</feature>
      <feature class="double" name="trial" precision="4">30000</feature>
      <feature class="double" name="age" precision="4">130000</feature>
      <feature class="char" name="set">253</feature>
      <feature class="char" name="note"/>
      <feature class="char" name="directory">missing video</feature>
      <feature class="double" name="images" precision="4">0</feature>
      <feature class="double" name="duration" precision="4">299500</feature>
      <feature class="double" name="frames_per_second" precision="4">181636</feature>
      <feature class="double" name="mm_per_pixel" precision="4">201</feature>
      <feature class="double" name="well" precision="4">[3490000 2650000 2490000]</feature>
      <feature class="logical" name="segmented">0</feature>
      <feature class="double" name="worms" precision="4">50000</feature>
      <feature class="logical" name="measured">1</feature>
      <feature class="char" name="format">tif</feature>
      <feature cell="true" class="double" name="glareZones" precision="4">[]</feature>
      <feature class="char" name="experiment">Aging wild type</feature>
      <feature class="char" name="month">Jan</feature>
      <feature class="double" name="day" precision="4">40000</feature>
      <feature class="double" name="year" precision="4">20100000</feature>
      <feature class="char" name="class">All animals</feature>
   </sequence>
   <sequence number="171">
      <feature class="char" name="name">Nemo-Aging wild type-Trial3-wild type-All animals-Sample254</feature>
      <feature class="char" name="author">Nemo</feature>
      <feature class="char" name="date">Dec 23 2009</feature>
      <feature class="char" name="gene">wild type</feature>
      <feature class="double" name="trial" precision="4">30000</feature>
      <feature class="double" name="age" precision="4">130000</feature>
      <feature class="char" name="set">254</feature>
      <feature class="char" name="note"/>
      <feature class="char" name="directory">missing video</feature>
      <feature class="double" name="images" precision="4">0</feature>
      <feature class="double" name="duration" precision="4">299500</feature>
      <feature class="double" name="frames_per_second" precision="4">181636</feature>
      <feature class="double" name="mm_per_pixel" precision="4">201</feature>
      <feature class="double" name="well" precision="4">[3660000 2650000 2490000]</feature>
      <feature class="logical" name="segmented">0</feature>
      <feature class="double" name="worms" precision="4">50000</feature>
      <feature class="logical" name="measured">1</feature>
      <feature class="char" name="format">tif</feature>
      <feature cell="true" class="double" name="glareZones" precision="4">[]</feature>
      <feature class="char" name="experiment">Aging wild type</feature>
      <feature class="char" name="month">Jan</feature>
      <feature class="double" name="day" precision="4">40000</feature>
      <feature class="double" name="year" precision="4">20100000</feature>
      <feature class="char" name="class">All animals</feature>
   </sequence>
   <sequence number="172">
      <feature class="char" name="name">Nemo-Aging wild type-Trial3-wild type-All animals-Sample255</feature>
      <feature class="char" name="author">Nemo</feature>
      <feature class="char" name="date">Dec 23 2009</feature>
      <feature class="char" name="gene">wild type</feature>
      <feature class="double" name="trial" precision="4">30000</feature>
      <feature class="double" name="age" precision="4">130000</feature>
      <feature class="char" name="set">255</feature>
      <feature class="char" name="note"/>
      <feature class="char" name="directory">missing video</feature>
      <feature class="double" name="images" precision="4">0</feature>
      <feature class="double" name="duration" precision="4">299500</feature>
      <feature class="double" name="frames_per_second" precision="4">181636</feature>
      <feature class="double" name="mm_per_pixel" precision="4">201</feature>
      <feature class="double" name="well" precision="4">[3370000 2550000 2490000]</feature>
      <feature class="logical" name="segmented">0</feature>
      <feature class="double" name="worms" precision="4">40000</feature>
      <feature class="logical" name="measured">1</feature>
      <feature class="char" name="format">tif</feature>
      <feature cell="true" class="double" name="glareZones" precision="4">[]</feature>
      <feature class="char" name="experiment">Aging wild type</feature>
      <feature class="char" name="month">Jan</feature>
      <feature class="double" name="day" precision="4">40000</feature>
      <feature class="double" name="year" precision="4">20100000</feature>
      <feature class="char" name="class">All animals</feature>
   </sequence>
   <sequence number="173">
      <feature class="char" name="name">Nemo-Aging wild type-Trial3-wild type-All animals-Sample256</feature>
      <feature class="char" name="author">Nemo</feature>
      <feature class="char" name="date">Dec 23 2009</feature>
      <feature class="char" name="gene">wild type</feature>
      <feature class="double" name="trial" precision="4">30000</feature>
      <feature class="double" name="age" precision="4">130000</feature>
      <feature class="char" name="set">256</feature>
      <feature class="char" name="note"/>
      <feature class="char" name="directory">missing video</feature>
      <feature class="double" name="images" precision="4">0</feature>
      <feature class="double" name="duration" precision="4">299500</feature>
      <feature class="double" name="frames_per_second" precision="4">181636</feature>
      <feature class="double" name="mm_per_pixel" precision="4">200</feature>
      <feature class="double" name="well" precision="4">[3500000 2590000 2500000]</feature>
      <feature class="logical" name="segmented">0</feature>
      <feature class="double" name="worms" precision="4">40000</feature>
      <feature class="logical" name="measured">1</feature>
      <feature class="char" name="format">tif</feature>
      <feature cell="true" class="double" name="glareZones" precision="4">[]</feature>
      <feature class="char" name="experiment">Aging wild type</feature>
      <feature class="char" name="month">Jan</feature>
      <feature class="double" name="day" precision="4">40000</feature>
      <feature class="double" name="year" precision="4">20100000</feature>
      <feature class="char" name="class">All animals</feature>
   </sequence>
   <sequence number="174">
      <feature class="char" name="name">Nemo-Aging wild type-Trial3-wild type-All animals-Sample257</feature>
      <feature class="char" name="author">Nemo</feature>
      <feature class="char" name="date">Dec 23 2009</feature>
      <feature class="char" name="gene">wild type</feature>
      <feature class="double" name="trial" precision="4">30000</feature>
      <feature class="double" name="age" precision="4">150000</feature>
      <feature class="char" name="set">257</feature>
      <feature class="char" name="note"/>
      <feature class="char" name="directory">missing video</feature>
      <feature class="double" name="images" precision="4">0</feature>
      <feature class="double" name="duration" precision="4">299500</feature>
      <feature class="double" name="frames_per_second" precision="4">181636</feature>
      <feature class="double" name="mm_per_pixel" precision="4">200</feature>
      <feature class="double" name="well" precision="4">[3630000 2610000 2500000]</feature>
      <feature class="logical" name="segmented">0</feature>
      <feature class="double" name="worms" precision="4">50000</feature>
      <feature class="logical" name="measured">1</feature>
      <feature class="char" name="format">tif</feature>
      <feature cell="true" class="double" name="glareZones" precision="4">[]</feature>
      <feature class="char" name="experiment">Aging wild type</feature>
      <feature class="char" name="month">Jan</feature>
      <feature class="double" name="day" precision="4">60000</feature>
      <feature class="double" name="year" precision="4">20100000</feature>
      <feature class="char" name="class">All animals</feature>
   </sequence>
   <sequence number="175">
      <feature class="char" name="name">Nemo-Aging wild type-Trial3-wild type-All animals-Sample258</feature>
      <feature class="char" name="author">Nemo</feature>
      <feature class="char" name="date">Dec 23 2009</feature>
      <feature class="char" name="gene">wild type</feature>
      <feature class="double" name="trial" precision="4">30000</feature>
      <feature class="double" name="age" precision="4">150000</feature>
      <feature class="char" name="set">258</feature>
      <feature class="char" name="note"/>
      <feature class="char" name="directory">missing video</feature>
      <feature class="double" name="images" precision="4">0</feature>
      <feature class="double" name="duration" precision="4">299500</feature>
      <feature class="double" name="frames_per_second" precision="4">181636</feature>
      <feature class="double" name="mm_per_pixel" precision="4">200</feature>
      <feature class="double" name="well" precision="4">[3870000 2660000 2500000]</feature>
      <feature class="logical" name="segmented">0</feature>
      <feature class="double" name="worms" precision="4">50000</feature>
      <feature class="logical" name="measured">1</feature>
      <feature class="char" name="format">tif</feature>
      <feature cell="true" class="double" name="glareZones" precision="4">[]</feature>
      <feature class="char" name="experiment">Aging wild type</feature>
      <feature class="char" name="month">Jan</feature>
      <feature class="double" name="day" precision="4">60000</feature>
      <feature class="double" name="year" precision="4">20100000</feature>
      <feature class="char" name="class">All animals</feature>
   </sequence>
   <sequence number="176">
      <feature class="char" name="name">Nemo-Aging wild type-Trial3-wild type-All animals-Sample259</feature>
      <feature class="char" name="author">Nemo</feature>
      <feature class="char" name="date">Dec 23 2009</feature>
      <feature class="char" name="gene">wild type</feature>
      <feature class="double" name="trial" precision="4">30000</feature>
      <feature class="double" name="age" precision="4">150000</feature>
      <feature class="char" name="set">259</feature>
      <feature class="char" name="note"/>
      <feature class="char" name="directory">missing video</feature>
      <feature class="double" name="images" precision="4">0</feature>
      <feature class="double" name="duration" precision="4">299500</feature>
      <feature class="double" name="frames_per_second" precision="4">181636</feature>
      <feature class="double" name="mm_per_pixel" precision="4">201</feature>
      <feature class="double" name="well" precision="4">[3610000 2670000 2490000]</feature>
      <feature class="logical" name="segmented">0</feature>
      <feature class="double" name="worms" precision="4">50000</feature>
      <feature class="logical" name="measured">1</feature>
      <feature class="char" name="format">tif</feature>
      <feature cell="true" class="double" name="glareZones" precision="4">[3610000 4190000;3560000 4240000;3350000 4270000;3130000 4240000;3080000 4190000;3130000 4150000;3350000 4110000;3560000 4150000;3610000 4190000]</feature>
      <feature class="char" name="experiment">Aging wild type</feature>
      <feature class="char" name="month">Jan</feature>
      <feature class="double" name="day" precision="4">60000</feature>
      <feature class="double" name="year" precision="4">20100000</feature>
      <feature class="char" name="class">All animals</feature>
   </sequence>
   <sequence number="177">
      <feature class="char" name="name">Nemo-Aging wild type-Trial3-wild type-All animals-Sample260</feature>
      <feature class="char" name="author">Nemo</feature>
      <feature class="char" name="date">Dec 23 2009</feature>
      <feature class="char" name="gene">wild type</feature>
      <feature class="double" name="trial" precision="4">30000</feature>
      <feature class="double" name="age" precision="4">150000</feature>
      <feature class="char" name="set">260</feature>
      <feature class="char" name="note"/>
      <feature class="char" name="directory">missing video</feature>
      <feature class="double" name="images" precision="4">0</feature>
      <feature class="double" name="duration" precision="4">299500</feature>
      <feature class="double" name="frames_per_second" precision="4">181636</feature>
      <feature class="double" name="mm_per_pixel" precision="4">200</feature>
      <feature class="double" name="well" precision="4">[3380000 2600000 2500000]</feature>
      <feature class="logical" name="segmented">0</feature>
      <feature class="double" name="worms" precision="4">50000</feature>
      <feature class="logical" name="measured">1</feature>
      <feature class="char" name="format">tif</feature>
      <feature cell="true" class="double" name="glareZones" precision="4">[]</feature>
      <feature class="char" name="experiment">Aging wild type</feature>
      <feature class="char" name="month">Jan</feature>
      <feature class="double" name="day" precision="4">60000</feature>
      <feature class="double" name="year" precision="4">20100000</feature>
      <feature class="char" name="class">All animals</feature>
   </sequence>
   <sequence number="178">
      <feature class="char" name="name">Nemo-Aging wild type-Trial3-wild type-All animals-Sample261</feature>
      <feature class="char" name="author">Nemo</feature>
      <feature class="char" name="date">Dec 23 2009</feature>
      <feature class="char" name="gene">wild type</feature>
      <feature class="double" name="trial" precision="4">30000</feature>
      <feature class="double" name="age" precision="4">150000</feature>
      <feature class="char" name="set">261</feature>
      <feature class="char" name="note"/>
      <feature class="char" name="directory">missing video</feature>
      <feature class="double" name="images" precision="4">0</feature>
      <feature class="double" name="duration" precision="4">299500</feature>
      <feature class="double" name="frames_per_second" precision="4">181636</feature>
      <feature class="double" name="mm_per_pixel" precision="4">200</feature>
      <feature class="double" name="well" precision="4">[3730000 2580000 2500000]</feature>
      <feature class="logical" name="segmented">0</feature>
      <feature class="double" name="worms" precision="4">40000</feature>
      <feature class="logical" name="measured">1</feature>
      <feature class="char" name="format">tif</feature>
      <feature cell="true" class="double" name="glareZones" precision="4">[]</feature>
      <feature class="char" name="experiment">Aging wild type</feature>
      <feature class="char" name="month">Jan</feature>
      <feature class="double" name="day" precision="4">60000</feature>
      <feature class="double" name="year" precision="4">20100000</feature>
      <feature class="char" name="class">All animals</feature>
   </sequence>
   <sequence number="179">
      <feature class="char" name="name">Nemo-Aging wild type-Trial3-wild type-All animals-Sample262</feature>
      <feature class="char" name="author">Nemo</feature>
      <feature class="char" name="date">Dec 23 2009</feature>
      <feature class="char" name="gene">wild type</feature>
      <feature class="double" name="trial" precision="4">30000</feature>
      <feature class="double" name="age" precision="4">150000</feature>
      <feature class="char" name="set">262</feature>
      <feature class="char" name="note"/>
      <feature class="char" name="directory">missing video</feature>
      <feature class="double" name="images" precision="4">0</feature>
      <feature class="double" name="duration" precision="4">299500</feature>
      <feature class="double" name="frames_per_second" precision="4">181636</feature>
      <feature class="double" name="mm_per_pixel" precision="4">200</feature>
      <feature class="double" name="well" precision="4">[3180000 2620000 2500000]</feature>
      <feature class="logical" name="segmented">0</feature>
      <feature class="double" name="worms" precision="4">50000</feature>
      <feature class="logical" name="measured">1</feature>
      <feature class="char" name="format">tif</feature>
      <feature cell="true" class="double" name="glareZones" precision="4">[3050000 4330000;3010000 4380000;2860000 4410000;2710000 4380000;2670000 4330000;2710000 4280000;2860000 4250000;3010000 4280000;3050000 4330000]</feature>
      <feature class="char" name="experiment">Aging wild type</feature>
      <feature class="char" name="month">Jan</feature>
      <feature class="double" name="day" precision="4">60000</feature>
      <feature class="double" name="year" precision="4">20100000</feature>
      <feature class="char" name="class">All animals</feature>
   </sequence>
   <sequence number="180">
      <feature class="char" name="name">Nemo-Aging wild type-Trial3-wild type-All animals-Sample263</feature>
      <feature class="char" name="author">Nemo</feature>
      <feature class="char" name="date">Dec 23 2009</feature>
      <feature class="char" name="gene">wild type</feature>
      <feature class="double" name="trial" precision="4">30000</feature>
      <feature class="double" name="age" precision="4">150000</feature>
      <feature class="char" name="set">263</feature>
      <feature class="char" name="note"/>
      <feature class="char" name="directory">missing video</feature>
      <feature class="double" name="images" precision="4">0</feature>
      <feature class="double" name="duration" precision="4">299500</feature>
      <feature class="double" name="frames_per_second" precision="4">181636</feature>
      <feature class="double" name="mm_per_pixel" precision="4">200</feature>
      <feature class="double" name="well" precision="4">[3220000 2830000 2500000]</feature>
      <feature class="logical" name="segmented">0</feature>
      <feature class="double" name="worms" precision="4">50000</feature>
      <feature class="logical" name="measured">1</feature>
      <feature class="char" name="format">tif</feature>
      <feature cell="true" class="double" name="glareZones" precision="4">[]</feature>
      <feature class="char" name="experiment">Aging wild type</feature>
      <feature class="char" name="month">Jan</feature>
      <feature class="double" name="day" precision="4">60000</feature>
      <feature class="double" name="year" precision="4">20100000</feature>
      <feature class="char" name="class">All animals</feature>
   </sequence>
   <sequence number="181">
      <feature class="char" name="name">Nemo-Aging wild type-Trial3-wild type-All animals-Sample264</feature>
      <feature class="char" name="author">Nemo</feature>
      <feature class="char" name="date">Dec 23 2009</feature>
      <feature class="char" name="gene">wild type</feature>
      <feature class="double" name="trial" precision="4">30000</feature>
      <feature class="double" name="age" precision="4">150000</feature>
      <feature class="char" name="set">264</feature>
      <feature class="char" name="note"/>
      <feature class="char" name="directory">missing video</feature>
      <feature class="double" name="images" precision="4">0</feature>
      <feature class="double" name="duration" precision="4">299500</feature>
      <feature class="double" name="frames_per_second" precision="4">181636</feature>
      <feature class="double" name="mm_per_pixel" precision="4">200</feature>
      <feature class="double" name="well" precision="4">[3770000 2560000 2500000]</feature>
      <feature class="logical" name="segmented">0</feature>
      <feature class="double" name="worms" precision="4">40000</feature>
      <feature class="logical" name="measured">1</feature>
      <feature class="char" name="format">tif</feature>
      <feature cell="true" class="double" name="glareZones" precision="4">[]</feature>
      <feature class="char" name="experiment">Aging wild type</feature>
      <feature class="char" name="month">Jan</feature>
      <feature class="double" name="day" precision="4">60000</feature>
      <feature class="double" name="year" precision="4">20100000</feature>
      <feature class="char" name="class">All animals</feature>
   </sequence>
   <sequence number="182">
      <feature class="char" name="name">Nemo-Aging wild type-Trial3-wild type-All animals-Sample265</feature>
      <feature class="char" name="author">Nemo</feature>
      <feature class="char" name="date">Dec 23 2009</feature>
      <feature class="char" name="gene">wild type</feature>
      <feature class="double" name="trial" precision="4">30000</feature>
      <feature class="double" name="age" precision="4">150000</feature>
      <feature class="char" name="set">265</feature>
      <feature class="char" name="note"/>
      <feature class="char" name="directory">missing video</feature>
      <feature class="double" name="images" precision="4">0</feature>
      <feature class="double" name="duration" precision="4">299500</feature>
      <feature class="double" name="frames_per_second" precision="4">181636</feature>
      <feature class="double" name="mm_per_pixel" precision="4">200</feature>
      <feature class="double" name="well" precision="4">[3290000 2670000 2500000]</feature>
      <feature class="logical" name="segmented">0</feature>
      <feature class="double" name="worms" precision="4">50000</feature>
      <feature class="logical" name="measured">1</feature>
      <feature class="char" name="format">tif</feature>
      <feature cell="true" class="double" name="glareZones" precision="4">[]</feature>
      <feature class="char" name="experiment">Aging wild type</feature>
      <feature class="char" name="month">Jan</feature>
      <feature class="double" name="day" precision="4">60000</feature>
      <feature class="double" name="year" precision="4">20100000</feature>
      <feature class="char" name="class">All animals</feature>
   </sequence>
   <sequence number="183">
      <feature class="char" name="name">Nemo-Aging wild type-Trial3-wild type-All animals-Sample266</feature>
      <feature class="char" name="author">Nemo</feature>
      <feature class="char" name="date">Dec 23 2009</feature>
      <feature class="char" name="gene">wild type</feature>
      <feature class="double" name="trial" precision="4">30000</feature>
      <feature class="double" name="age" precision="4">150000</feature>
      <feature class="char" name="set">266</feature>
      <feature class="char" name="note"/>
      <feature class="char" name="directory">missing video</feature>
      <feature class="double" name="images" precision="4">0</feature>
      <feature class="double" name="duration" precision="4">299500</feature>
      <feature class="double" name="frames_per_second" precision="4">181636</feature>
      <feature class="double" name="mm_per_pixel" precision="4">200</feature>
      <feature class="double" name="well" precision="4">[3510000 2590000 2500000]</feature>
      <feature class="logical" name="segmented">0</feature>
      <feature class="double" name="worms" precision="4">40000</feature>
      <feature class="logical" name="measured">1</feature>
      <feature class="char" name="format">tif</feature>
      <feature cell="true" class="double" name="glareZones" precision="4">[]</feature>
      <feature class="char" name="experiment">Aging wild type</feature>
      <feature class="char" name="month">Jan</feature>
      <feature class="double" name="day" precision="4">60000</feature>
      <feature class="double" name="year" precision="4">20100000</feature>
      <feature class="char" name="class">All animals</feature>
   </sequence>
   <sequence number="184">
      <feature class="char" name="name">Nemo-Aging wild type-Trial3-wild type-All animals-Sample267</feature>
      <feature class="char" name="author">Nemo</feature>
      <feature class="char" name="date">Dec 23 2009</feature>
      <feature class="char" name="gene">wild type</feature>
      <feature class="double" name="trial" precision="4">30000</feature>
      <feature class="double" name="age" precision="4">150000</feature>
      <feature class="char" name="set">267</feature>
      <feature class="char" name="note"/>
      <feature class="char" name="directory">missing video</feature>
      <feature class="double" name="images" precision="4">0</feature>
      <feature class="double" name="duration" precision="4">299500</feature>
      <feature class="double" name="frames_per_second" precision="4">181636</feature>
      <feature class="double" name="mm_per_pixel" precision="4">200</feature>
      <feature class="double" name="well" precision="4">[3480000 2590000 2500000]</feature>
      <feature class="logical" name="segmented">0</feature>
      <feature class="double" name="worms" precision="4">50000</feature>
      <feature class="logical" name="measured">1</feature>
      <feature class="char" name="format">tif</feature>
      <feature cell="true" class="double" name="glareZones" precision="4">[]</feature>
      <feature class="char" name="experiment">Aging wild type</feature>
      <feature class="char" name="month">Jan</feature>
      <feature class="double" name="day" precision="4">60000</feature>
      <feature class="double" name="year" precision="4">20100000</feature>
      <feature class="char" name="class">All animals</feature>
   </sequence>
   <sequence number="185">
      <feature class="char" name="name">Nemo-Aging wild type-Trial3-wild type-All animals-Sample268</feature>
      <feature class="char" name="author">Nemo</feature>
      <feature class="char" name="date">Dec 23 2009</feature>
      <feature class="char" name="gene">wild type</feature>
      <feature class="double" name="trial" precision="4">30000</feature>
      <feature class="double" name="age" precision="4">150000</feature>
      <feature class="char" name="set">268</feature>
      <feature class="char" name="note"/>
      <feature class="char" name="directory">missing video</feature>
      <feature class="double" name="images" precision="4">0</feature>
      <feature class="double" name="duration" precision="4">299500</feature>
      <feature class="double" name="frames_per_second" precision="4">181636</feature>
      <feature class="double" name="mm_per_pixel" precision="4">201</feature>
      <feature class="double" name="well" precision="4">[3350000 2540000 2490000]</feature>
      <feature class="logical" name="segmented">0</feature>
      <feature class="double" name="worms" precision="4">50000</feature>
      <feature class="logical" name="measured">1</feature>
      <feature class="char" name="format">tif</feature>
      <feature cell="true" class="double" name="glareZones" precision="4">[3280000 4110000;3230000 4170000;3080000 4200000;2920000 4170000;2870000 4110000;2920000 4050000;3080000 4010000;3230000 4050000;3280000 4110000]</feature>
      <feature class="char" name="experiment">Aging wild type</feature>
      <feature class="char" name="month">Jan</feature>
      <feature class="double" name="day" precision="4">60000</feature>
      <feature class="double" name="year" precision="4">20100000</feature>
      <feature class="char" name="class">All animals</feature>
   </sequence>
   <sequence number="186">
      <feature class="char" name="name">Nemo-Aging wild type-Trial3-wild type-All animals-Sample201</feature>
      <feature class="char" name="author">Nemo</feature>
      <feature class="char" name="date">Dec 23 2009</feature>
      <feature class="char" name="gene">wild type</feature>
      <feature class="double" name="trial" precision="4">30000</feature>
      <feature class="double" name="age" precision="4">40000</feature>
      <feature class="char" name="set">201</feature>
      <feature class="char" name="note"/>
      <feature class="char" name="directory">missing video</feature>
      <feature class="double" name="images" precision="4">0</feature>
      <feature class="double" name="duration" precision="4">299500</feature>
      <feature class="double" name="frames_per_second" precision="4">181636</feature>
      <feature class="double" name="mm_per_pixel" precision="4">201</feature>
      <feature class="double" name="well" precision="4">[3350000 2600000 2490000]</feature>
      <feature class="logical" name="segmented">0</feature>
      <feature class="double" name="worms" precision="4">50000</feature>
      <feature class="logical" name="measured">1</feature>
      <feature class="char" name="format">tif</feature>
      <feature cell="true" class="double" name="glareZones" precision="4">[3260000 4280000;3220000 4320000;3070000 4340000;2920000 4320000;2880000 4280000;2920000 4230000;3070000 4210000;3220000 4230000;3260000 4280000]</feature>
      <feature class="char" name="experiment">Aging wild type</feature>
      <feature class="char" name="month">Dec</feature>
      <feature class="double" name="day" precision="4">260000</feature>
      <feature class="double" name="year" precision="4">20090000</feature>
      <feature class="char" name="class">All animals</feature>
   </sequence>
   <sequence number="187">
      <feature class="char" name="name">Nemo-Aging wild type-Trial3-wild type-All animals-Sample202</feature>
      <feature class="char" name="author">Nemo</feature>
      <feature class="char" name="date">Dec 23 2009</feature>
      <feature class="char" name="gene">wild type</feature>
      <feature class="double" name="trial" precision="4">30000</feature>
      <feature class="double" name="age" precision="4">40000</feature>
      <feature class="char" name="set">202</feature>
      <feature class="char" name="note"/>
      <feature class="char" name="directory">missing video</feature>
      <feature class="double" name="images" precision="4">0</feature>
      <feature class="double" name="duration" precision="4">299500</feature>
      <feature class="double" name="frames_per_second" precision="4">181636</feature>
      <feature class="double" name="mm_per_pixel" precision="4">201</feature>
      <feature class="double" name="well" precision="4">[3450000 2660000 2490000]</feature>
      <feature class="logical" name="segmented">0</feature>
      <feature class="double" name="worms" precision="4">50000</feature>
      <feature class="logical" name="measured">1</feature>
      <feature class="char" name="format">tif</feature>
      <feature cell="true" class="double" name="glareZones" precision="4">[1550000 1120000;2130000 700000;2660000 480000;3210000 360000;3940000 360000;4740000 540000;4740000 490000;3660000 60000;2380000 260000;1550000 1120000]</feature>
      <feature class="char" name="experiment">Aging wild type</feature>
      <feature class="char" name="month">Dec</feature>
      <feature class="double" name="day" precision="4">260000</feature>
      <feature class="double" name="year" precision="4">20090000</feature>
      <feature class="char" name="class">All animals</feature>
   </sequence>
   <sequence number="188">
      <feature class="char" name="name">Nemo-Aging wild type-Trial3-wild type-All animals-Sample203</feature>
      <feature class="char" name="author">Nemo</feature>
      <feature class="char" name="date">Dec 23 2009</feature>
      <feature class="char" name="gene">wild type</feature>
      <feature class="double" name="trial" precision="4">30000</feature>
      <feature class="double" name="age" precision="4">40000</feature>
      <feature class="char" name="set">203</feature>
      <feature class="char" name="note"/>
      <feature class="char" name="directory">missing video</feature>
      <feature class="double" name="images" precision="4">0</feature>
      <feature class="double" name="duration" precision="4">299500</feature>
      <feature class="double" name="frames_per_second" precision="4">181636</feature>
      <feature class="double" name="mm_per_pixel" precision="4">202</feature>
      <feature class="double" name="well" precision="4">[3290000 2540000 2480000]</feature>
      <feature class="logical" name="segmented">0</feature>
      <feature class="double" name="worms" precision="4">50000</feature>
      <feature class="logical" name="measured">1</feature>
      <feature class="char" name="format">tif</feature>
      <feature cell="true" class="double" name="glareZones" precision="4">[2580000 300000;3140000 190000;3580000 180000;4000000 210000;4080000 150000;3480000 20000;2900000 40000;2490000 140000;2460000 260000;2580000 300000]</feature>
      <feature class="char" name="experiment">Aging wild type</feature>
      <feature class="char" name="month">Dec</feature>
      <feature class="double" name="day" precision="4">260000</feature>
      <feature class="double" name="year" precision="4">20090000</feature>
      <feature class="char" name="class">All animals</feature>
   </sequence>
   <sequence number="189">
      <feature class="char" name="name">Nemo-Aging wild type-Trial3-wild type-All animals-Sample204</feature>
      <feature class="char" name="author">Nemo</feature>
      <feature class="char" name="date">Dec 23 2009</feature>
      <feature class="char" name="gene">wild type</feature>
      <feature class="double" name="trial" precision="4">30000</feature>
      <feature class="double" name="age" precision="4">40000</feature>
      <feature class="char" name="set">204</feature>
      <feature class="char" name="note"/>
      <feature class="char" name="directory">missing video</feature>
      <feature class="double" name="images" precision="4">0</feature>
      <feature class="double" name="duration" precision="4">299500</feature>
      <feature class="double" name="frames_per_second" precision="4">181636</feature>
      <feature class="double" name="mm_per_pixel" precision="4">201</feature>
      <feature class="double" name="well" precision="4">[4180000 2580000 2490000]</feature>
      <feature class="logical" name="segmented">0</feature>
      <feature class="double" name="worms" precision="4">50000</feature>
      <feature class="logical" name="measured">1</feature>
      <feature class="char" name="format">tif</feature>
      <feature cell="true" class="double" name="glareZones" precision="4">[4180000 4140000;4130000 4190000;3970000 4220000;3800000 4190000;3750000 4140000;3800000 4100000;3970000 4070000;4130000 4100000;4180000 4140000]</feature>
      <feature class="char" name="experiment">Aging wild type</feature>
      <feature class="char" name="month">Dec</feature>
      <feature class="double" name="day" precision="4">260000</feature>
      <feature class="double" name="year" precision="4">20090000</feature>
      <feature class="char" name="class">All animals</feature>
   </sequence>
   <sequence number="190">
      <feature class="char" name="name">Nemo-Aging wild type-Trial3-wild type-All animals-Sample205</feature>
      <feature class="char" name="author">Nemo</feature>
      <feature class="char" name="date">Dec 23 2009</feature>
      <feature class="char" name="gene">wild type</feature>
      <feature class="double" name="trial" precision="4">30000</feature>
      <feature class="double" name="age" precision="4">40000</feature>
      <feature class="char" name="set">205</feature>
      <feature class="char" name="note"/>
      <feature class="char" name="directory">missing video</feature>
      <feature class="double" name="images" precision="4">0</feature>
      <feature class="double" name="duration" precision="4">299500</feature>
      <feature class="double" name="frames_per_second" precision="4">181636</feature>
      <feature class="double" name="mm_per_pixel" precision="4">201</feature>
      <feature class="double" name="well" precision="4">[3450000 2500000 2490000]</feature>
      <feature class="logical" name="segmented">0</feature>
      <feature class="double" name="worms" precision="4">50000</feature>
      <feature class="logical" name="measured">1</feature>
      <feature class="char" name="format">tif</feature>
      <feature cell="true" class="double" name="glareZones" precision="4">[3380000 4000000;3330000 4060000;3180000 4100000;3030000 4060000;2990000 4000000;3030000 3940000;3180000 3910000;3330000 3940000;3380000 4000000]</feature>
      <feature class="char" name="experiment">Aging wild type</feature>
      <feature class="char" name="month">Dec</feature>
      <feature class="double" name="day" precision="4">260000</feature>
      <feature class="double" name="year" precision="4">20090000</feature>
      <feature class="char" name="class">All animals</feature>
   </sequence>
   <sequence number="191">
      <feature class="char" name="name">Nemo-Aging wild type-Trial3-wild type-All animals-Sample206</feature>
      <feature class="char" name="author">Nemo</feature>
      <feature class="char" name="date">Dec 23 2009</feature>
      <feature class="char" name="gene">wild type</feature>
      <feature class="double" name="trial" precision="4">30000</feature>
      <feature class="double" name="age" precision="4">40000</feature>
      <feature class="char" name="set">206</feature>
      <feature class="char" name="note"/>
      <feature class="char" name="directory">missing video</feature>
      <feature class="double" name="images" precision="4">0</feature>
      <feature class="double" name="duration" precision="4">299500</feature>
      <feature class="double" name="frames_per_second" precision="4">181636</feature>
      <feature class="double" name="mm_per_pixel" precision="4">201</feature>
      <feature class="double" name="well" precision="4">[3880000 2590000 2490000]</feature>
      <feature class="logical" name="segmented">0</feature>
      <feature class="double" name="worms" precision="4">50000</feature>
      <feature class="logical" name="measured">1</feature>
      <feature class="char" name="format">tif</feature>
      <feature cell="true" class="double" name="glareZones" precision="4">[]</feature>
      <feature class="char" name="experiment">Aging wild type</feature>
      <feature class="char" name="month">Dec</feature>
      <feature class="double" name="day" precision="4">260000</feature>
      <feature class="double" name="year" precision="4">20090000</feature>
      <feature class="char" name="class">All animals</feature>
   </sequence>
   <sequence number="192">
      <feature class="char" name="name">Nemo-Aging wild type-Trial3-wild type-All animals-Sample207</feature>
      <feature class="char" name="author">Nemo</feature>
      <feature class="char" name="date">Dec 23 2009</feature>
      <feature class="char" name="gene">wild type</feature>
      <feature class="double" name="trial" precision="4">30000</feature>
      <feature class="double" name="age" precision="4">40000</feature>
      <feature class="char" name="set">207</feature>
      <feature class="char" name="note"/>
      <feature class="char" name="directory">missing video</feature>
      <feature class="double" name="images" precision="4">0</feature>
      <feature class="double" name="duration" precision="4">299500</feature>
      <feature class="double" name="frames_per_second" precision="4">181636</feature>
      <feature class="double" name="mm_per_pixel" precision="4">201</feature>
      <feature class="double" name="well" precision="4">[3700000 2550000 2490000]</feature>
      <feature class="logical" name="segmented">0</feature>
      <feature class="double" name="worms" precision="4">50000</feature>
      <feature class="logical" name="measured">1</feature>
      <feature class="char" name="format">tif</feature>
      <feature cell="true" class="double" name="glareZones" precision="4">[3630000 4100000;3590000 4150000;3440000 4180000;3300000 4150000;3250000 4100000;3300000 4060000;3440000 4030000;3590000 4060000;3630000 4100000]</feature>
      <feature class="char" name="experiment">Aging wild type</feature>
      <feature class="char" name="month">Dec</feature>
      <feature class="double" name="day" precision="4">260000</feature>
      <feature class="double" name="year" precision="4">20090000</feature>
      <feature class="char" name="class">All animals</feature>
   </sequence>
   <sequence number="193">
      <feature class="char" name="name">Nemo-Aging wild type-Trial3-wild type-All animals-Sample208</feature>
      <feature class="char" name="author">Nemo</feature>
      <feature class="char" name="date">Dec 23 2009</feature>
      <feature class="char" name="gene">wild type</feature>
      <feature class="double" name="trial" precision="4">30000</feature>
      <feature class="double" name="age" precision="4">40000</feature>
      <feature class="char" name="set">208</feature>
      <feature class="char" name="note"/>
      <feature class="char" name="directory">missing video</feature>
      <feature class="double" name="images" precision="4">0</feature>
      <feature class="double" name="duration" precision="4">299500</feature>
      <feature class="double" name="frames_per_second" precision="4">181636</feature>
      <feature class="double" name="mm_per_pixel" precision="4">201</feature>
      <feature class="double" name="well" precision="4">[3820000 2580000 2490000]</feature>
      <feature class="logical" name="segmented">0</feature>
      <feature class="double" name="worms" precision="4">50000</feature>
      <feature class="logical" name="measured">1</feature>
      <feature class="char" name="format">tif</feature>
      <feature cell="true" class="double" name="glareZones" precision="4">[3820000 4150000;3770000 4200000;3610000 4240000;3440000 4200000;3390000 4150000;3440000 4100000;3610000 4070000;3770000 4100000;3820000 4150000]</feature>
      <feature class="char" name="experiment">Aging wild type</feature>
      <feature class="char" name="month">Dec</feature>
      <feature class="double" name="day" precision="4">260000</feature>
      <feature class="double" name="year" precision="4">20090000</feature>
      <feature class="char" name="class">All animals</feature>
   </sequence>
   <sequence number="194">
      <feature class="char" name="name">Nemo-Aging wild type-Trial3-wild type-All animals-Sample209</feature>
      <feature class="char" name="author">Nemo</feature>
      <feature class="char" name="date">Dec 23 2009</feature>
      <feature class="char" name="gene">wild type</feature>
      <feature class="double" name="trial" precision="4">30000</feature>
      <feature class="double" name="age" precision="4">60000</feature>
      <feature class="char" name="set">209</feature>
      <feature class="char" name="note"/>
      <feature class="char" name="directory">missing video</feature>
      <feature class="double" name="images" precision="4">0</feature>
      <feature class="double" name="duration" precision="4">299500</feature>
      <feature class="double" name="frames_per_second" precision="4">181636</feature>
      <feature class="double" name="mm_per_pixel" precision="4">201</feature>
      <feature class="double" name="well" precision="4">[3400000 2650000 2490000]</feature>
      <feature class="logical" name="segmented">0</feature>
      <feature class="double" name="worms" precision="4">50000</feature>
      <feature class="logical" name="measured">1</feature>
      <feature class="char" name="format">tif</feature>
      <feature cell="true" class="double" name="glareZones" precision="4">[]</feature>
      <feature class="char" name="experiment">Aging wild type</feature>
      <feature class="char" name="month">Dec</feature>
      <feature class="double" name="day" precision="4">280000</feature>
      <feature class="double" name="year" precision="4">20090000</feature>
      <feature class="char" name="class">All animals</feature>
   </sequence>
   <sequence number="195">
      <feature class="char" name="name">Nemo-Aging wild type-Trial3-wild type-All animals-Sample210</feature>
      <feature class="char" name="author">Nemo</feature>
      <feature class="char" name="date">Dec 23 2009</feature>
      <feature class="char" name="gene">wild type</feature>
      <feature class="double" name="trial" precision="4">30000</feature>
      <feature class="double" name="age" precision="4">60000</feature>
      <feature class="char" name="set">210</feature>
      <feature class="char" name="note"/>
      <feature class="char" name="directory">missing video</feature>
      <feature class="double" name="images" precision="4">0</feature>
      <feature class="double" name="duration" precision="4">299500</feature>
      <feature class="double" name="frames_per_second" precision="4">181636</feature>
      <feature class="double" name="mm_per_pixel" precision="4">201</feature>
      <feature class="double" name="well" precision="4">[3690000 2670000 2490000]</feature>
      <feature class="logical" name="segmented">0</feature>
      <feature class="double" name="worms" precision="4">50000</feature>
      <feature class="logical" name="measured">1</feature>
      <feature class="char" name="format">tif</feature>
      <feature cell="true" class="double" name="glareZones" precision="4">[]</feature>
      <feature class="char" name="experiment">Aging wild type</feature>
      <feature class="char" name="month">Dec</feature>
      <feature class="double" name="day" precision="4">280000</feature>
      <feature class="double" name="year" precision="4">20090000</feature>
      <feature class="char" name="class">All animals</feature>
   </sequence>
   <sequence number="196">
      <feature class="char" name="name">Nemo-Aging wild type-Trial3-wild type-All animals-Sample211</feature>
      <feature class="char" name="author">Nemo</feature>
      <feature class="char" name="date">Dec 23 2009</feature>
      <feature class="char" name="gene">wild type</feature>
      <feature class="double" name="trial" precision="4">30000</feature>
      <feature class="double" name="age" precision="4">60000</feature>
      <feature class="char" name="set">211</feature>
      <feature class="char" name="note"/>
      <feature class="char" name="directory">missing video</feature>
      <feature class="double" name="images" precision="4">0</feature>
      <feature class="double" name="duration" precision="4">299500</feature>
      <feature class="double" name="frames_per_second" precision="4">181636</feature>
      <feature class="double" name="mm_per_pixel" precision="4">201</feature>
      <feature class="double" name="well" precision="4">[3890000 2530000 2490000]</feature>
      <feature class="logical" name="segmented">0</feature>
      <feature class="double" name="worms" precision="4">50000</feature>
      <feature class="logical" name="measured">1</feature>
      <feature class="char" name="format">tif</feature>
      <feature cell="true" class="double" name="glareZones" precision="4">[3840000 4100000;3790000 4150000;3640000 4180000;3490000 4150000;3450000 4100000;3490000 4050000;3640000 4020000;3790000 4050000;3840000 4100000]</feature>
      <feature class="char" name="experiment">Aging wild type</feature>
      <feature class="char" name="month">Dec</feature>
      <feature class="double" name="day" precision="4">280000</feature>
      <feature class="double" name="year" precision="4">20090000</feature>
      <feature class="char" name="class">All animals</feature>
   </sequence>
   <sequence number="197">
      <feature class="char" name="name">Nemo-Aging wild type-Trial3-wild type-All animals-Sample212</feature>
      <feature class="char" name="author">Nemo</feature>
      <feature class="char" name="date">Dec 23 2009</feature>
      <feature class="char" name="gene">wild type</feature>
      <feature class="double" name="trial" precision="4">30000</feature>
      <feature class="double" name="age" precision="4">60000</feature>
      <feature class="char" name="set">212</feature>
      <feature class="char" name="note"/>
      <feature class="char" name="directory">missing video</feature>
      <feature class="double" name="images" precision="4">0</feature>
      <feature class="double" name="duration" precision="4">299500</feature>
      <feature class="double" name="frames_per_second" precision="4">181636</feature>
      <feature class="double" name="mm_per_pixel" precision="4">201</feature>
      <feature class="double" name="well" precision="4">[3810000 2570000 2490000]</feature>
      <feature class="logical" name="segmented">0</feature>
      <feature class="double" name="worms" precision="4">30000</feature>
      <feature class="logical" name="measured">1</feature>
      <feature class="char" name="format">tif</feature>
      <feature cell="true" class="double" name="glareZones" precision="4">[3990000 4690000;3950000 4730000;3860000 4730000;3830000 4690000;3860000 4660000;3950000 4660000;3990000 4690000]</feature>
      <feature class="char" name="experiment">Aging wild type</feature>
      <feature class="char" name="month">Dec</feature>
      <feature class="double" name="day" precision="4">280000</feature>
      <feature class="double" name="year" precision="4">20090000</feature>
      <feature class="char" name="class">All animals</feature>
   </sequence>
   <sequence number="198">
      <feature class="char" name="name">Nemo-Aging wild type-Trial3-wild type-All animals-Sample213</feature>
      <feature class="char" name="author">Nemo</feature>
      <feature class="char" name="date">Dec 23 2009</feature>
      <feature class="char" name="gene">wild type</feature>
      <feature class="double" name="trial" precision="4">30000</feature>
      <feature class="double" name="age" precision="4">60000</feature>
      <feature class="char" name="set">213</feature>
      <feature class="char" name="note"/>
      <feature class="char" name="directory">missing video</feature>
      <feature class="double" name="images" precision="4">0</feature>
      <feature class="double" name="duration" precision="4">299500</feature>
      <feature class="double" name="frames_per_second" precision="4">181636</feature>
      <feature class="double" name="mm_per_pixel" precision="4">201</feature>
      <feature class="double" name="well" precision="4">[3420000 2540000 2490000]</feature>
      <feature class="logical" name="segmented">0</feature>
      <feature class="double" name="worms" precision="4">50000</feature>
      <feature class="logical" name="measured">1</feature>
      <feature class="char" name="format">tif</feature>
      <feature cell="true" class="double" name="glareZones" precision="4">[3380000 4090000;3330000 4140000;3150000 4180000;2960000 4140000;2910000 4090000;2960000 4050000;3150000 4010000;3330000 4050000;3380000 4090000]</feature>
      <feature class="char" name="experiment">Aging wild type</feature>
      <feature class="char" name="month">Dec</feature>
      <feature class="double" name="day" precision="4">280000</feature>
      <feature class="double" name="year" precision="4">20090000</feature>
      <feature class="char" name="class">All animals</feature>
   </sequence>
   <sequence number="199">
      <feature class="char" name="name">Nemo-Aging wild type-Trial3-wild type-All animals-Sample214</feature>
      <feature class="char" name="author">Nemo</feature>
      <feature class="char" name="date">Dec 23 2009</feature>
      <feature class="char" name="gene">wild type</feature>
      <feature class="double" name="trial" precision="4">30000</feature>
      <feature class="double" name="age" precision="4">60000</feature>
      <feature class="char" name="set">214</feature>
      <feature class="char" name="note"/>
      <feature class="char" name="directory">missing video</feature>
      <feature class="double" name="images" precision="4">0</feature>
      <feature class="double" name="duration" precision="4">299500</feature>
      <feature class="double" name="frames_per_second" precision="4">181636</feature>
      <feature class="double" name="mm_per_pixel" precision="4">202</feature>
      <feature class="double" name="well" precision="4">[3370000 2530000 2480000]</feature>
      <feature class="logical" name="segmented">0</feature>
      <feature class="double" name="worms" precision="4">40000</feature>
      <feature class="logical" name="measured">1</feature>
      <feature class="char" name="format">tif</feature>
      <feature cell="true" class="double" name="glareZones" precision="4">[3300000 4080000;3260000 4120000;3100000 4140000;2930000 4120000;2890000 4080000;2930000 4030000;3100000 4010000;3260000 4030000;3300000 4080000]</feature>
      <feature class="char" name="experiment">Aging wild type</feature>
      <feature class="char" name="month">Dec</feature>
      <feature class="double" name="day" precision="4">280000</feature>
      <feature class="double" name="year" precision="4">20090000</feature>
      <feature class="char" name="class">All animals</feature>
   </sequence>
   <sequence number="200">
      <feature class="char" name="name">Nemo-Aging wild type-Trial3-wild type-All animals-Sample215</feature>
      <feature class="char" name="author">Nemo</feature>
      <feature class="char" name="date">Dec 23 2009</feature>
      <feature class="char" name="gene">wild type</feature>
      <feature class="double" name="trial" precision="4">30000</feature>
      <feature class="double" name="age" precision="4">60000</feature>
      <feature class="char" name="set">215</feature>
      <feature class="char" name="note"/>
      <feature class="char" name="directory">missing video</feature>
      <feature class="double" name="images" precision="4">0</feature>
      <feature class="double" name="duration" precision="4">299500</feature>
      <feature class="double" name="frames_per_second" precision="4">181636</feature>
      <feature class="double" name="mm_per_pixel" precision="4">201</feature>
      <feature class="double" name="well" precision="4">[3930000 2670000 2490000]</feature>
      <feature class="logical" name="segmented">0</feature>
      <feature class="double" name="worms" precision="4">50000</feature>
      <feature class="logical" name="measured">1</feature>
      <feature class="char" name="format">tif</feature>
      <feature cell="true" class="double" name="glareZones" precision="4">[3720000 4410000;3670000 4440000;3550000 4440000;3500000 4410000;3550000 4370000;3670000 4370000;3720000 4410000]</feature>
      <feature class="char" name="experiment">Aging wild type</feature>
      <feature class="char" name="month">Dec</feature>
      <feature class="double" name="day" precision="4">280000</feature>
      <feature class="double" name="year" precision="4">20090000</feature>
      <feature class="char" name="class">All animals</feature>
   </sequence>
   <sequence number="201">
      <feature class="char" name="name">Nemo-Aging wild type-Trial3-wild type-All animals-Sample216</feature>
      <feature class="char" name="author">Nemo</feature>
      <feature class="char" name="date">Dec 23 2009</feature>
      <feature class="char" name="gene">wild type</feature>
      <feature class="double" name="trial" precision="4">30000</feature>
      <feature class="double" name="age" precision="4">60000</feature>
      <feature class="char" name="set">216</feature>
      <feature class="char" name="note"/>
      <feature class="char" name="directory">missing video</feature>
      <feature class="double" name="images" precision="4">0</feature>
      <feature class="double" name="duration" precision="4">299500</feature>
      <feature class="double" name="frames_per_second" precision="4">181636</feature>
      <feature class="double" name="mm_per_pixel" precision="4">201</feature>
      <feature class="double" name="well" precision="4">[3660000 2510000 2490000]</feature>
      <feature class="logical" name="segmented">0</feature>
      <feature class="double" name="worms" precision="4">50000</feature>
      <feature class="logical" name="measured">1</feature>
      <feature class="char" name="format">tif</feature>
      <feature cell="true" class="double" name="glareZones" precision="4">[3590000 4140000;3550000 4190000;3400000 4220000;3260000 4190000;3210000 4140000;3260000 4100000;3400000 4070000;3550000 4100000;3590000 4140000]</feature>
      <feature class="char" name="experiment">Aging wild type</feature>
      <feature class="char" name="month">Dec</feature>
      <feature class="double" name="day" precision="4">280000</feature>
      <feature class="double" name="year" precision="4">20090000</feature>
      <feature class="char" name="class">All animals</feature>
   </sequence>
   <sequence number="202">
      <feature class="char" name="name">Nemo-Aging wild type-Trial3-wild type-All animals-Sample217</feature>
      <feature class="char" name="author">Nemo</feature>
      <feature class="char" name="date">Dec 23 2009</feature>
      <feature class="char" name="gene">wild type</feature>
      <feature class="double" name="trial" precision="4">30000</feature>
      <feature class="double" name="age" precision="4">60000</feature>
      <feature class="char" name="set">217</feature>
      <feature class="char" name="note"/>
      <feature class="char" name="directory">missing video</feature>
      <feature class="double" name="images" precision="4">0</feature>
      <feature class="double" name="duration" precision="4">299500</feature>
      <feature class="double" name="frames_per_second" precision="4">181636</feature>
      <feature class="double" name="mm_per_pixel" precision="4">202</feature>
      <feature class="double" name="well" precision="4">[3500000 2580000 2480000]</feature>
      <feature class="logical" name="segmented">0</feature>
      <feature class="double" name="worms" precision="4">50000</feature>
      <feature class="logical" name="measured">1</feature>
      <feature class="char" name="format">tif</feature>
      <feature cell="true" class="double" name="glareZones" precision="4">[3940000 4710000;3890000 4750000;3780000 4750000;3730000 4710000;3780000 4660000;3890000 4660000;3940000 4710000]</feature>
      <feature class="char" name="experiment">Aging wild type</feature>
      <feature class="char" name="month">Dec</feature>
      <feature class="double" name="day" precision="4">280000</feature>
      <feature class="double" name="year" precision="4">20090000</feature>
      <feature class="char" name="class">All animals</feature>
   </sequence>
   <sequence number="203">
      <feature class="char" name="name">Nemo-Aging wild type-Trial3-wild type-All animals-Sample218</feature>
      <feature class="char" name="author">Nemo</feature>
      <feature class="char" name="date">Dec 23 2009</feature>
      <feature class="char" name="gene">wild type</feature>
      <feature class="double" name="trial" precision="4">30000</feature>
      <feature class="double" name="age" precision="4">60000</feature>
      <feature class="char" name="set">218</feature>
      <feature class="char" name="note"/>
      <feature class="char" name="directory">missing video</feature>
      <feature class="double" name="images" precision="4">0</feature>
      <feature class="double" name="duration" precision="4">299500</feature>
      <feature class="double" name="frames_per_second" precision="4">181636</feature>
      <feature class="double" name="mm_per_pixel" precision="4">201</feature>
      <feature class="double" name="well" precision="4">[4060000 2750000 2490000]</feature>
      <feature class="logical" name="segmented">0</feature>
      <feature class="double" name="worms" precision="4">50000</feature>
      <feature class="logical" name="measured">1</feature>
      <feature class="char" name="format">tif</feature>
      <feature cell="true" class="double" name="glareZones" precision="4">[4340000 4830000;4310000 4890000;4240000 4920000;4160000 4890000;4130000 4830000;4160000 4780000;4240000 4750000;4310000 4780000;4340000 4830000]</feature>
      <feature class="char" name="experiment">Aging wild type</feature>
      <feature class="char" name="month">Dec</feature>
      <feature class="double" name="day" precision="4">280000</feature>
      <feature class="double" name="year" precision="4">20090000</feature>
      <feature class="char" name="class">All animals</feature>
   </sequence>
   <sequence number="204">
      <feature class="char" name="name">Nemo-Aging wild type-Trial3-wild type-All animals-Sample219</feature>
      <feature class="char" name="author">Nemo</feature>
      <feature class="char" name="date">Dec 23 2009</feature>
      <feature class="char" name="gene">wild type</feature>
      <feature class="double" name="trial" precision="4">30000</feature>
      <feature class="double" name="age" precision="4">60000</feature>
      <feature class="char" name="set">219</feature>
      <feature class="char" name="note"/>
      <feature class="char" name="directory">missing video</feature>
      <feature class="double" name="images" precision="4">0</feature>
      <feature class="double" name="duration" precision="4">299500</feature>
      <feature class="double" name="frames_per_second" precision="4">181636</feature>
      <feature class="double" name="mm_per_pixel" precision="4">202</feature>
      <feature class="double" name="well" precision="4">[3190000 2710000 2480000]</feature>
      <feature class="logical" name="segmented">0</feature>
      <feature class="double" name="worms" precision="4">40000</feature>
      <feature class="logical" name="measured">1</feature>
      <feature class="char" name="format">tif</feature>
      <feature cell="true" class="double" name="glareZones" precision="4">[]</feature>
      <feature class="char" name="experiment">Aging wild type</feature>
      <feature class="char" name="month">Dec</feature>
      <feature class="double" name="day" precision="4">280000</feature>
      <feature class="double" name="year" precision="4">20090000</feature>
      <feature class="char" name="class">All animals</feature>
   </sequence>
   <sequence number="205">
      <feature class="char" name="name">Nemo-Aging wild type-Trial3-wild type-All animals-Sample220</feature>
      <feature class="char" name="author">Nemo</feature>
      <feature class="char" name="date">Dec 23 2009</feature>
      <feature class="char" name="gene">wild type</feature>
      <feature class="double" name="trial" precision="4">30000</feature>
      <feature class="double" name="age" precision="4">60000</feature>
      <feature class="char" name="set">220</feature>
      <feature class="char" name="note"/>
      <feature class="char" name="directory">missing video</feature>
      <feature class="double" name="images" precision="4">0</feature>
      <feature class="double" name="duration" precision="4">299500</feature>
      <feature class="double" name="frames_per_second" precision="4">181636</feature>
      <feature class="double" name="mm_per_pixel" precision="4">201</feature>
      <feature class="double" name="well" precision="4">[3810000 2640000 2490000]</feature>
      <feature class="logical" name="segmented">0</feature>
      <feature class="double" name="worms" precision="4">50000</feature>
      <feature class="logical" name="measured">1</feature>
      <feature class="char" name="format">tif</feature>
      <feature cell="true" class="double" name="glareZones" precision="4">[2890000 300000;3060000 390000;3340000 320000;3580000 280000;3890000 260000;4230000 270000;4340000 250000;4370000 170000;3740000 90000;3120000 190000;2890000 300000]</feature>
      <feature class="char" name="experiment">Aging wild type</feature>
      <feature class="char" name="month">Dec</feature>
      <feature class="double" name="day" precision="4">280000</feature>
      <feature class="double" name="year" precision="4">20090000</feature>
      <feature class="char" name="class">All animals</feature>
   </sequence>
   <sequence number="206">
      <feature class="char" name="name">Nemo-Aging wild type-Trial3-wild type-All animals-Sample221</feature>
      <feature class="char" name="author">Nemo</feature>
      <feature class="char" name="date">Dec 23 2009</feature>
      <feature class="char" name="gene">wild type</feature>
      <feature class="double" name="trial" precision="4">30000</feature>
      <feature class="double" name="age" precision="4">80000</feature>
      <feature class="char" name="set">221</feature>
      <feature class="char" name="note"/>
      <feature class="char" name="directory">missing video</feature>
      <feature class="double" name="images" precision="4">0</feature>
      <feature class="double" name="duration" precision="4">299500</feature>
      <feature class="double" name="frames_per_second" precision="4">181636</feature>
      <feature class="double" name="mm_per_pixel" precision="4">200</feature>
      <feature class="double" name="well" precision="4">[3760000 2520000 2500000]</feature>
      <feature class="logical" name="segmented">0</feature>
      <feature class="double" name="worms" precision="4">50000</feature>
      <feature class="logical" name="measured">1</feature>
      <feature class="char" name="format">tif</feature>
      <feature cell="true" class="double" name="glareZones" precision="4">[]</feature>
      <feature class="char" name="experiment">Aging wild type</feature>
      <feature class="char" name="month">Dec</feature>
      <feature class="double" name="day" precision="4">300000</feature>
      <feature class="double" name="year" precision="4">20090000</feature>
      <feature class="char" name="class">All animals</feature>
   </sequence>
   <sequence number="207">
      <feature class="char" name="name">Nemo-Aging wild type-Trial3-wild type-All animals-Sample222</feature>
      <feature class="char" name="author">Nemo</feature>
      <feature class="char" name="date">Dec 23 2009</feature>
      <feature class="char" name="gene">wild type</feature>
      <feature class="double" name="trial" precision="4">30000</feature>
      <feature class="double" name="age" precision="4">80000</feature>
      <feature class="char" name="set">222</feature>
      <feature class="char" name="note"/>
      <feature class="char" name="directory">missing video</feature>
      <feature class="double" name="images" precision="4">0</feature>
      <feature class="double" name="duration" precision="4">299500</feature>
      <feature class="double" name="frames_per_second" precision="4">181636</feature>
      <feature class="double" name="mm_per_pixel" precision="4">201</feature>
      <feature class="double" name="well" precision="4">[3780000 2430000 2490000]</feature>
      <feature class="logical" name="segmented">0</feature>
      <feature class="double" name="worms" precision="4">50000</feature>
      <feature class="logical" name="measured">1</feature>
      <feature class="char" name="format">tif</feature>
      <feature cell="true" class="double" name="glareZones" precision="4">[]</feature>
      <feature class="char" name="experiment">Aging wild type</feature>
      <feature class="char" name="month">Dec</feature>
      <feature class="double" name="day" precision="4">300000</feature>
      <feature class="double" name="year" precision="4">20090000</feature>
      <feature class="char" name="class">All animals</feature>
   </sequence>
   <sequence number="208">
      <feature class="char" name="name">Nemo-Aging wild type-Trial3-wild type-All animals-Sample223</feature>
      <feature class="char" name="author">Nemo</feature>
      <feature class="char" name="date">Dec 23 2009</feature>
      <feature class="char" name="gene">wild type</feature>
      <feature class="double" name="trial" precision="4">30000</feature>
      <feature class="double" name="age" precision="4">80000</feature>
      <feature class="char" name="set">223</feature>
      <feature class="char" name="note"/>
      <feature class="char" name="directory">missing video</feature>
      <feature class="double" name="images" precision="4">0</feature>
      <feature class="double" name="duration" precision="4">299500</feature>
      <feature class="double" name="frames_per_second" precision="4">181636</feature>
      <feature class="double" name="mm_per_pixel" precision="4">200</feature>
      <feature class="double" name="well" precision="4">[3330000 2570000 2500000]</feature>
      <feature class="logical" name="segmented">0</feature>
      <feature class="double" name="worms" precision="4">40000</feature>
      <feature class="logical" name="measured">1</feature>
      <feature class="char" name="format">tif</feature>
      <feature cell="true" class="double" name="glareZones" precision="4">[]</feature>
      <feature class="char" name="experiment">Aging wild type</feature>
      <feature class="char" name="month">Dec</feature>
      <feature class="double" name="day" precision="4">300000</feature>
      <feature class="double" name="year" precision="4">20090000</feature>
      <feature class="char" name="class">All animals</feature>
   </sequence>
   <sequence number="209">
      <feature class="char" name="name">Nemo-Aging wild type-Trial3-wild type-All animals-Sample224</feature>
      <feature class="char" name="author">Nemo</feature>
      <feature class="char" name="date">Dec 23 2009</feature>
      <feature class="char" name="gene">wild type</feature>
      <feature class="double" name="trial" precision="4">30000</feature>
      <feature class="double" name="age" precision="4">80000</feature>
      <feature class="char" name="set">224</feature>
      <feature class="char" name="note"/>
      <feature class="char" name="directory">missing video</feature>
      <feature class="double" name="images" precision="4">0</feature>
      <feature class="double" name="duration" precision="4">299500</feature>
      <feature class="double" name="frames_per_second" precision="4">181636</feature>
      <feature class="double" name="mm_per_pixel" precision="4">201</feature>
      <feature class="double" name="well" precision="4">[3390000 2630000 2490000]</feature>
      <feature class="logical" name="segmented">0</feature>
      <feature class="double" name="worms" precision="4">50000</feature>
      <feature class="logical" name="measured">1</feature>
      <feature class="char" name="format">tif</feature>
      <feature cell="true" class="double" name="glareZones" precision="4">[]</feature>
      <feature class="char" name="experiment">Aging wild type</feature>
      <feature class="char" name="month">Dec</feature>
      <feature class="double" name="day" precision="4">300000</feature>
      <feature class="double" name="year" precision="4">20090000</feature>
      <feature class="char" name="class">All animals</feature>
   </sequence>
   <sequence number="210">
      <feature class="char" name="name">Nemo-Aging wild type-Trial3-wild type-All animals-Sample225</feature>
      <feature class="char" name="author">Nemo</feature>
      <feature class="char" name="date">Dec 23 2009</feature>
      <feature class="char" name="gene">wild type</feature>
      <feature class="double" name="trial" precision="4">30000</feature>
      <feature class="double" name="age" precision="4">80000</feature>
      <feature class="char" name="set">225</feature>
      <feature class="char" name="note"/>
      <feature class="char" name="directory">missing video</feature>
      <feature class="double" name="images" precision="4">0</feature>
      <feature class="double" name="duration" precision="4">299500</feature>
      <feature class="double" name="frames_per_second" precision="4">181636</feature>
      <feature class="double" name="mm_per_pixel" precision="4">201</feature>
      <feature class="double" name="well" precision="4">[3750000 2610000 2490000]</feature>
      <feature class="logical" name="segmented">0</feature>
      <feature class="double" name="worms" precision="4">40000</feature>
      <feature class="logical" name="measured">1</feature>
      <feature class="char" name="format">tif</feature>
      <feature cell="true" class="double" name="glareZones" precision="4">[3990000 4680000;3950000 4730000;3860000 4730000;3820000 4680000;3860000 4620000;3950000 4620000;3990000 4680000]</feature>
      <feature class="char" name="experiment">Aging wild type</feature>
      <feature class="char" name="month">Dec</feature>
      <feature class="double" name="day" precision="4">300000</feature>
      <feature class="double" name="year" precision="4">20090000</feature>
      <feature class="char" name="class">All animals</feature>
   </sequence>
   <sequence number="211">
      <feature class="char" name="name">Nemo-Aging wild type-Trial3-wild type-All animals-Sample226</feature>
      <feature class="char" name="author">Nemo</feature>
      <feature class="char" name="date">Dec 23 2009</feature>
      <feature class="char" name="gene">wild type</feature>
      <feature class="double" name="trial" precision="4">30000</feature>
      <feature class="double" name="age" precision="4">80000</feature>
      <feature class="char" name="set">226</feature>
      <feature class="char" name="note"/>
      <feature class="char" name="directory">missing video</feature>
      <feature class="double" name="images" precision="4">0</feature>
      <feature class="double" name="duration" precision="4">299500</feature>
      <feature class="double" name="frames_per_second" precision="4">181636</feature>
      <feature class="double" name="mm_per_pixel" precision="4">201</feature>
      <feature class="double" name="well" precision="4">[4060000 2570000 2490000]</feature>
      <feature class="logical" name="segmented">0</feature>
      <feature class="double" name="worms" precision="4">50000</feature>
      <feature class="logical" name="measured">1</feature>
      <feature class="char" name="format">tif</feature>
      <feature cell="true" class="double" name="glareZones" precision="4">[]</feature>
      <feature class="char" name="experiment">Aging wild type</feature>
      <feature class="char" name="month">Dec</feature>
      <feature class="double" name="day" precision="4">300000</feature>
      <feature class="double" name="year" precision="4">20090000</feature>
      <feature class="char" name="class">All animals</feature>
   </sequence>
   <sequence number="212">
      <feature class="char" name="name">Nemo-Aging wild type-Trial3-wild type-All animals-Sample227</feature>
      <feature class="char" name="author">Nemo</feature>
      <feature class="char" name="date">Dec 23 2009</feature>
      <feature class="char" name="gene">wild type</feature>
      <feature class="double" name="trial" precision="4">30000</feature>
      <feature class="double" name="age" precision="4">80000</feature>
      <feature class="char" name="set">227</feature>
      <feature class="char" name="note"/>
      <feature class="char" name="directory">missing video</feature>
      <feature class="double" name="images" precision="4">0</feature>
      <feature class="double" name="duration" precision="4">299500</feature>
      <feature class="double" name="frames_per_second" precision="4">181636</feature>
      <feature class="double" name="mm_per_pixel" precision="4">201</feature>
      <feature class="double" name="well" precision="4">[4120000 2630000 2490000]</feature>
      <feature class="logical" name="segmented">0</feature>
      <feature class="double" name="worms" precision="4">50000</feature>
      <feature class="logical" name="measured">1</feature>
      <feature class="char" name="format">tif</feature>
      <feature cell="true" class="double" name="glareZones" precision="4">[4420000 4740000;4380000 4800000;4300000 4800000;4260000 4740000;4300000 4670000;4380000 4670000;4420000 4740000]</feature>
      <feature class="char" name="experiment">Aging wild type</feature>
      <feature class="char" name="month">Dec</feature>
      <feature class="double" name="day" precision="4">300000</feature>
      <feature class="double" name="year" precision="4">20090000</feature>
      <feature class="char" name="class">All animals</feature>
   </sequence>
   <sequence number="213">
      <feature class="char" name="name">Nemo-Aging wild type-Trial3-wild type-All animals-Sample228</feature>
      <feature class="char" name="author">Nemo</feature>
      <feature class="char" name="date">Dec 23 2009</feature>
      <feature class="char" name="gene">wild type</feature>
      <feature class="double" name="trial" precision="4">30000</feature>
      <feature class="double" name="age" precision="4">80000</feature>
      <feature class="char" name="set">228</feature>
      <feature class="char" name="note"/>
      <feature class="char" name="directory">missing video</feature>
      <feature class="double" name="images" precision="4">0</feature>
      <feature class="double" name="duration" precision="4">299500</feature>
      <feature class="double" name="frames_per_second" precision="4">181636</feature>
      <feature class="double" name="mm_per_pixel" precision="4">201</feature>
      <feature class="double" name="well" precision="4">[3470000 2510000 2490000]</feature>
      <feature class="logical" name="segmented">0</feature>
      <feature class="double" name="worms" precision="4">50000</feature>
      <feature class="logical" name="measured">1</feature>
      <feature class="char" name="format">tif</feature>
      <feature cell="true" class="double" name="glareZones" precision="4">[]</feature>
      <feature class="char" name="experiment">Aging wild type</feature>
      <feature class="char" name="month">Dec</feature>
      <feature class="double" name="day" precision="4">300000</feature>
      <feature class="double" name="year" precision="4">20090000</feature>
      <feature class="char" name="class">All animals</feature>
   </sequence>
   <sequence number="214">
      <feature class="char" name="name">Nemo-Aging wild type-Trial3-wild type-All animals-Sample229</feature>
      <feature class="char" name="author">Nemo</feature>
      <feature class="char" name="date">Dec 23 2009</feature>
      <feature class="char" name="gene">wild type</feature>
      <feature class="double" name="trial" precision="4">30000</feature>
      <feature class="double" name="age" precision="4">80000</feature>
      <feature class="char" name="set">229</feature>
      <feature class="char" name="note"/>
      <feature class="char" name="directory">missing video</feature>
      <feature class="double" name="images" precision="4">0</feature>
      <feature class="double" name="duration" precision="4">299500</feature>
      <feature class="double" name="frames_per_second" precision="4">181636</feature>
      <feature class="double" name="mm_per_pixel" precision="4">202</feature>
      <feature class="double" name="well" precision="4">[3640000 2470000 2480000]</feature>
      <feature class="logical" name="segmented">0</feature>
      <feature class="double" name="worms" precision="4">50000</feature>
      <feature class="logical" name="measured">1</feature>
      <feature class="char" name="format">tif</feature>
      <feature cell="true" class="double" name="glareZones" precision="4">[3920000 4520000;3890000 4580000;3800000 4610000;3710000 4580000;3680000 4520000;3710000 4460000;3800000 4440000;3890000 4460000;3920000 4520000]</feature>
      <feature class="char" name="experiment">Aging wild type</feature>
      <feature class="char" name="month">Dec</feature>
      <feature class="double" name="day" precision="4">300000</feature>
      <feature class="double" name="year" precision="4">20090000</feature>
      <feature class="char" name="class">All animals</feature>
   </sequence>
   <sequence number="215">
      <feature class="char" name="name">Nemo-Aging wild type-Trial3-wild type-All animals-Sample230</feature>
      <feature class="char" name="author">Nemo</feature>
      <feature class="char" name="date">Dec 23 2009</feature>
      <feature class="char" name="gene">wild type</feature>
      <feature class="double" name="trial" precision="4">30000</feature>
      <feature class="double" name="age" precision="4">80000</feature>
      <feature class="char" name="set">230</feature>
      <feature class="char" name="note"/>
      <feature class="char" name="directory">missing video</feature>
      <feature class="double" name="images" precision="4">0</feature>
      <feature class="double" name="duration" precision="4">299500</feature>
      <feature class="double" name="frames_per_second" precision="4">181636</feature>
      <feature class="double" name="mm_per_pixel" precision="4">200</feature>
      <feature class="double" name="well" precision="4">[4050000 2620000 2500000]</feature>
      <feature class="logical" name="segmented">0</feature>
      <feature class="double" name="worms" precision="4">30000</feature>
      <feature class="logical" name="measured">1</feature>
      <feature class="char" name="format">tif</feature>
      <feature cell="true" class="double" name="glareZones" precision="4">[]</feature>
      <feature class="char" name="experiment">Aging wild type</feature>
      <feature class="char" name="month">Dec</feature>
      <feature class="double" name="day" precision="4">300000</feature>
      <feature class="double" name="year" precision="4">20090000</feature>
      <feature class="char" name="class">All animals</feature>
   </sequence>
   <sequence number="216">
      <feature class="char" name="name">Nemo-Aging wild type-Trial3-wild type-All animals-Sample231</feature>
      <feature class="char" name="author">Nemo</feature>
      <feature class="char" name="date">Dec 23 2009</feature>
      <feature class="char" name="gene">wild type</feature>
      <feature class="double" name="trial" precision="4">30000</feature>
      <feature class="double" name="age" precision="4">80000</feature>
      <feature class="char" name="set">231</feature>
      <feature class="char" name="note"/>
      <feature class="char" name="directory">missing video</feature>
      <feature class="double" name="images" precision="4">0</feature>
      <feature class="double" name="duration" precision="4">299500</feature>
      <feature class="double" name="frames_per_second" precision="4">181636</feature>
      <feature class="double" name="mm_per_pixel" precision="4">202</feature>
      <feature class="double" name="well" precision="4">[3310000 2580000 2480000]</feature>
      <feature class="logical" name="segmented">0</feature>
      <feature class="double" name="worms" precision="4">40000</feature>
      <feature class="logical" name="measured">1</feature>
      <feature class="char" name="format">tif</feature>
      <feature cell="true" class="double" name="glareZones" precision="4">[]</feature>
      <feature class="char" name="experiment">Aging wild type</feature>
      <feature class="char" name="month">Dec</feature>
      <feature class="double" name="day" precision="4">300000</feature>
      <feature class="double" name="year" precision="4">20090000</feature>
      <feature class="char" name="class">All animals</feature>
   </sequence>
   <sequence number="217">
      <feature class="char" name="name">Nemo-Aging wild type-Trial3-wild type-All animals-Sample232</feature>
      <feature class="char" name="author">Nemo</feature>
      <feature class="char" name="date">Dec 23 2009</feature>
      <feature class="char" name="gene">wild type</feature>
      <feature class="double" name="trial" precision="4">30000</feature>
      <feature class="double" name="age" precision="4">80000</feature>
      <feature class="char" name="set">232</feature>
      <feature class="char" name="note"/>
      <feature class="char" name="directory">missing video</feature>
      <feature class="double" name="images" precision="4">0</feature>
      <feature class="double" name="duration" precision="4">299500</feature>
      <feature class="double" name="frames_per_second" precision="4">181636</feature>
      <feature class="double" name="mm_per_pixel" precision="4">200</feature>
      <feature class="double" name="well" precision="4">[3660000 2520000 2500000]</feature>
      <feature class="logical" name="segmented">0</feature>
      <feature class="double" name="worms" precision="4">40000</feature>
      <feature class="logical" name="measured">1</feature>
      <feature class="char" name="format">tif</feature>
      <feature cell="true" class="double" name="glareZones" precision="4">[]</feature>
      <feature class="char" name="experiment">Aging wild type</feature>
      <feature class="char" name="month">Dec</feature>
      <feature class="double" name="day" precision="4">300000</feature>
      <feature class="double" name="year" precision="4">20090000</feature>
      <feature class="char" name="class">All animals</feature>
   </sequence>
   <sequence number="218">
      <feature class="char" name="name">Nemo-aging mutants-Trial1-wild type-All animals-Sample001</feature>
      <feature class="char" name="author">Nemo</feature>
      <feature class="char" name="date">May 2010</feature>
      <feature class="char" name="gene">wild type</feature>
      <feature class="double" name="trial" precision="4">10000</feature>
      <feature class="double" name="age" precision="4">40000</feature>
      <feature class="char" name="set">001</feature>
      <feature class="char" name="note"/>
      <feature class="char" name="directory">missing video</feature>
      <feature class="double" name="images" precision="4">0</feature>
      <feature class="double" name="duration" precision="4">299500</feature>
      <feature class="double" name="frames_per_second" precision="4">181636</feature>
      <feature class="double" name="mm_per_pixel" precision="4">201</feature>
      <feature class="double" name="well" precision="4">[3480000 2470000 2490000]</feature>
      <feature class="logical" name="segmented">0</feature>
      <feature class="double" name="worms" precision="4">50000</feature>
      <feature class="logical" name="measured">1</feature>
      <feature class="char" name="format">tif</feature>
      <feature cell="true" class="double" name="glareZones" precision="4">[]</feature>
      <feature class="char" name="experiment">aging mutants</feature>
      <feature class="char" name="month">May</feature>
      <feature class="double" name="day" precision="4">210000</feature>
      <feature class="double" name="year" precision="4">20100000</feature>
      <feature class="char" name="class">All animals</feature>
   </sequence>
   <sequence number="219">
      <feature class="char" name="name">Nemo-aging mutants-Trial1-wild type-All animals-Sample002</feature>
      <feature class="char" name="author">Nemo</feature>
      <feature class="char" name="date">May 2010</feature>
      <feature class="char" name="gene">wild type</feature>
      <feature class="double" name="trial" precision="4">10000</feature>
      <feature class="double" name="age" precision="4">40000</feature>
      <feature class="char" name="set">002</feature>
      <feature class="char" name="note"/>
      <feature class="char" name="directory">missing video</feature>
      <feature class="double" name="images" precision="4">0</feature>
      <feature class="double" name="duration" precision="4">299500</feature>
      <feature class="double" name="frames_per_second" precision="4">181636</feature>
      <feature class="double" name="mm_per_pixel" precision="4">201</feature>
      <feature class="double" name="well" precision="4">[3520000 2520000 2490000]</feature>
      <feature class="logical" name="segmented">0</feature>
      <feature class="double" name="worms" precision="4">50000</feature>
      <feature class="logical" name="measured">1</feature>
      <feature class="char" name="format">tif</feature>
      <feature cell="true" class="double" name="glareZones" precision="4">[]</feature>
      <feature class="char" name="experiment">aging mutants</feature>
      <feature class="char" name="month">May</feature>
      <feature class="double" name="day" precision="4">210000</feature>
      <feature class="double" name="year" precision="4">20100000</feature>
      <feature class="char" name="class">All animals</feature>
   </sequence>
   <sequence number="220">
      <feature class="char" name="name">Nemo-aging mutants-Trial1-wild type-All animals-Sample003</feature>
      <feature class="char" name="author">Nemo</feature>
      <feature class="char" name="date">May 2010</feature>
      <feature class="char" name="gene">wild type</feature>
      <feature class="double" name="trial" precision="4">10000</feature>
      <feature class="double" name="age" precision="4">40000</feature>
      <feature class="char" name="set">003</feature>
      <feature class="char" name="note"/>
      <feature class="char" name="directory">missing video</feature>
      <feature class="double" name="images" precision="4">0</feature>
      <feature class="double" name="duration" precision="4">299500</feature>
      <feature class="double" name="frames_per_second" precision="4">181636</feature>
      <feature class="double" name="mm_per_pixel" precision="4">200</feature>
      <feature class="double" name="well" precision="4">[3090000 2560000 2500000]</feature>
      <feature class="logical" name="segmented">0</feature>
      <feature class="double" name="worms" precision="4">50000</feature>
      <feature class="logical" name="measured">1</feature>
      <feature class="char" name="format">tif</feature>
      <feature cell="true" class="double" name="glareZones" precision="4">[]</feature>
      <feature class="char" name="experiment">aging mutants</feature>
      <feature class="char" name="month">May</feature>
      <feature class="double" name="day" precision="4">210000</feature>
      <feature class="double" name="year" precision="4">20100000</feature>
      <feature class="char" name="class">All animals</feature>
   </sequence>
   <sequence number="221">
      <feature class="char" name="name">Nemo-aging mutants-Trial1-wild type-All animals-Sample004</feature>
      <feature class="char" name="author">Nemo</feature>
      <feature class="char" name="date">May 2010</feature>
      <feature class="char" name="gene">wild type</feature>
      <feature class="double" name="trial" precision="4">10000</feature>
      <feature class="double" name="age" precision="4">40000</feature>
      <feature class="char" name="set">004</feature>
      <feature class="char" name="note"/>
      <feature class="char" name="directory">missing video</feature>
      <feature class="double" name="images" precision="4">0</feature>
      <feature class="double" name="duration" precision="4">299500</feature>
      <feature class="double" name="frames_per_second" precision="4">181636</feature>
      <feature class="double" name="mm_per_pixel" precision="4">201</feature>
      <feature class="double" name="well" precision="4">[3010000 2700000 2490000]</feature>
      <feature class="logical" name="segmented">0</feature>
      <feature class="double" name="worms" precision="4">50000</feature>
      <feature class="logical" name="measured">1</feature>
      <feature class="char" name="format">tif</feature>
      <feature cell="true" class="double" name="glareZones" precision="4">[]</feature>
      <feature class="char" name="experiment">aging mutants</feature>
      <feature class="char" name="month">May</feature>
      <feature class="double" name="day" precision="4">210000</feature>
      <feature class="double" name="year" precision="4">20100000</feature>
      <feature class="char" name="class">All animals</feature>
   </sequence>
   <sequence number="222">
      <feature class="char" name="name">Nemo-aging mutants-Trial1-wild type-All animals-Sample005</feature>
      <feature class="char" name="author">Nemo</feature>
      <feature class="char" name="date">May 2010</feature>
      <feature class="char" name="gene">wild type</feature>
      <feature class="double" name="trial" precision="4">10000</feature>
      <feature class="double" name="age" precision="4">40000</feature>
      <feature class="char" name="set">005</feature>
      <feature class="char" name="note"/>
      <feature class="char" name="directory">missing video</feature>
      <feature class="double" name="images" precision="4">0</feature>
      <feature class="double" name="duration" precision="4">299500</feature>
      <feature class="double" name="frames_per_second" precision="4">181636</feature>
      <feature class="double" name="mm_per_pixel" precision="4">200</feature>
      <feature class="double" name="well" precision="4">[3310000 2580000 2500000]</feature>
      <feature class="logical" name="segmented">0</feature>
      <feature class="double" name="worms" precision="4">40000</feature>
      <feature class="logical" name="measured">1</feature>
      <feature class="char" name="format">tif</feature>
      <feature cell="true" class="double" name="glareZones" precision="4">[]</feature>
      <feature class="char" name="experiment">aging mutants</feature>
      <feature class="char" name="month">May</feature>
      <feature class="double" name="day" precision="4">210000</feature>
      <feature class="double" name="year" precision="4">20100000</feature>
      <feature class="char" name="class">All animals</feature>
   </sequence>
   <sequence number="223">
      <feature class="char" name="name">Nemo-aging mutants-Trial1-wild type-All animals-Sample006</feature>
      <feature class="char" name="author">Nemo</feature>
      <feature class="char" name="date">May 2010</feature>
      <feature class="char" name="gene">wild type</feature>
      <feature class="double" name="trial" precision="4">10000</feature>
      <feature class="double" name="age" precision="4">40000</feature>
      <feature class="char" name="set">006</feature>
      <feature class="char" name="note"/>
      <feature class="char" name="directory">missing video</feature>
      <feature class="double" name="images" precision="4">0</feature>
      <feature class="double" name="duration" precision="4">299500</feature>
      <feature class="double" name="frames_per_second" precision="4">181636</feature>
      <feature class="double" name="mm_per_pixel" precision="4">200</feature>
      <feature class="double" name="well" precision="4">[3890000 2690000 2500000]</feature>
      <feature class="logical" name="segmented">0</feature>
      <feature class="double" name="worms" precision="4">50000</feature>
      <feature class="logical" name="measured">1</feature>
      <feature class="char" name="format">tif</feature>
      <feature cell="true" class="double" name="glareZones" precision="4">[]</feature>
      <feature class="char" name="experiment">aging mutants</feature>
      <feature class="char" name="month">May</feature>
      <feature class="double" name="day" precision="4">210000</feature>
      <feature class="double" name="year" precision="4">20100000</feature>
      <feature class="char" name="class">All animals</feature>
   </sequence>
   <sequence number="224">
      <feature class="char" name="name">Nemo-aging mutants-Trial1-wild type-All animals-Sample007</feature>
      <feature class="char" name="author">Nemo</feature>
      <feature class="char" name="date">May 2010</feature>
      <feature class="char" name="gene">wild type</feature>
      <feature class="double" name="trial" precision="4">10000</feature>
      <feature class="double" name="age" precision="4">40000</feature>
      <feature class="char" name="set">007</feature>
      <feature class="char" name="note"/>
      <feature class="char" name="directory">missing video</feature>
      <feature class="double" name="images" precision="4">0</feature>
      <feature class="double" name="duration" precision="4">299500</feature>
      <feature class="double" name="frames_per_second" precision="4">181636</feature>
      <feature class="double" name="mm_per_pixel" precision="4">200</feature>
      <feature class="double" name="well" precision="4">[3630000 2650000 2500000]</feature>
      <feature class="logical" name="segmented">0</feature>
      <feature class="double" name="worms" precision="4">50000</feature>
      <feature class="logical" name="measured">1</feature>
      <feature class="char" name="format">tif</feature>
      <feature cell="true" class="double" name="glareZones" precision="4">[]</feature>
      <feature class="char" name="experiment">aging mutants</feature>
      <feature class="char" name="month">May</feature>
      <feature class="double" name="day" precision="4">210000</feature>
      <feature class="double" name="year" precision="4">20100000</feature>
      <feature class="char" name="class">All animals</feature>
   </sequence>
   <sequence number="225">
      <feature class="char" name="name">Nemo-aging mutants-Trial1-wild type-All animals-Sample024</feature>
      <feature class="char" name="author">Nemo</feature>
      <feature class="char" name="date">May 2010</feature>
      <feature class="char" name="gene">wild type</feature>
      <feature class="double" name="trial" precision="4">10000</feature>
      <feature class="double" name="age" precision="4">60000</feature>
      <feature class="char" name="set">024</feature>
      <feature class="char" name="note"/>
      <feature class="char" name="directory">missing video</feature>
      <feature class="double" name="images" precision="4">0</feature>
      <feature class="double" name="duration" precision="4">299500</feature>
      <feature class="double" name="frames_per_second" precision="4">181636</feature>
      <feature class="double" name="mm_per_pixel" precision="4">200</feature>
      <feature class="double" name="well" precision="4">[3570000 2650000 2500000]</feature>
      <feature class="logical" name="segmented">0</feature>
      <feature class="double" name="worms" precision="4">50000</feature>
      <feature class="logical" name="measured">1</feature>
      <feature class="char" name="format">tif</feature>
      <feature cell="true" class="double" name="glareZones" precision="4">[]</feature>
      <feature class="char" name="experiment">aging mutants</feature>
      <feature class="char" name="month">May</feature>
      <feature class="double" name="day" precision="4">230000</feature>
      <feature class="double" name="year" precision="4">20100000</feature>
      <feature class="char" name="class">All animals</feature>
   </sequence>
   <sequence number="226">
      <feature class="char" name="name">Nemo-aging mutants-Trial1-wild type-All animals-Sample025</feature>
      <feature class="char" name="author">Nemo</feature>
      <feature class="char" name="date">May 2010</feature>
      <feature class="char" name="gene">wild type</feature>
      <feature class="double" name="trial" precision="4">10000</feature>
      <feature class="double" name="age" precision="4">60000</feature>
      <feature class="char" name="set">025</feature>
      <feature class="char" name="note"/>
      <feature class="char" name="directory">missing video</feature>
      <feature class="double" name="images" precision="4">0</feature>
      <feature class="double" name="duration" precision="4">299500</feature>
      <feature class="double" name="frames_per_second" precision="4">181636</feature>
      <feature class="double" name="mm_per_pixel" precision="4">200</feature>
      <feature class="double" name="well" precision="4">[3310000 2640000 2500000]</feature>
      <feature class="logical" name="segmented">0</feature>
      <feature class="double" name="worms" precision="4">50000</feature>
      <feature class="logical" name="measured">1</feature>
      <feature class="char" name="format">tif</feature>
      <feature cell="true" class="double" name="glareZones" precision="4">[]</feature>
      <feature class="char" name="experiment">aging mutants</feature>
      <feature class="char" name="month">May</feature>
      <feature class="double" name="day" precision="4">230000</feature>
      <feature class="double" name="year" precision="4">20100000</feature>
      <feature class="char" name="class">All animals</feature>
   </sequence>
[truncated: 1,894,874 more chars]
