# Supplementary material for: CeleST: Computer Vision Software for Quantitative Analysis of C. elegans Swim Behavior Reveals Novel Features of Locomotion
Source: PLoS Comput Biol. 2014 Jul 17;10(7):e1003702. doi: 10.1371/journal.pcbi.1003702 (PMC4102393; doi:10.1371/journal.pcbi.1003702)
Supplement: Dataset S1 — Zip package containing source code and demos of the software CeleST. (ZIP) [file pcbi.1003702.s008.zip › CeleST submission small/demos/CeleST - demo with measures/CeleST/data/measures/wormMeas_Nemo-aging mutants-Trial1-bad agers-All animals-Sample016.txt]

fields 34
worms 6
Wave_Initiation_Rate_Median
68.563560 50.387298 NaN 81.684434 97.367533 NaN 
Wave_Initiation_Rate_Range
67.841919 88.665198 NaN 68.687418 105.788676 NaN 
Body_Wave_Number_Median
0.434645 0.728540 NaN 0.553713 0.368133 NaN 
Body_Wave_Number_Range
0.461124 1.219959 NaN 0.665442 0.759779 NaN 
Asymmetry_Median
0.001381 -0.000475 NaN -0.000875 0.006451 NaN 
Asymmetry_Range
0.115590 0.098744 NaN 0.087815 0.069436 NaN 
Reverse_Swimming
4.761905 2.090592 NaN 5.361367 3.520209 NaN 
Curling
0.479042 2.064777 NaN 1.179361 0.857143 NaN 
Stretch_Median
0.424500 0.443804 NaN 0.389374 0.363033 NaN 
Stretch_Range
0.113715 0.260166 NaN 0.297350 0.235256 NaN 
Attenuation_Median
62.424426 52.868554 NaN 53.415881 54.408323 NaN 
Attenuation_Range
49.190854 35.870670 NaN 26.121936 40.060351 NaN 
Traveling_Speed_Mean
6.669600 3.128320 NaN 2.445252 1.056416 NaN 
Brush_Stroke_Median
0.246333 0.052036 NaN 0.047917 0.309046 NaN 
Brush_Stroke_Range
0.085067 0.041340 NaN 0.032471 0.207933 NaN 
Activity_Index_Median
185.109026 154.096094 NaN 188.068921 263.549681 NaN 
Activity_Index_Range
187.903524 301.926566 NaN 148.869299 318.151127 NaN 
Wave_Initiation_Rate_10
33.239256 11.762388 NaN 32.733087 27.630875 NaN 
Body_Wave_Number_10
0.190309 0.235574 NaN 0.252064 0.119429 NaN 
Asymmetry_10
-0.058134 -0.057103 NaN -0.033798 -0.023235 NaN 
Stretch_10
0.359493 0.341802 NaN 0.310723 0.303527 NaN 
Attenuation_10
24.156547 35.436094 NaN 42.887980 31.715154 NaN 
Brush_Stroke_10
0.203302 0.034956 NaN 0.038697 0.276024 NaN 
Activity_Index_10
70.366574 32.940002 NaN 106.542414 197.834915 NaN 
usability
0.920956 0.908088 0.437500 0.748162 0.772059 0.007353 
status
valid
valid
rejected
valid
valid
rejected
highThr
44.000000 46.000000 44.000000 44.000000 44.000000 39.000000 
lowThr
25.000000 24.000000 23.000000 20.000000 20.000000 7.000000 
prevThr
10.000000 25.000000 25.000000 25.000000 25.000000 25.000000 
highThrDef
44.000000 46.000000 44.000000 44.000000 44.000000 39.000000 
lowThrDef
18.000000 14.000000 11.000000 10.000000 8.000000 7.000000 
prevThrDef
25.000000 25.000000 25.000000 25.000000 25.000000 25.000000 
manualSeparators

340  341  442  443

137  138  212  213
70  71

separators
1   96   98  100  101  104  106  109  110  134  138  148  155  156  157  174  175  176  191  192  282  283  317  318  320  321  380  381  388  389  393  395  420  421  428  429  437  438  439  440  462  481  482  501  545
1   91   92  126  127  162  173  174  175  176  180  181  182  213  215  244  245  252  253  254  265  266  332  333  336  337  339  340  341  364  365  410  411  437  438  442  443  444  448  449  505  511  512  513  514  516  517  531  535  541  544  545
1    3    4   20   22   26   27   40   41   46   47   57   58   75   77  138  139  155  156  157  158  160  161  204  205  206  210  213  217  234  235  249  250  251  254  262  263  264  282  283  284  287  288  401  402  404  481  482  483  487  489  490  493  494  496  497  501  502  503  509  510  535  536  545
1   60   61   63   64   66   67  124  125  126  127  128  129  133  136  137  138  150  151  152  160  161  168  170  171  212  213  216  217  230  235  281  282  315  327  361  362  405  406  407  415  416  419  420  443  446  447  512  515  516  518  519  521  524  528  529  535  538  539  545
1   41   42   69   70   71  104  105  106  107  108  109  110  111  112  115  116  148  160  161  165  166  177  178  179  180  181  212  214  215  224  225  239  241  242  317  319  320  327  329  330  332  333  341  344  345  346  347  360  361  382  383  386  387  416  420  421  450  452  453  476  477  493  495  496  511  512  513  545
1  461  462  466  471  472  482  545
