# Supplementary material for: CeleST: Computer Vision Software for Quantitative Analysis of C. elegans Swim Behavior Reveals Novel Features of Locomotion
Source: PLoS Comput Biol. 2014 Jul 17;10(7):e1003702. doi: 10.1371/journal.pcbi.1003702 (PMC4102393; doi:10.1371/journal.pcbi.1003702)
Supplement: Dataset S1 — Zip package containing source code and demos of the software CeleST. (ZIP) [file pcbi.1003702.s008.zip › CeleST submission small/demos/CeleST - demo with measures/CeleST/data/measures/wormMeas_Nemo-aging mutants-Trial1-bad agers-All animals-Sample017.txt]

fields 34
worms 6
Wave_Initiation_Rate_Median
98.399167 101.006596 NaN NaN 66.044171 NaN 
Wave_Initiation_Rate_Range
51.634467 26.256256 NaN NaN 42.856554 NaN 
Body_Wave_Number_Median
0.461141 0.572183 NaN NaN 0.282067 NaN 
Body_Wave_Number_Range
0.424017 0.439908 NaN NaN 0.406375 NaN 
Asymmetry_Median
-0.016925 -0.001354 NaN NaN 0.002179 NaN 
Asymmetry_Range
0.089736 0.069539 NaN NaN 0.098201 NaN 
Reverse_Swimming
1.159154 7.210031 NaN NaN 19.417476 NaN 
Curling
2.115028 1.209677 NaN NaN 0.000000 NaN 
Stretch_Median
0.424074 0.404939 NaN NaN 0.449956 NaN 
Stretch_Range
0.197502 0.166931 NaN NaN 0.160204 NaN 
Attenuation_Median
53.935176 55.425838 NaN NaN 49.880586 NaN 
Attenuation_Range
31.529669 22.839047 NaN NaN 43.104028 NaN 
Traveling_Speed_Mean
11.626541 8.649093 NaN NaN 5.656268 NaN 
Brush_Stroke_Median
0.209672 0.307558 NaN NaN 0.183809 NaN 
Brush_Stroke_Range
0.072980 0.140453 NaN NaN 0.069847 NaN 
Activity_Index_Median
291.430706 309.058415 NaN NaN 240.963012 NaN 
Activity_Index_Range
200.372476 150.822095 NaN NaN 144.730645 NaN 
Wave_Initiation_Rate_10
67.600429 75.932392 NaN NaN 43.043400 NaN 
Body_Wave_Number_10
0.185796 0.270304 NaN NaN 0.103447 NaN 
Asymmetry_10
-0.077149 -0.029630 NaN NaN -0.053905 NaN 
Stretch_10
0.357525 0.343091 NaN NaN 0.364607 NaN 
Attenuation_10
34.064184 43.722949 NaN NaN 24.751250 NaN 
Brush_Stroke_10
0.167999 0.237087 NaN NaN 0.149179 NaN 
Activity_Index_10
202.059722 229.758456 NaN NaN 161.374275 NaN 
usability
0.990809 0.911765 0.500000 0.702206 0.821691 0.279412 
status
valid
valid
rejected
rejected
valid
rejected
highThr
43.000000 47.000000 46.000000 30.000000 44.000000 43.000000 
lowThr
21.000000 22.000000 20.000000 20.000000 20.000000 11.000000 
prevThr
25.000000 25.000000 24.000000 25.000000 25.000000 25.000000 
highThrDef
43.000000 47.000000 46.000000 30.000000 44.000000 43.000000 
lowThrDef
21.000000 18.000000 9.000000 20.000000 15.000000 11.000000 
prevThrDef
25.000000 25.000000 25.000000 25.000000 25.000000 25.000000 
manualSeparators

477  478


323  324

separators
1  198  199  223  224  275  276  301  302  415  416  421  422  517  518  545
1   11   12   17   18   21   22  237  240  244  245  246  257  258  268  270  281  282  301  302  310  311  373  374  404  406  407  408  434  435  448  452  464  465  477  478  479  501  502  506  509  545
1    7    8   15   18   19   21   22   24   25   28   29   33   34   39   40   41   54   57   58   61   62   70   74   81   82  121  122  123  124  125  139  140  145  149  150  151  152  181  182  184  185  191  192  226  227  228  232  233  235  236  242  243  244  245  246  250  251  252  253  256  257  258  259  260  262  281  282  285  287  288  292  301  302  310  313  314  316  318  321  322  352  357  361  362  380  381  396  397  405  406  408  421  422  423  424  481  482  487  488  498  499  508  509  512  513  514  545
1   61   62   63   64   66   67   71   72   77   78   81   82   83   84   86   87   89   90   94   95   96   97  120  121  128  129  132  133  135  136  137  138  140  144  145  149  150  151  152  154  155  175  176  177  178  182  183  186  187  196  197  201  202  207  208  213  214  216  217  223  224  232  233  234  235  241  242  243  245  246  250  251  252  253  255  256  262  263  264  276  277  279  280  283  284  287  288  290  301  302  303  304  308  309  310  311  313  314  323  324  325  326  335  336  337  338  351  352  358  359  365  366  369  370  378  379  388  389  393  394  398  399  400  401  409  410  411  421  422  426  427  430  431  435  436  439  440  442  443  453  454  455  458  459  471  472  489  490  493  494  496  497  513  514  521  522  531  532  537  538  542  543  545
1   61   62   69   73   81   82   90   92  103  104  106  107  109  110  111  115  116  123  127  128  225  226  228  233  234  239  241  264  265  266  274  275  322  323  324  416  417  418  445  446  453  454  524  525  545
1  241  242  261  263  264  265  281  283  284  285  361  362  414  415  438  439  440  441  482  483  485  486  491  492  494  495  501  502  504  521  522  523  545
