# Supplementary material for: CeleST: Computer Vision Software for Quantitative Analysis of C. elegans Swim Behavior Reveals Novel Features of Locomotion
Source: PLoS Comput Biol. 2014 Jul 17;10(7):e1003702. doi: 10.1371/journal.pcbi.1003702 (PMC4102393; doi:10.1371/journal.pcbi.1003702)
Supplement: Dataset S1 — Zip package containing source code and demos of the software CeleST. (ZIP) [file pcbi.1003702.s008.zip › CeleST submission small/demos/CeleST - demo with measures/CeleST/data/measures/wormMeas_Nemo-aging mutants-Trial1-bad agers-All animals-Sample018.txt]

fields 34
worms 5
Wave_Initiation_Rate_Median
119.909455 99.122984 100.313707 67.341433 73.423008 
Wave_Initiation_Rate_Range
60.354521 55.735917 42.200849 90.874256 72.345851 
Body_Wave_Number_Median
0.490634 0.486031 0.490270 0.447695 0.617930 
Body_Wave_Number_Range
0.226131 0.456859 0.373681 0.484852 0.601020 
Asymmetry_Median
0.009913 -0.000372 0.006398 -0.029241 0.026226 
Asymmetry_Range
0.113713 0.080766 0.050474 0.120605 0.082786 
Reverse_Swimming
0.000000 11.819699 1.711132 0.000000 0.000000 
Curling
0.000000 0.000000 0.000000 1.136364 0.000000 
Stretch_Median
0.340572 0.389745 0.386532 0.371272 0.436832 
Stretch_Range
0.178636 0.105221 0.163069 0.205407 0.137408 
Attenuation_Median
62.959497 52.460380 68.708642 54.469879 53.433109 
Attenuation_Range
27.080091 53.449060 24.745055 31.068367 25.541316 
Traveling_Speed_Mean
11.158890 2.831045 6.451905 6.351091 4.582614 
Brush_Stroke_Median
0.327639 0.394322 0.212772 0.283719 0.165580 
Brush_Stroke_Range
0.205697 0.207840 0.118370 0.144774 0.063457 
Activity_Index_Median
332.194813 486.475492 200.720068 230.181974 182.544982 
Activity_Index_Range
255.976339 317.418367 176.285010 336.261146 175.299468 
Wave_Initiation_Rate_10
74.361960 65.940497 68.186496 29.469547 24.202017 
Body_Wave_Number_10
0.397694 0.198714 0.384782 0.258038 0.391116 
Asymmetry_10
-0.030168 -0.048793 -0.021300 -0.111890 -0.005136 
Stretch_10
0.291560 0.342853 0.304960 0.302374 0.363353 
Attenuation_10
47.793346 19.073229 54.427816 37.459506 36.793000 
Brush_Stroke_10
0.293106 0.216417 0.186180 0.187106 0.144026 
Activity_Index_10
199.726409 268.972552 132.984178 56.769236 83.202192 
usability
0.895221 0.766544 0.976103 0.970588 0.965074 
status
valid
valid
valid
valid
valid
highThr
44.000000 41.000000 41.000000 41.000000 40.000000 
lowThr
19.000000 22.000000 18.000000 20.000000 20.000000 
prevThr
19.000000 25.000000 25.000000 25.000000 25.000000 
highThrDef
44.000000 41.000000 41.000000 41.000000 40.000000 
lowThrDef
19.000000 13.000000 18.000000 17.000000 15.000000 
prevThrDef
25.000000 25.000000 25.000000 25.000000 25.000000 
manualSeparators
160  161  507  508

272  273
206  207  208  492  493  484  485

separators
1   55   56  105  106  116  119  125  127  128  132  143  144  145  156  157  160  161  507  508  511  541  545
1   15   16   40   44   45   49   50   51   52   53   66   67   68   81   82   83  122  124  125  126  127  130  131  135  161  162  186  187  190  192  200  201  203  205  206  208  209  211  214  215  216  217  219  220  223  226  228  229  237  239  243  246  247  249  250  253  255  269  270  271  272  273  275  278  279  280  281  282  305  306  308  311  378  380  381  392  393  399  400  455  457  470  471  472  481  484  501  502  506  507  545
1  116  119  125  132  226  227  272  273  274  276  277  351  352  381  382  437  439  456  458  477  478  529  531  540  541  545
1   27   28   35   36   37   85   86  106  107  119  120  145  146  205  206  207  208  442  443  484  485  486  492  493  545
1   64   66   88   89   90  124  125  184  185  189  192  193  345  346  347  362  367  368  426  427  428  545
