# Supplementary material for: CeleST: Computer Vision Software for Quantitative Analysis of C. elegans Swim Behavior Reveals Novel Features of Locomotion
Source: PLoS Comput Biol. 2014 Jul 17;10(7):e1003702. doi: 10.1371/journal.pcbi.1003702 (PMC4102393; doi:10.1371/journal.pcbi.1003702)
Supplement: Dataset S1 — Zip package containing source code and demos of the software CeleST. (ZIP) [file pcbi.1003702.s008.zip › CeleST submission small/demos/CeleST - demo with measures/CeleST/data/measures/wormMeas_Nemo-aging mutants-Trial1-bad agers-All animals-Sample019.txt]

fields 34
worms 5
Wave_Initiation_Rate_Median
70.406041 95.158024 NaN 102.893917 75.654828 
Wave_Initiation_Rate_Range
68.911309 60.069312 NaN 66.552829 48.713639 
Body_Wave_Number_Median
0.449230 0.616009 NaN 0.391924 0.398338 
Body_Wave_Number_Range
0.573183 0.621570 NaN 0.440660 0.360463 
Asymmetry_Median
-0.011970 0.008743 NaN -0.008895 -0.003986 
Asymmetry_Range
0.089748 0.086961 NaN 0.114819 0.135784 
Reverse_Swimming
0.000000 8.727273 NaN 5.519779 3.220537 
Curling
0.000000 0.000000 NaN 1.422925 1.327434 
Stretch_Median
0.373577 0.412060 NaN 0.378889 0.451682 
Stretch_Range
0.127722 0.162314 NaN 0.193388 0.148039 
Attenuation_Median
58.821595 56.483341 NaN 51.949700 56.633897 
Attenuation_Range
29.927354 29.523179 NaN 34.967537 22.945207 
Traveling_Speed_Mean
4.949914 3.832967 NaN 9.580926 5.456579 
Brush_Stroke_Median
0.084206 0.043897 NaN 0.154035 0.192353 
Brush_Stroke_Range
0.023107 0.058415 NaN 0.057378 0.084072 
Activity_Index_Median
306.048827 213.763995 NaN 280.663148 238.604726 
Activity_Index_Range
349.245549 301.199284 NaN 208.776971 231.677708 
Wave_Initiation_Rate_10
32.210341 41.588320 NaN 52.648969 52.880912 
Body_Wave_Number_10
0.124313 0.194336 NaN 0.166493 0.207462 
Asymmetry_10
-0.041239 -0.054468 NaN -0.088141 -0.065181 
Stretch_10
0.303484 0.312597 NaN 0.319083 0.375017 
Attenuation_10
41.727297 40.344684 NaN 32.969697 45.415674 
Brush_Stroke_10
0.069254 0.038807 NaN 0.129794 0.154391 
Activity_Index_10
124.288736 78.203906 NaN 150.876390 120.448860 
usability
0.845588 0.669118 0.924632 0.930147 0.830882 
status
valid
valid
rejected
valid
valid
highThr
44.000000 48.000000 49.000000 41.000000 0.000000 
lowThr
18.000000 20.000000 20.000000 25.000000 0.000000 
prevThr
25.000000 25.000000 20.000000 25.000000 25.000000 
highThrDef
44.000000 48.000000 49.000000 41.000000 52.000000 
lowThrDef
18.000000 16.000000 15.000000 19.000000 12.000000 
prevThrDef
25.000000 25.000000 25.000000 25.000000 25.000000 
manualSeparators
135  136  137  539  540

284  285  288  289
230  231
140  141  180  181
separators
1   26   27   42   43  124  125  126  132  135  136  137  139  167  168  179  180  183  186  189  193  194  250  251  305  306  482  483  537  538  539  540  541  545
1  235  237  251  252  253  257  258  259  260  263  266  269  271  301  302  313  314  316  328  329  337  338  340  341  343  344  345  381  382  461  462  482  483  516  517  545
1   30   31   50   52   93   95   96  204  205  235  237  251  257  259  260  261  263  264  266  269  271  272  273  284  285  288  289  313  316  318  319  340  341  343  345  496  497  504  505  517  518  545
1   15   16   32   33   34   36   37   38   39   40   42   43   44   46   49  114  115  140  141  162  163  182  186  187  189  190  191  192  193  195  199  200  201  203  205  207  208  213  215  229  230  231  244  245  258  259  285  286  287  288  297  298  300  301  306  307  308  317  318  349  350  370  372  378  379  387  388  426  427  432  433  436  437  485  486  487  534  541  542  545
1   25   27   28   29   30   31   33   66   67  111  112  123  124  125  126  127  132  135  139  140  141  169  170  171  179  180  181  183  186  187  188  189  191  193  194  241  242  250  261  262  409  410  439  440  466  467  488  489  544  545
