# Supplementary material for: CeleST: Computer Vision Software for Quantitative Analysis of C. elegans Swim Behavior Reveals Novel Features of Locomotion
Source: PLoS Comput Biol. 2014 Jul 17;10(7):e1003702. doi: 10.1371/journal.pcbi.1003702 (PMC4102393; doi:10.1371/journal.pcbi.1003702)
Supplement: Dataset S1 — Zip package containing source code and demos of the software CeleST. (ZIP) [file pcbi.1003702.s008.zip › CeleST submission small/demos/CeleST - demo with measures/CeleST/data/measures/wormMeas_Nemo-aging mutants-Trial1-bad agers-All animals-Sample020.txt]

fields 34
worms 6
Wave_Initiation_Rate_Median
61.439770 68.377777 83.555109 NaN NaN NaN 
Wave_Initiation_Rate_Range
85.770201 88.340429 89.851422 NaN NaN NaN 
Body_Wave_Number_Median
0.353590 0.652504 0.370063 NaN NaN NaN 
Body_Wave_Number_Range
0.516244 0.858539 0.380142 NaN NaN NaN 
Asymmetry_Median
0.015915 0.037769 0.013866 NaN NaN NaN 
Asymmetry_Range
0.114724 0.124548 0.133329 NaN NaN NaN 
Reverse_Swimming
20.346021 0.925926 5.685373 NaN NaN NaN 
Curling
0.476190 0.143885 0.110906 NaN NaN NaN 
Stretch_Median
0.414110 0.439687 0.386442 NaN NaN NaN 
Stretch_Range
0.201451 0.085552 0.155346 NaN NaN NaN 
Attenuation_Median
52.260812 63.565080 56.303576 NaN NaN NaN 
Attenuation_Range
58.662714 32.633513 24.959910 NaN NaN NaN 
Traveling_Speed_Mean
2.356375 2.499828 11.587523 NaN NaN NaN 
Brush_Stroke_Median
0.051232 0.063014 0.213046 NaN NaN NaN 
Brush_Stroke_Range
0.027605 0.046515 0.075257 NaN NaN NaN 
Activity_Index_Median
112.892738 158.604668 246.772265 NaN NaN NaN 
Activity_Index_Range
190.844540 269.654734 310.263601 NaN NaN NaN 
Wave_Initiation_Rate_10
17.799916 12.190258 36.677428 NaN NaN NaN 
Body_Wave_Number_10
0.121254 0.308459 0.110402 NaN NaN NaN 
Asymmetry_10
-0.036177 -0.037293 -0.076844 NaN NaN NaN 
Stretch_10
0.346755 0.391673 0.318999 NaN NaN NaN 
Attenuation_10
11.643669 43.799017 44.099024 NaN NaN NaN 
Brush_Stroke_10
0.041569 0.038021 0.183596 NaN NaN NaN 
Activity_Index_10
70.932455 37.254658 112.910751 NaN NaN NaN 
usability
0.694853 0.766544 0.994485 0.450368 0.549632 0.000000 
status
valid
valid
valid
rejected
rejected
rejected
highThr
41.000000 46.000000 43.000000 54.000000 40.000000 0.000000 
lowThr
20.000000 21.000000 21.000000 20.000000 12.000000 0.000000 
prevThr
25.000000 25.000000 25.000000 25.000000 25.000000 25.000000 
highThrDef
41.000000 46.000000 43.000000 54.000000 40.000000 42.000000 
lowThrDef
9.000000 10.000000 19.000000 3.000000 12.000000 9.000000 
prevThrDef
25.000000 25.000000 25.000000 25.000000 25.000000 25.000000 
manualSeparators


separators
1   19   20   43   44  111  112  166  167  174  175  176  177  178  180  219  220  230  231  234  235  236  237  238  239  270  271  272  274  275  276  277  279  280  289  290  308  309  310  312  313  318  319  320  321  328  329  330  360  361  362  381  382  385  386  387  388  389  390  391  392  396  397  401  402  406  410  411  413  414  417  418  419  420  421  424  431  432  433  441  442  476  477  478  479  502  504  521  522  523  541  545
1    6    7   18   21   22  124  125  126  203  206  208  209  211  212  213  216  217  219  220  221  223  226  229  233  234  237  239  240  241  242  245  261  262  281  335  336  337  338  343  345  349  351  352  356  366  367  368  371  372  374  375  503  504  510  511  519  520  523  527  528  535  536  539  540  541  545
1    4    6   28   29   52   53   80   82  108  109  233  234  254  255  257  258  342  343  352  353  512  515  527  528  536  537  545
1    3    5    6    7    8   37   40   41   46   49   50   69   70   71   73   81   82   87   91   92   96   97  103  121  122  141  142  148  149  151  152  159  160  161  164  165  169  170  171  172  173  175  176  186  187  191  192  193  194  195  196  197  198  217  218  225  281  282  283  284  285  296  298  300  301  309  321  322  324  325  326  335  339  349  350  356  358  359  361  362  363  364  366  367  368  369  375  376  377  378  383  384  386  388  389  394  395  398  399  404  405  407  408  412  413  414  416  421  422  431  432  435  436  452  453  454  455  460  461  463  467  470  472  545
1  181  182  229  230  320  321  322  341  342  361  362  430  431  455  457  458  459  484  485  507  541  542  545
1  441  461  462  463  467  469  470  472  473  475  476  479  481  482  483  484  485  501  502  506  507  509  510  514  515  517  518  521  522  524  526  527  531  533  534  537  538  541  545
