# Supplementary material for: CeleST: Computer Vision Software for Quantitative Analysis of C. elegans Swim Behavior Reveals Novel Features of Locomotion
Source: PLoS Comput Biol. 2014 Jul 17;10(7):e1003702. doi: 10.1371/journal.pcbi.1003702 (PMC4102393; doi:10.1371/journal.pcbi.1003702)
Supplement: Dataset S1 — Zip package containing source code and demos of the software CeleST. (ZIP) [file pcbi.1003702.s008.zip › CeleST submission small/demos/CeleST - demo with measures/CeleST/data/measures/wormMeas_Nemo-aging mutants-Trial1-bad agers-All animals-Sample021.txt]

fields 34
worms 5
Wave_Initiation_Rate_Median
120.958296 100.815152 101.082857 101.677363 79.052044 
Wave_Initiation_Rate_Range
49.597361 65.948483 83.240658 28.091962 62.001376 
Body_Wave_Number_Median
0.416433 0.364980 0.404542 0.517865 0.358509 
Body_Wave_Number_Range
0.423242 0.433070 0.331752 0.256485 0.468128 
Asymmetry_Median
-0.001102 0.006653 -0.017819 -0.004247 -0.015353 
Asymmetry_Range
0.035555 0.080539 0.093210 0.070087 0.066919 
Reverse_Swimming
0.772769 5.100287 1.305699 0.000000 9.604416 
Curling
0.000000 2.049336 0.000000 0.000000 0.000000 
Stretch_Median
0.358650 0.395647 0.417963 0.381309 0.387690 
Stretch_Range
0.177323 0.238122 0.213463 0.118577 0.133913 
Attenuation_Median
65.833259 55.840592 58.924482 66.074333 69.573317 
Attenuation_Range
25.266793 39.356586 27.636424 29.602255 39.552658 
Traveling_Speed_Mean
12.777039 8.161768 7.267811 7.298287 5.975525 
Brush_Stroke_Median
0.291215 0.242336 0.173134 0.216366 0.242320 
Brush_Stroke_Range
0.095408 0.074840 0.079094 0.058820 0.069959 
Activity_Index_Median
281.688634 261.845281 261.934761 217.896360 207.115172 
Activity_Index_Range
148.498807 171.371149 248.773295 79.823307 161.063211 
Wave_Initiation_Rate_10
83.498835 36.463802 34.361811 74.516532 39.767303 
Body_Wave_Number_10
0.252148 0.081649 0.202629 0.374936 0.100913 
Asymmetry_10
-0.020385 -0.039459 -0.078258 -0.056821 -0.049703 
Stretch_10
0.278215 0.349708 0.337140 0.338657 0.328700 
Attenuation_10
53.050017 27.576852 42.935237 46.728702 39.944482 
Brush_Stroke_10
0.234046 0.209984 0.154039 0.194814 0.208523 
Activity_Index_10
188.877478 134.573523 104.829590 173.190814 84.432478 
usability
0.994485 0.968750 0.948529 0.992647 0.990809 
status
valid
valid
valid
valid
valid
highThr
40.000000 45.000000 42.000000 46.000000 41.000000 
lowThr
19.000000 21.000000 19.000000 21.000000 21.000000 
prevThr
25.000000 25.000000 25.000000 25.000000 25.000000 
highThrDef
40.000000 45.000000 42.000000 46.000000 41.000000 
lowThrDef
19.000000 21.000000 14.000000 21.000000 18.000000 
prevThrDef
25.000000 25.000000 25.000000 25.000000 25.000000 
manualSeparators


separators
1  130  132  184  185  199  200  201  545
1    5   21   22   65   66   79   80   91   92  140  141  142  143  308  309  311  312  351  352  396  397  470  471  473  474  545
1    8    9   10   99  100  164  165  201  203  204  217  218  219  220  221  230  233  234  475  477  478  508  509  545
1  182  183  208  209  244  246  247  281  283  545
1  169  170  232  233  302  303  312  313  543  544  545
