# Supplementary material for: CeleST: Computer Vision Software for Quantitative Analysis of C. elegans Swim Behavior Reveals Novel Features of Locomotion
Source: PLoS Comput Biol. 2014 Jul 17;10(7):e1003702. doi: 10.1371/journal.pcbi.1003702 (PMC4102393; doi:10.1371/journal.pcbi.1003702)
Supplement: Dataset S1 — Zip package containing source code and demos of the software CeleST. (ZIP) [file pcbi.1003702.s008.zip › CeleST submission small/demos/CeleST - demo with measures/CeleST/data/measures/wormMeas_Nemo-aging mutants-Trial1-bad agers-All animals-Sample022.txt]

fields 34
worms 5
Wave_Initiation_Rate_Median
76.121366 67.991996 101.854790 102.140604 NaN 
Wave_Initiation_Rate_Range
51.225112 61.778176 95.663521 71.618759 NaN 
Body_Wave_Number_Median
0.498200 0.445838 0.555602 0.325936 NaN 
Body_Wave_Number_Range
0.612523 0.363684 0.326051 0.363701 NaN 
Asymmetry_Median
0.003044 -0.006596 -0.004328 -0.001322 NaN 
Asymmetry_Range
0.113769 0.090620 0.093486 0.096660 NaN 
Reverse_Swimming
6.677116 10.544554 0.000000 3.200908 NaN 
Curling
0.000000 0.000000 1.081081 0.376569 NaN 
Stretch_Median
0.402605 0.417512 0.368003 0.361366 NaN 
Stretch_Range
0.176973 0.128189 0.283431 0.158270 NaN 
Attenuation_Median
55.828284 50.880219 53.641236 59.104415 NaN 
Attenuation_Range
35.835179 42.131552 34.880817 27.400961 NaN 
Traveling_Speed_Mean
3.279514 5.906359 7.941729 10.960246 NaN 
Brush_Stroke_Median
0.326512 0.289454 0.323115 0.287886 NaN 
Brush_Stroke_Range
0.151978 0.206254 0.226431 0.417281 NaN 
Activity_Index_Median
247.367744 240.282205 289.217611 330.742778 NaN 
Activity_Index_Range
223.491215 327.779004 305.502781 456.793452 NaN 
Wave_Initiation_Rate_10
34.264085 38.452571 23.704514 48.542155 NaN 
Body_Wave_Number_10
0.116768 0.339568 0.463537 0.097512 NaN 
Asymmetry_10
-0.027336 -0.059215 -0.071236 -0.058376 NaN 
Stretch_10
0.331878 0.366068 0.282115 0.318189 NaN 
Attenuation_10
34.799104 23.895050 33.221111 43.975487 NaN 
Brush_Stroke_10
0.223461 0.181516 0.260737 0.205255 NaN 
Activity_Index_10
146.609370 94.544435 90.900905 147.949474 NaN 
usability
0.729779 0.867647 0.816176 0.878676 0.001838 
status
valid
valid
valid
valid
rejected
highThr
47.000000 49.000000 44.000000 46.000000 19.000000 
lowThr
24.000000 21.000000 19.000000 22.000000 7.000000 
prevThr
25.000000 25.000000 25.000000 15.000000 25.000000 
highThrDef
47.000000 49.000000 44.000000 46.000000 19.000000 
lowThrDef
15.000000 16.000000 19.000000 22.000000 7.000000 
prevThrDef
25.000000 25.000000 25.000000 25.000000 25.000000 
manualSeparators
19  20


279  280  231  232

separators
1   14   19   20   21   22   23   39   42   44   45   49   57   58   91  101  102  125  130  342  344  461  470  472  479  481  482  483  488  489  490  495  496  502  503  509  521  537  545
1   12   13   14   21   22   23   39   43   44   49   91   92  125  130  153  154  266  267  356  357  410  412  413  414  423  424  458  459  526  528  537  541  543  545
1   62   63   94   95  177  181  182  201  202  230  231  233  234  378  379  461  462  470  472  473  479  481  482  483  484  488  489  490  493  494  495  496  498  502  503  505  507  508  509  541  542  545
1   41   42  231  232  251  252  278  279  280  307  308  379  401  402  545
1  441  442  443  545
