# Supplementary material for: CeleST: Computer Vision Software for Quantitative Analysis of C. elegans Swim Behavior Reveals Novel Features of Locomotion
Source: PLoS Comput Biol. 2014 Jul 17;10(7):e1003702. doi: 10.1371/journal.pcbi.1003702 (PMC4102393; doi:10.1371/journal.pcbi.1003702)
Supplement: Dataset S1 — Zip package containing source code and demos of the software CeleST. (ZIP) [file pcbi.1003702.s008.zip › CeleST submission small/demos/CeleST - demo with measures/CeleST/data/measures/wormMeas_Nemo-aging mutants-Trial1-bad agers-All animals-Sample023.txt]

fields 34
worms 6
Wave_Initiation_Rate_Median
24.533179 94.142425 125.324684 101.723897 127.002523 NaN 
Wave_Initiation_Rate_Range
87.103407 58.711279 83.638242 32.347914 21.587294 NaN 
Body_Wave_Number_Median
0.904960 0.449902 0.446463 0.398670 0.519728 NaN 
Body_Wave_Number_Range
1.615967 0.645779 0.627762 0.306050 0.277975 NaN 
Asymmetry_Median
0.016572 -0.015845 -0.002478 -0.000491 0.006178 NaN 
Asymmetry_Range
0.128297 0.072990 0.070114 0.048514 0.025198 NaN 
Reverse_Swimming
10.419682 2.723404 5.047319 3.127572 0.000000 NaN 
Curling
0.000000 0.000000 0.000000 0.000000 0.000000 NaN 
Stretch_Median
0.444917 0.382285 0.385415 0.381205 0.349767 NaN 
Stretch_Range
0.188979 0.141651 0.169493 0.100881 0.106379 NaN 
Attenuation_Median
45.850177 57.331023 59.289475 58.501223 57.351836 NaN 
Attenuation_Range
50.420349 29.244067 30.247339 24.422377 25.731490 NaN 
Traveling_Speed_Mean
0.733668 6.150278 6.129666 6.403088 10.015524 NaN 
Brush_Stroke_Median
0.064402 0.219921 0.216822 0.293810 0.505057 NaN 
Brush_Stroke_Range
0.033267 0.052167 0.076122 0.091288 0.374844 NaN 
Activity_Index_Median
63.654285 221.815913 543.774498 302.597277 618.069794 NaN 
Activity_Index_Range
308.569386 142.386125 314.516528 104.835744 444.649076 NaN 
Wave_Initiation_Rate_10
9.805813 59.153212 51.607283 79.821618 113.880781 NaN 
Body_Wave_Number_10
0.225795 0.194656 0.097724 0.316609 0.389398 NaN 
Asymmetry_10
-0.043022 -0.063587 -0.051621 -0.018660 -0.006946 NaN 
Stretch_10
0.337999 0.291388 0.325194 0.340435 0.302586 NaN 
Attenuation_10
21.869918 39.644259 40.784258 47.434851 45.039301 NaN 
Brush_Stroke_10
0.050406 0.194461 0.176364 0.256934 0.248157 NaN 
Activity_Index_10
21.137456 126.647012 318.979606 249.972034 327.646007 NaN 
usability
0.742647 0.704044 0.884191 0.784926 0.784926 0.000000 
status
valid
valid
valid
valid
valid
rejected
highThr
45.000000 46.000000 43.000000 49.000000 41.000000 0.000000 
lowThr
23.000000 22.000000 22.000000 22.000000 20.000000 0.000000 
prevThr
25.000000 20.000000 14.000000 15.000000 15.000000 25.000000 
highThrDef
45.000000 46.000000 43.000000 49.000000 41.000000 42.000000 
lowThrDef
9.000000 8.000000 18.000000 15.000000 17.000000 20.000000 
prevThrDef
25.000000 25.000000 25.000000 25.000000 25.000000 25.000000 
manualSeparators


63  64  62  61
409  410


separators
1    5    6   10   12   13   15   16   18   82   84   85   86   87   89   93   94  149  153  156  157  158  159  160  161  162  186  187  190  191  194  195  210  211  216  241  242  243  245  278  280  333  334  335  398  401  402  405  406  407  408  410  411  412  413  423  424  428  429  432  435  442  444  445  446  447  450  452  454  455  460  461  469  470  545
1   39   40   58   59  106  126  127  251  255  256  281  282  283  284  285  286  288  312  333  334  335  339  340  349  350  357  358  360  381  382  383  384  391  392  394  395  396  461  462  544  545
1   41   42   61   62   63   64   65   71   72   88   89   90   92   93   94   95   96  125  126  192  193  212  213  214  260  261  290  291  507  508  516  517  520  521  545
1   61   62  101  102  105  106  107  113  116  122  125  126  128  132  139  140  142  143  151  154  155  156  162  163  164  165  311  312  385  386  387  388  391  409  410  545
1   81   82  236  237  254  255  288  289  385  387  388  390  391  421  422  437  438  545
1  461  545
