# Supplementary material for: CeleST: Computer Vision Software for Quantitative Analysis of C. elegans Swim Behavior Reveals Novel Features of Locomotion
Source: PLoS Comput Biol. 2014 Jul 17;10(7):e1003702. doi: 10.1371/journal.pcbi.1003702 (PMC4102393; doi:10.1371/journal.pcbi.1003702)
Supplement: Dataset S1 — Zip package containing source code and demos of the software CeleST. (ZIP) [file pcbi.1003702.s008.zip › CeleST submission small/demos/CeleST - demo with measures/CeleST/data/measures/wormMeas_Nemo-aging mutants-Trial1-bad agers-All animals-Sample052.txt]

fields 34
worms 6
Wave_Initiation_Rate_Median
8.071008 78.644693 84.078639 122.065971 101.692353 NaN 
Wave_Initiation_Rate_Range
4.003422 96.612103 74.464569 83.764969 89.650036 NaN 
Body_Wave_Number_Median
1.753125 0.337722 0.551740 0.303943 0.271786 NaN 
Body_Wave_Number_Range
0.383923 0.407014 0.321800 0.462373 0.354036 NaN 
Asymmetry_Median
-0.003744 -0.007110 -0.023283 -0.011587 0.003312 NaN 
Asymmetry_Range
0.049499 0.122069 0.104686 0.103459 0.106549 NaN 
Reverse_Swimming
0.000000 10.169492 4.139834 10.818767 0.581114 NaN 
Curling
0.000000 0.372671 0.110294 0.553506 0.533333 NaN 
Stretch_Median
0.441950 0.401661 0.399451 0.388483 0.303815 NaN 
Stretch_Range
0.257793 0.270932 0.280335 0.191651 0.271730 NaN 
Attenuation_Median
43.520694 68.041722 61.063396 65.906970 65.345338 NaN 
Attenuation_Range
29.012742 44.104781 27.588146 28.874025 21.306363 NaN 
Traveling_Speed_Mean
0.641839 8.196898 8.641158 14.604627 5.798591 NaN 
Brush_Stroke_Median
0.033764 0.372088 0.234004 0.244994 0.209565 NaN 
Brush_Stroke_Range
0.014285 0.145739 0.074291 0.076891 0.153910 NaN 
Activity_Index_Median
13.760692 252.744255 219.119591 338.580313 275.960189 NaN 
Activity_Index_Range
9.031462 364.321829 226.484816 278.339267 418.057690 NaN 
Wave_Initiation_Rate_10
6.127082 32.072903 27.588333 52.433556 33.112163 NaN 
Body_Wave_Number_10
1.514700 0.128800 0.429011 0.108083 0.117841 NaN 
Asymmetry_10
-0.026634 -0.089715 -0.076800 -0.086904 -0.021697 NaN 
Stretch_10
0.303987 0.300770 0.313630 0.315056 0.248042 NaN 
Attenuation_10
31.260509 34.721139 44.483886 46.548753 54.433868 NaN 
Brush_Stroke_10
0.029311 0.287154 0.186784 0.204816 0.166762 NaN 
Activity_Index_10
10.723122 99.960427 58.677277 132.459180 83.467362 NaN 
usability
1.000000 0.887868 1.000000 0.996324 0.827206 0.000000 
status
valid
valid
valid
valid
valid
rejected
highThr
53.000000 53.000000 59.000000 52.000000 51.000000 0.000000 
lowThr
39.000000 33.000000 40.000000 30.000000 31.000000 0.000000 
prevThr
25.000000 25.000000 25.000000 10.000000 25.000000 25.000000 
highThrDef
53.000000 53.000000 59.000000 52.000000 51.000000 60.000000 
lowThrDef
39.000000 33.000000 43.000000 30.000000 26.000000 10.000000 
prevThrDef
25.000000 25.000000 25.000000 25.000000 25.000000 25.000000 
manualSeparators


169  170


separators
1  272  273  545
1  152  153  380  381  401  402  437  439  440  441  442  501  502  528  529  545
1  181  182  283  284  522  523  545
1   33   34   37   38   97   98  169  170  171  545
1   18   19   22   23   47   48   49   51   52   99  100  120  122  163  164  188  189  190  192  197  198  320  327  328  370  371  380  381  384  385  396  397  398  433  434  437  439  440  441  442  481  484  499  500  501  513  514  544  545
1  461  465  481  482  545
