# Supplementary material for: CeleST: Computer Vision Software for Quantitative Analysis of C. elegans Swim Behavior Reveals Novel Features of Locomotion
Source: PLoS Comput Biol. 2014 Jul 17;10(7):e1003702. doi: 10.1371/journal.pcbi.1003702 (PMC4102393; doi:10.1371/journal.pcbi.1003702)
Supplement: Dataset S1 — Zip package containing source code and demos of the software CeleST. (ZIP) [file pcbi.1003702.s008.zip › CeleST submission small/demos/CeleST - demo with measures/CeleST/data/measures/wormMeas_Nemo-aging mutants-Trial1-bad agers-All animals-Sample053.txt]

fields 34
worms 5
Wave_Initiation_Rate_Median
83.157430 84.914319 82.785944 67.064763 94.481723 
Wave_Initiation_Rate_Range
38.375838 96.047043 33.728593 80.758950 102.650784 
Body_Wave_Number_Median
0.528366 0.350196 0.291895 0.410286 0.424373 
Body_Wave_Number_Range
0.450916 0.445559 0.288069 0.514948 0.517174 
Asymmetry_Median
0.003455 -0.006382 -0.012936 0.003241 -0.005270 
Asymmetry_Range
0.085770 0.085515 0.091752 0.174239 0.165614 
Reverse_Swimming
0.000000 4.050343 12.020202 11.606096 3.038729 
Curling
0.220588 0.377358 2.459016 1.422414 0.000000 
Stretch_Median
0.419218 0.391064 0.509830 0.451062 0.383862 
Stretch_Range
0.201337 0.239925 0.155292 0.209152 0.221809 
Attenuation_Median
70.362121 66.954173 61.689555 65.748838 66.687133 
Attenuation_Range
18.564501 19.015684 27.965461 48.868759 22.187000 
Traveling_Speed_Mean
8.174339 13.346150 8.227020 6.538598 10.999436 
Brush_Stroke_Median
0.212600 0.326472 0.244294 0.327181 0.183382 
Brush_Stroke_Range
0.059431 0.107501 0.091766 0.235533 0.137706 
Activity_Index_Median
198.557814 252.250798 294.891958 285.760603 391.026807 
Activity_Index_Range
121.907652 272.546391 129.631001 317.983605 329.368252 
Wave_Initiation_Rate_10
63.051471 40.605065 65.557920 24.756506 34.163505 
Body_Wave_Number_10
0.314989 0.132026 0.084541 0.163034 0.217209 
Asymmetry_10
-0.041741 -0.067780 -0.069747 -0.096619 -0.075383 
Stretch_10
0.304032 0.282602 0.424823 0.346797 0.282250 
Attenuation_10
59.907958 56.057666 40.973375 30.421993 54.514401 
Brush_Stroke_10
0.189161 0.283175 0.200140 0.211094 0.157039 
Activity_Index_10
129.871574 98.414178 206.609711 49.900549 146.764152 
usability
1.000000 0.876838 0.672794 0.852941 0.924632 
status
valid
valid
valid
valid
valid
highThr
53.000000 57.000000 82.000000 59.000000 58.000000 
lowThr
36.000000 34.000000 35.000000 32.000000 38.000000 
prevThr
25.000000 10.000000 10.000000 25.000000 15.000000 
highThrDef
53.000000 57.000000 82.000000 59.000000 58.000000 
lowThrDef
36.000000 34.000000 10.000000 32.000000 38.000000 
prevThrDef
25.000000 25.000000 25.000000 25.000000 25.000000 
manualSeparators

178  179
482  483


separators
1   44   45  458  459  521  522  532  533  535  537  545
1  178  179  180  205  206  272  273  282  283  284  478  479  481  521  522  523  524  541  542  545
1   33   34  174  175  326  327  339  340  341  345  354  355  356  361  364  365  366  369  370  371  401  407  408  411  412  414  415  416  417  418  420  427  428  441  461  478  481  482  483  501  502  521  523  541  542  545
1   89   90   91   92  101  103  104  106  142  143  326  327  345  354  355  356  357  358  364  369  370  421  422  430  432  545
1   41   42  127  128  143  144  545
