# Supplementary material for: CeleST: Computer Vision Software for Quantitative Analysis of C. elegans Swim Behavior Reveals Novel Features of Locomotion
Source: PLoS Comput Biol. 2014 Jul 17;10(7):e1003702. doi: 10.1371/journal.pcbi.1003702 (PMC4102393; doi:10.1371/journal.pcbi.1003702)
Supplement: Dataset S1 — Zip package containing source code and demos of the software CeleST. (ZIP) [file pcbi.1003702.s008.zip › CeleST submission small/demos/CeleST - demo with measures/CeleST/data/measures/wormMeas_Nemo-aging mutants-Trial1-bad agers-All animals-Sample054.txt]

fields 34
worms 5
Wave_Initiation_Rate_Median
38.103680 76.604796 56.426383 92.226584 36.238999 
Wave_Initiation_Rate_Range
93.339690 50.584010 88.937451 126.619699 77.064099 
Body_Wave_Number_Median
0.506939 0.525666 0.468403 0.310371 0.236616 
Body_Wave_Number_Range
0.619335 0.244056 0.723215 0.396474 0.526731 
Asymmetry_Median
0.003689 0.000175 -0.007443 0.013379 0.027228 
Asymmetry_Range
0.178778 0.096921 0.108869 0.112460 0.128740 
Reverse_Swimming
5.685373 0.000000 6.912442 0.220791 6.789328 
Curling
0.220588 0.000000 0.000000 0.000000 0.000000 
Stretch_Median
0.455812 0.412269 0.451286 0.354042 0.498812 
Stretch_Range
0.237065 0.140164 0.325733 0.262600 0.254711 
Attenuation_Median
68.688138 73.811902 67.127268 67.438442 68.979591 
Attenuation_Range
26.881164 12.755179 32.354326 15.500863 18.170740 
Traveling_Speed_Mean
6.215520 8.050344 4.747814 9.220737 5.625365 
Brush_Stroke_Median
0.178959 0.187579 0.291347 0.118371 0.141092 
Brush_Stroke_Range
0.060831 0.045555 0.324514 0.035083 0.046557 
Activity_Index_Median
102.984828 217.649255 136.718726 330.517781 128.919532 
Activity_Index_Range
288.772645 149.432044 421.325734 490.905438 251.450358 
Wave_Initiation_Rate_10
13.567688 46.088748 28.138676 42.355280 19.024757 
Body_Wave_Number_10
0.184348 0.376988 0.158346 0.101703 0.080402 
Asymmetry_10
-0.083543 -0.033197 -0.073103 -0.030150 -0.029097 
Stretch_10
0.319879 0.354933 0.261316 0.250084 0.376000 
Attenuation_10
49.166365 66.674677 44.470978 61.526236 58.959266 
Brush_Stroke_10
0.138298 0.165569 0.199770 0.102683 0.124691 
Activity_Index_10
30.231593 124.018355 49.846177 143.020174 57.292243 
usability
1.000000 1.000000 0.753676 0.996324 0.985294 
status
valid
valid
valid
valid
valid
highThr
56.000000 57.000000 62.000000 54.000000 60.000000 
lowThr
40.000000 41.000000 35.000000 34.000000 37.000000 
prevThr
22.000000 25.000000 25.000000 15.000000 25.000000 
highThrDef
56.000000 57.000000 62.000000 54.000000 60.000000 
lowThrDef
40.000000 41.000000 35.000000 34.000000 37.000000 
prevThrDef
25.000000 25.000000 25.000000 25.000000 25.000000 
manualSeparators


103  104
separators
1   94   95  545
1  542  543  545
1   49   59   64   73   92  100  101  109  112  133  137  143  161  162  168  169  178  180  197  199  202  203  207  209  214  218  290  292  375  377  380  408  410  421  423  427  435  436  437  534  535  543  545
1   63   64  130  131  195  196  199  200  545
1  103  104  105  111  382  383  464  465  473  475  525  526  545
