# Supplementary material for: CeleST: Computer Vision Software for Quantitative Analysis of C. elegans Swim Behavior Reveals Novel Features of Locomotion
Source: PLoS Comput Biol. 2014 Jul 17;10(7):e1003702. doi: 10.1371/journal.pcbi.1003702 (PMC4102393; doi:10.1371/journal.pcbi.1003702)
Supplement: Dataset S1 — Zip package containing source code and demos of the software CeleST. (ZIP) [file pcbi.1003702.s008.zip › CeleST submission small/demos/CeleST - demo with measures/CeleST/data/measures/wormMeas_Nemo-aging mutants-Trial1-bad agers-All animals-Sample055.txt]

fields 34
worms 5
Wave_Initiation_Rate_Median
109.902233 87.204363 113.108473 90.857922 55.377180 
Wave_Initiation_Rate_Range
103.792949 88.627380 98.151048 103.590705 71.296583 
Body_Wave_Number_Median
0.341860 0.431404 0.502590 0.291014 0.352643 
Body_Wave_Number_Range
0.399365 0.703459 0.507520 0.460094 0.546452 
Asymmetry_Median
-0.000563 0.012963 -0.004013 -0.003705 0.004982 
Asymmetry_Range
0.092891 0.156501 0.111226 0.111337 0.145097 
Reverse_Swimming
8.776449 10.542778 5.059289 4.586387 7.881657 
Curling
2.883549 2.138837 0.251572 2.321083 2.352941 
Stretch_Median
0.370149 0.480657 0.385283 0.396583 0.454100 
Stretch_Range
0.331719 0.326113 0.252306 0.304820 0.253456 
Attenuation_Median
68.301773 62.038954 69.210363 69.086127 56.794216 
Attenuation_Range
41.688257 38.614978 23.805786 28.329171 62.324875 
Traveling_Speed_Mean
10.653787 8.587600 7.884535 9.957536 6.493099 
Brush_Stroke_Median
0.172009 0.342064 0.502160 0.227385 0.050000 
Brush_Stroke_Range
0.065326 0.264406 0.392228 0.085330 0.054412 
Activity_Index_Median
266.752340 238.636485 395.181897 383.549315 159.627519 
Activity_Index_Range
299.725863 441.008481 533.549493 505.787800 356.205111 
Wave_Initiation_Rate_10
33.226497 32.323027 36.299377 33.998364 30.488280 
Body_Wave_Number_10
0.110276 0.068932 0.207552 0.056183 0.121673 
Asymmetry_10
-0.050026 -0.053837 -0.071302 -0.077555 -0.072252 
Stretch_10
0.297953 0.333007 0.288687 0.281108 0.323112 
Attenuation_10
36.920609 37.231375 51.541968 49.119483 8.636690 
Brush_Stroke_10
0.139131 0.242667 0.201481 0.165429 0.035786 
Activity_Index_10
92.254446 80.958605 142.218760 150.822321 69.787517 
usability
0.994485 0.979779 0.876838 0.950368 0.843750 
status
valid
valid
valid
valid
valid
highThr
54.000000 62.000000 60.000000 52.000000 64.000000 
lowThr
30.000000 38.000000 27.000000 33.000000 29.000000 
prevThr
10.000000 10.000000 25.000000 16.000000 25.000000 
highThrDef
54.000000 62.000000 60.000000 52.000000 64.000000 
lowThrDef
30.000000 38.000000 27.000000 28.000000 29.000000 
prevThrDef
25.000000 25.000000 25.000000 25.000000 25.000000 
manualSeparators

194  195  385  386
521  522

276  277
separators
1  129  131  198  199  263  264  315  316  545
1  190  191  193  194  195  303  304  385  386  387  484  490  497  499  545
1  121  161  162  181  182  183  184  185  188  193  202  204  450  451  452  460  467  468  474  477  482  483  498  500  521  522  523  524  527  532  534  540  541  545
1   56   57   60   61   81   84   85  104  108  157  158  236  237  238  241  349  350  436  437  496  497  498  499  534  535  542  543  545
1   61  181  182  183  184  185  188  193  201  202  204  230  231  276  277  280  281  374  375  450  460  467  468  474  477  482  483  523  527  532  534  540  541  545
