# Supplementary material for: CeleST: Computer Vision Software for Quantitative Analysis of C. elegans Swim Behavior Reveals Novel Features of Locomotion
Source: PLoS Comput Biol. 2014 Jul 17;10(7):e1003702. doi: 10.1371/journal.pcbi.1003702 (PMC4102393; doi:10.1371/journal.pcbi.1003702)
Supplement: Dataset S1 — Zip package containing source code and demos of the software CeleST. (ZIP) [file pcbi.1003702.s008.zip › CeleST submission small/demos/CeleST - demo with measures/CeleST/data/measures/wormMeas_Nemo-aging mutants-Trial1-bad agers-All animals-Sample056.txt]

fields 34
worms 6
Wave_Initiation_Rate_Median
79.569015 129.512467 68.725584 92.647531 109.408210 NaN 
Wave_Initiation_Rate_Range
117.647666 91.876292 88.802520 85.133600 80.568015 NaN 
Body_Wave_Number_Median
0.482952 0.406006 0.262088 0.387389 0.324898 NaN 
Body_Wave_Number_Range
0.663039 0.405153 0.526799 0.427630 0.343311 NaN 
Asymmetry_Median
0.023554 -0.003654 -0.000048 0.015004 -0.005647 NaN 
Asymmetry_Range
0.099809 0.121050 0.074805 0.128154 0.061039 NaN 
Reverse_Swimming
11.757130 3.371758 18.235995 9.369183 0.000000 NaN 
Curling
1.433824 1.801386 2.038217 1.942857 0.000000 NaN 
Stretch_Median
0.410721 0.372567 0.462624 0.405763 0.337686 NaN 
Stretch_Range
0.196495 0.335621 0.374904 0.249052 0.178962 NaN 
Attenuation_Median
62.536123 64.941120 52.462452 58.026750 63.787943 NaN 
Attenuation_Range
45.793382 28.159404 49.386501 49.179321 18.924850 NaN 
Traveling_Speed_Mean
9.903820 10.308267 8.871057 10.477722 14.545482 NaN 
Brush_Stroke_Median
0.206432 0.275215 0.163273 0.216889 0.054167 NaN 
Brush_Stroke_Range
0.067439 0.101835 0.055631 0.119661 0.053573 NaN 
Activity_Index_Median
222.976609 303.450624 217.349355 324.148624 316.176567 NaN 
Activity_Index_Range
326.394265 243.747326 313.747709 271.505090 253.583691 NaN 
Wave_Initiation_Rate_10
17.164214 49.873781 35.996524 43.394356 51.561375 NaN 
Body_Wave_Number_10
0.187748 0.187580 0.045664 0.147508 0.115792 NaN 
Asymmetry_10
-0.019967 -0.103876 -0.044096 -0.078910 -0.043906 NaN 
Stretch_10
0.308237 0.232973 0.302326 0.323470 0.291935 NaN 
Attenuation_10
26.866457 45.089608 17.103253 21.807187 52.983678 NaN 
Brush_Stroke_10
0.180455 0.211865 0.136937 0.190391 0.048597 NaN 
Activity_Index_10
35.881026 111.548087 100.554794 148.777852 166.091457 NaN 
usability
1.000000 0.795956 0.865809 0.965074 0.917279 0.000000 
status
valid
valid
valid
valid
valid
rejected
highThr
53.000000 69.000000 58.000000 56.000000 62.000000 0.000000 
lowThr
37.000000 30.000000 29.000000 38.000000 21.000000 0.000000 
prevThr
25.000000 25.000000 15.000000 10.000000 15.000000 25.000000 
highThrDef
53.000000 69.000000 58.000000 56.000000 62.000000 51.000000 
lowThrDef
37.000000 3.000000 29.000000 38.000000 21.000000 32.000000 
prevThrDef
25.000000 25.000000 25.000000 25.000000 25.000000 25.000000 
manualSeparators

371  372
347  348  349  356  357  370  371  533  534  532

205  206  428  429

separators
1   92   93  177  178  214  215  308  309  325  326  345  346  348  349  367  368  408  409  469  470  545
1   42   43  159  160  281  285  293  294  299  300  302  306  307  308  310  312  313  314  315  320  341  342  361  363  364  371  372  374  381  382  383  385  386  387  388  393  398  399  400  403  405  407  419  420  421  439  440  441  449  450  518  522  523  525  526  527  528  529  533  534  541  545
1   31   32  144  145  215  216  281  285  293  299  302  306  307  312  313  314  315  320  321  322  328  329  330  333  334  335  336  342  343  344  346  347  348  349  356  357  361  363  365  370  371  374  381  382  397  398  425  426  532  533  534  535  545
1   23   24   25  118  119  174  175  181  182  201  330  331  515  516  545
1  130  131  163  181  182  205  206  217  241  428  429  430  545
1  361  363  364  374  382  383  393  398  399  400  403  405  407  419  420  421  425  426  439  441  545
