# Supplementary material for: CeleST: Computer Vision Software for Quantitative Analysis of C. elegans Swim Behavior Reveals Novel Features of Locomotion
Source: PLoS Comput Biol. 2014 Jul 17;10(7):e1003702. doi: 10.1371/journal.pcbi.1003702 (PMC4102393; doi:10.1371/journal.pcbi.1003702)
Supplement: Dataset S1 — Zip package containing source code and demos of the software CeleST. (ZIP) [file pcbi.1003702.s008.zip › CeleST submission small/demos/CeleST - demo with measures/CeleST/data/measures/wormMeas_Nemo-aging mutants-Trial1-bad agers-All animals-Sample057.txt]

fields 34
worms 6
Wave_Initiation_Rate_Median
82.793619 123.169076 96.019969 135.941852 63.269355 NaN 
Wave_Initiation_Rate_Range
101.614519 89.322503 71.966995 83.976838 102.137158 NaN 
Body_Wave_Number_Median
0.343109 0.463988 0.424585 0.406986 0.295246 NaN 
Body_Wave_Number_Range
0.550540 0.350622 0.438843 0.445488 0.525593 NaN 
Asymmetry_Median
-0.003182 0.002876 -0.008238 0.002403 -0.037639 NaN 
Asymmetry_Range
0.071491 0.081648 0.105838 0.096121 0.143159 NaN 
Reverse_Swimming
6.677116 5.462822 5.188679 5.677749 4.198473 NaN 
Curling
1.473214 0.000000 1.176471 1.764706 5.118483 NaN 
Stretch_Median
0.374368 0.373877 0.422302 0.339823 0.434170 NaN 
Stretch_Range
0.282083 0.190063 0.255963 0.259011 0.336002 NaN 
Attenuation_Median
59.305192 61.543773 66.366767 59.929254 60.671932 NaN 
Attenuation_Range
60.292123 39.721296 54.547716 24.546701 28.763123 NaN 
Traveling_Speed_Mean
5.468953 8.013555 6.231880 11.069526 4.403687 NaN 
Brush_Stroke_Median
0.322635 0.060159 0.366384 0.296494 0.320529 NaN 
Brush_Stroke_Range
0.418422 0.086420 0.233232 0.220151 0.093997 NaN 
Activity_Index_Median
250.751091 377.202856 356.140235 399.782059 257.305838 NaN 
Activity_Index_Range
616.783886 592.588772 471.581567 279.927364 310.939737 NaN 
Wave_Initiation_Rate_10
32.994511 46.097393 63.244024 62.996593 32.120456 NaN 
Body_Wave_Number_10
0.066514 0.367120 0.115046 0.107381 0.089949 NaN 
Asymmetry_10
-0.032096 -0.022194 -0.090363 -0.072588 -0.133937 NaN 
Stretch_10
0.293582 0.288969 0.320979 0.266336 0.310399 NaN 
Attenuation_10
11.561325 36.820721 19.764927 45.421210 42.468666 NaN 
Brush_Stroke_10
0.257523 0.048403 0.183113 0.265506 0.263121 NaN 
Activity_Index_10
85.109019 238.192968 182.502272 227.285769 90.124914 NaN 
usability
0.823529 0.757353 0.750000 0.812500 0.775735 0.038603 
status
valid
valid
valid
valid
valid
rejected
highThr
61.000000 57.000000 76.000000 52.000000 51.000000 62.000000 
lowThr
31.000000 26.000000 31.000000 34.000000 28.000000 25.000000 
prevThr
10.000000 10.000000 25.000000 10.000000 25.000000 25.000000 
highThrDef
61.000000 57.000000 76.000000 52.000000 51.000000 62.000000 
lowThrDef
31.000000 26.000000 15.000000 34.000000 28.000000 25.000000 
prevThrDef
25.000000 25.000000 25.000000 25.000000 25.000000 25.000000 
manualSeparators
220  221
141  142  156  157  155  154  195  196  313  314  315  316  317  473  474
316
77   78   79   80  171  172  173  174
64  65
296
separators
1   68   69   89  101  128  129  218  220  221  227  231  237  238  242  243  244  247  261  276  277  308  311  313  319  373  375  512  545
1   80   82   83   91   95   98  101  104  105  133  141  142  145  146  154  155  156  157  158  166  170  178  179  180  181  183  185  187  189  195  196  202  203  218  227  231  237  238  242  243  247  301  302  308  311  313  314  315  316  317  319  373  375  442  443  454  457  462  466  473  474  479  480  481  482  496  499  500  510  511  545
1   64   65   80   82   91   95   98  101  104  105  133  137  138  139  141  142  145  146  156  157  158  159  161  166  170  178  179  180  181  183  185  187  189  201  202  203  292  293  297  298  316  340  341  471  472  473  475  477  480  482  518  521  522  541  542  544  545
1   41   42   77   78   79   80  170  171  172  173  174  186  187  271  272  275  442  443  454  457  462  466  473  479  480  481  482  483  488  491  492  494  495  496  499  500  501  510  511  514  517  518  520  522  523  524  527  528  537  538  542  545
1   41   42   45   46   64   65   66  118  119  132  133  306  307  314  315  319  321  332  334  337  435  436  455  456  458  459  462  463  471  475  477  478  480  545
1  247  296  512  514  517  518  522  523  524  527  528  542  545
