# Supplementary material for: CeleST: Computer Vision Software for Quantitative Analysis of C. elegans Swim Behavior Reveals Novel Features of Locomotion
Source: PLoS Comput Biol. 2014 Jul 17;10(7):e1003702. doi: 10.1371/journal.pcbi.1003702 (PMC4102393; doi:10.1371/journal.pcbi.1003702)
Supplement: Dataset S1 — Zip package containing source code and demos of the software CeleST. (ZIP) [file pcbi.1003702.s008.zip › CeleST submission small/demos/CeleST - demo with measures/CeleST/data/measures/wormMeas_Nemo-aging mutants-Trial1-bad agers-All animals-Sample058.txt]

fields 34
worms 5
Wave_Initiation_Rate_Median
25.239153 43.863996 51.745616 125.992873 123.482850 
Wave_Initiation_Rate_Range
48.589240 104.030571 74.979977 134.894328 98.354543 
Body_Wave_Number_Median
0.741824 0.404109 0.314317 0.312523 0.355929 
Body_Wave_Number_Range
1.285006 0.579305 0.680121 0.411283 0.336356 
Asymmetry_Median
-0.032228 0.010847 -0.007899 0.001887 -0.003278 
Asymmetry_Range
0.189576 0.151429 0.117582 0.099544 0.097003 
Reverse_Swimming
11.675676 6.052632 0.000000 5.298988 6.237351 
Curling
9.186603 4.294479 0.368852 1.878453 0.661765 
Stretch_Median
0.599818 0.555247 0.472047 0.346381 0.340269 
Stretch_Range
0.232361 0.352274 0.332362 0.305351 0.225301 
Attenuation_Median
32.938626 70.088735 65.452907 66.058609 65.352926 
Attenuation_Range
50.394175 52.990293 30.988785 27.201844 26.720388 
Traveling_Speed_Mean
0.864697 4.826809 4.959623 13.011198 12.381928 
Brush_Stroke_Median
0.050446 0.054680 0.081380 0.120524 0.312611 
Brush_Stroke_Range
0.035530 0.053154 0.031482 0.058529 0.067144 
Activity_Index_Median
41.376079 152.573647 218.948221 459.077944 305.370913 
Activity_Index_Range
50.140470 299.783843 338.735310 594.523652 274.113925 
Wave_Initiation_Rate_10
10.264429 19.631850 18.544624 34.016835 44.799689 
Body_Wave_Number_10
0.080849 0.157824 0.100610 0.116859 0.152244 
Asymmetry_10
-0.089757 -0.027688 -0.057270 -0.044823 -0.080156 
Stretch_10
0.495636 0.346481 0.293380 0.265694 0.270567 
Attenuation_10
8.216927 26.336615 50.187968 50.759157 45.871921 
Brush_Stroke_10
0.036699 0.041693 0.064260 0.077304 0.271799 
Activity_Index_10
20.385257 47.439156 79.584055 100.587067 99.459034 
usability
0.768382 0.898897 0.897059 0.998162 1.000000 
status
valid
valid
valid
valid
valid
highThr
52.000000 54.000000 59.000000 50.000000 54.000000 
lowThr
30.000000 28.000000 35.000000 32.000000 36.000000 
prevThr
10.000000 25.000000 25.000000 25.000000 25.000000 
highThrDef
52.000000 54.000000 59.000000 50.000000 54.000000 
lowThrDef
19.000000 28.000000 31.000000 32.000000 36.000000 
prevThrDef
25.000000 25.000000 25.000000 25.000000 25.000000 
manualSeparators
338  339
104  105  223  224  239  240  389  390  388

102  103

separators
1    2    9   10   21   46   47   69   70  105  107  124  126  127  128  139  140  143  144  150  152  160  161  164  165  168  169  185  188  203  204  306  310  338  339  361  362  364  366  367  418  441  442  461  480  481  487  488  510  518  519  523  545
1  104  105  106  223  224  225  239  240  241  242  246  249  324  325  363  364  388  389  390  391  415  416  454  455  498  501  502  503  504  505  508  512  513  516  518  524  526  529  531  532  534  539  540  542  544  545
1   54   63  104  106  151  152  258  259  266  268  351  352  384  385  390  392  463  465  498  501  503  504  505  513  516  524  526  545
1  102  103  111  112  201  202  291  292  328  329  341  343  422  424  425  479  481  545
1   25   27  124  125  126  202  203  270  271  308  309  327  328  370  371  406  407  486  487  545
