# Supplementary material for: CeleST: Computer Vision Software for Quantitative Analysis of C. elegans Swim Behavior Reveals Novel Features of Locomotion
Source: PLoS Comput Biol. 2014 Jul 17;10(7):e1003702. doi: 10.1371/journal.pcbi.1003702 (PMC4102393; doi:10.1371/journal.pcbi.1003702)
Supplement: Dataset S1 — Zip package containing source code and demos of the software CeleST. (ZIP) [file pcbi.1003702.s008.zip › CeleST submission small/demos/CeleST - demo with measures/CeleST/data/measures/wormMeas_Nemo-aging mutants-Trial1-bad agers-All animals-Sample059.txt]

fields 34
worms 5
Wave_Initiation_Rate_Median
67.929208 67.908967 103.680161 64.322816 118.782149 
Wave_Initiation_Rate_Range
82.031143 73.621321 63.125612 74.489048 103.896812 
Body_Wave_Number_Median
0.464406 0.394995 0.555617 0.222186 0.307797 
Body_Wave_Number_Range
0.759193 0.374308 0.452814 0.440477 0.337072 
Asymmetry_Median
0.020308 -0.008455 -0.002673 0.032111 0.002540 
Asymmetry_Range
0.113038 0.091672 0.066364 0.117304 0.061319 
Reverse_Swimming
3.532659 8.279669 4.967801 7.672493 4.250230 
Curling
0.000000 3.522727 1.001855 0.444444 1.791045 
Stretch_Median
0.394091 0.483924 0.332326 0.468042 0.309625 
Stretch_Range
0.275371 0.290737 0.211976 0.223672 0.268172 
Attenuation_Median
63.127660 60.449537 62.588365 64.386941 68.677693 
Attenuation_Range
26.929811 39.313566 36.840099 48.358487 43.965010 
Traveling_Speed_Mean
7.854353 6.656422 11.487335 5.018755 7.588868 
Brush_Stroke_Median
0.167122 0.165414 0.239328 0.174567 0.169943 
Brush_Stroke_Range
0.039288 0.061168 0.083329 0.049290 0.061800 
Activity_Index_Median
176.554487 202.263358 251.898532 176.158016 293.959114 
Activity_Index_Range
250.560445 193.258916 170.816974 223.858844 296.753818 
Wave_Initiation_Rate_10
25.210634 25.705076 54.471917 25.577401 31.618135 
Body_Wave_Number_10
0.190923 0.126238 0.258871 0.042949 0.108181 
Asymmetry_10
-0.010103 -0.058558 -0.044081 -0.030031 -0.035466 
Stretch_10
0.288089 0.379868 0.283721 0.334738 0.242794 
Attenuation_10
49.091754 33.374847 36.506517 24.047932 38.002513 
Brush_Stroke_10
0.152442 0.139400 0.187432 0.149685 0.142698 
Activity_Index_10
65.657357 78.317602 124.132739 63.957568 69.306088 
usability
1.000000 0.970588 0.990809 0.992647 0.985294 
status
valid
valid
valid
valid
valid
highThr
55.000000 55.000000 56.000000 56.000000 59.000000 
lowThr
36.000000 34.000000 35.000000 38.000000 35.000000 
prevThr
22.000000 25.000000 20.000000 25.000000 25.000000 
highThrDef
55.000000 55.000000 56.000000 56.000000 59.000000 
lowThrDef
40.000000 34.000000 35.000000 38.000000 35.000000 
prevThrDef
25.000000 25.000000 25.000000 25.000000 25.000000 
manualSeparators

222  223  272  273  274  275  276  277  281  282  283  296  297  451  452  450  453  454  455
528  529


separators
1  545
1  167  168  222  223  225  226  235  236  272  273  274  275  276  277  281  282  283  296  297  298  342  343  450  451  452  453  454  455  487  488  490  492  496  497  536  537  545
1  508  509  528  529  530  532  533  545
1   22   23   32   33   34   35  138  139  169  170  197  198  222  223  318  319  321  322  545
1  200  202  207  208  262  263  372  373  413  419  422  423  545
