# Supplementary material for: CeleST: Computer Vision Software for Quantitative Analysis of C. elegans Swim Behavior Reveals Novel Features of Locomotion
Source: PLoS Comput Biol. 2014 Jul 17;10(7):e1003702. doi: 10.1371/journal.pcbi.1003702 (PMC4102393; doi:10.1371/journal.pcbi.1003702)
Supplement: Dataset S1 — Zip package containing source code and demos of the software CeleST. (ZIP) [file pcbi.1003702.s008.zip › CeleST submission small/demos/CeleST - demo with measures/CeleST/data/measures/wormMeas_Nemo-aging mutants-Trial1-bad agers-All animals-Sample063.txt]

fields 34
worms 5
Wave_Initiation_Rate_Median
74.752233 64.515529 30.354782 75.678685 78.226008 
Wave_Initiation_Rate_Range
86.604726 87.226964 40.483026 105.736776 101.649951 
Body_Wave_Number_Median
0.408621 0.430431 0.436916 0.292435 0.326803 
Body_Wave_Number_Range
0.370148 0.529572 1.018820 0.370348 0.467572 
Asymmetry_Median
-0.011424 -0.013283 0.048705 -0.012569 0.026107 
Asymmetry_Range
0.130739 0.106159 0.277272 0.111530 0.101210 
Reverse_Swimming
6.049383 4.691812 16.807818 8.562565 10.929163 
Curling
0.710059 2.983425 25.133172 1.828571 0.000000 
Stretch_Median
0.360891 0.405013 0.867362 0.359227 0.415247 
Stretch_Range
0.172374 0.349291 0.311870 0.225368 0.177338 
Attenuation_Median
57.544657 53.048789 4.208297 56.851638 62.694987 
Attenuation_Range
33.120324 33.350987 49.913432 45.605901 54.484279 
Traveling_Speed_Mean
5.650403 8.228521 0.681052 9.614705 9.896379 
Brush_Stroke_Median
0.471545 0.132468 0.079907 0.272437 0.193637 
Brush_Stroke_Range
0.162812 0.045198 0.031237 0.071485 0.057004 
Activity_Index_Median
355.967251 226.465244 83.185403 209.337239 249.697776 
Activity_Index_Range
415.175016 340.110113 114.780275 306.196653 317.677626 
Wave_Initiation_Rate_10
29.731431 32.882826 16.518442 39.741271 33.607760 
Body_Wave_Number_10
0.239427 0.098353 0.109531 0.100514 0.145493 
Asymmetry_10
-0.108213 -0.084429 -0.078085 -0.082243 -0.011469 
Stretch_10
0.295513 0.309646 0.647802 0.281387 0.293019 
Attenuation_10
34.846653 32.612951 -12.845382 24.023616 21.023676 
Brush_Stroke_10
0.402812 0.099449 0.060802 0.229220 0.162639 
Activity_Index_10
121.536193 96.624067 54.938391 95.690601 90.310233 
usability
0.931985 0.998162 0.759191 0.965074 0.998162 
status
valid
valid
valid
valid
valid
highThr
57.000000 51.000000 51.000000 49.000000 50.000000 
lowThr
34.000000 33.000000 31.000000 28.000000 32.000000 
prevThr
25.000000 25.000000 25.000000 25.000000 25.000000 
highThrDef
57.000000 51.000000 51.000000 49.000000 50.000000 
lowThrDef
34.000000 33.000000 19.000000 28.000000 32.000000 
prevThrDef
25.000000 25.000000 25.000000 25.000000 25.000000 
manualSeparators
506  507  502  503  504  514  515  513  512  511  522  523  524  525

232  233  234  235  405  406  404


separators
1  134  135  434  435  455  456  457  458  462  463  470  476  479  480  483  484  485  488  499  501  502  503  504  506  507  511  512  513  514  515  521  522  523  524  525  528  529  531  533  535  537  541  545
1   62   63   64   88   89  218  219  222  230  231  433  434  535  536  545
1    3    4    5    6    7   29   30   33   34   38   57   61   62   70   72   75   76   92   95   98   99  126  127  131  136  137  146  147  155  156  163  164  173  174  175  176  179  180  188  189  196  197  222  224  232  233  234  235  241  242  243  244  245  246  247  249  250  256  257  274  275  280  281  298  299  304  305  315  316  340  342  354  355  358  359  360  363  364  367  368  370  372  373  375  377  404  405  406  407  408  409  411  415  416  417  422  423  429  430  431  437  438  439  440  447  450  451  455  456  458  461  462  470  471  472  473  474  475  476  478  479  480  481  482  483  484  485  488  491  492  493  495  499  500  501  502  503  507  545
1   40   41  167  168  235  236  326  327  384  385  476  481  482  501  511  512  545
1   23   24   56   57   59   60   94   95  324  325  398  399  545
