# Supplementary material for: CeleST: Computer Vision Software for Quantitative Analysis of C. elegans Swim Behavior Reveals Novel Features of Locomotion
Source: PLoS Comput Biol. 2014 Jul 17;10(7):e1003702. doi: 10.1371/journal.pcbi.1003702 (PMC4102393; doi:10.1371/journal.pcbi.1003702)
Supplement: Dataset S1 — Zip package containing source code and demos of the software CeleST. (ZIP) [file pcbi.1003702.s008.zip › CeleST submission small/demos/CeleST - demo with measures/CeleST/data/measures/wormMeas_Nemo-aging mutants-Trial1-bad agers-All animals-Sample064.txt]

fields 34
worms 6
Wave_Initiation_Rate_Median
91.567568 64.889685 49.946127 74.925832 101.161067 NaN 
Wave_Initiation_Rate_Range
100.951108 60.970352 112.091930 67.046717 92.402838 NaN 
Body_Wave_Number_Median
0.504725 0.483358 0.410187 0.555664 0.405867 NaN 
Body_Wave_Number_Range
0.645107 0.767879 0.702239 0.435336 0.415824 NaN 
Asymmetry_Median
0.023546 -0.002603 -0.007053 0.011493 -0.014375 NaN 
Asymmetry_Range
0.084689 0.131500 0.129832 0.086413 0.074168 NaN 
Reverse_Swimming
4.360626 19.319227 6.402944 15.388235 0.000000 NaN 
Curling
0.111111 0.000000 0.000000 0.000000 0.258065 NaN 
Stretch_Median
0.344878 0.415209 0.388794 0.432408 0.320031 NaN 
Stretch_Range
0.192890 0.148809 0.214855 0.211545 0.267463 NaN 
Attenuation_Median
63.992273 72.972418 65.048852 60.409930 64.346246 NaN 
Attenuation_Range
19.192746 42.014434 25.300424 68.654634 24.430619 NaN 
Traveling_Speed_Mean
12.203877 5.542520 6.652581 6.867475 8.474186 NaN 
Brush_Stroke_Median
0.149661 0.163351 0.209130 0.245859 0.319055 NaN 
Brush_Stroke_Range
0.076074 0.049395 0.065674 0.063671 0.173188 NaN 
Activity_Index_Median
291.013195 185.507797 113.003750 187.971845 306.658878 NaN 
Activity_Index_Range
423.014758 188.488368 281.015426 182.346409 317.863286 NaN 
Wave_Initiation_Rate_10
34.881651 23.077976 18.091615 49.401886 44.283750 NaN 
Body_Wave_Number_10
0.081607 0.135108 0.122350 0.299933 0.272724 NaN 
Asymmetry_10
-0.000362 -0.085770 -0.076203 -0.037058 -0.064726 NaN 
Stretch_10
0.278815 0.349867 0.282504 0.334902 0.215239 NaN 
Attenuation_10
52.870090 41.790021 53.981800 4.554248 52.093994 NaN 
Brush_Stroke_10
0.092078 0.134597 0.167339 0.207328 0.210279 NaN 
Activity_Index_10
116.173874 53.910858 37.101705 105.001260 117.895560 NaN 
usability
0.992647 1.000000 1.000000 0.856618 0.854779 0.000000 
status
valid
valid
valid
valid
valid
rejected
highThr
57.000000 60.000000 51.000000 54.000000 50.000000 NaN 
lowThr
34.000000 44.000000 24.000000 34.000000 30.000000 0.000000 
prevThr
25.000000 25.000000 25.000000 25.000000 25.000000 25.000000 
highThrDef
57.000000 60.000000 51.000000 54.000000 50.000000 NaN 
lowThrDef
34.000000 44.000000 24.000000 34.000000 30.000000 0.000000 
prevThrDef
25.000000 25.000000 25.000000 25.000000 25.000000 25.000000 
manualSeparators


123  124  332  333

separators
1   75   76  121  123  146  147  176  177  212  213  250  251  364  365  429  430  507  508  515  517  545
1  265  266  327  328  333  334  507  508  545
1   67   68  545
1  266  267  317  319  467  468  469  470  472  478  487  496  498  501  502  510  511  518  519  523  525  538  539  545
1   54   55  122  123  124  222  223  275  277  329  332  333  337  338  467  469  472  478  479  480  487  496  497  498  501  502  510  511  518  519  520  523  525  545
1  545
