# Supplementary material for: CeleST: Computer Vision Software for Quantitative Analysis of C. elegans Swim Behavior Reveals Novel Features of Locomotion
Source: PLoS Comput Biol. 2014 Jul 17;10(7):e1003702. doi: 10.1371/journal.pcbi.1003702 (PMC4102393; doi:10.1371/journal.pcbi.1003702)
Supplement: Dataset S1 — Zip package containing source code and demos of the software CeleST. (ZIP) [file pcbi.1003702.s008.zip › CeleST submission small/demos/CeleST - demo with measures/CeleST/data/measures/wormMeas_Nemo-aging mutants-Trial1-bad agers-All animals-Sample065.txt]

fields 34
worms 5
Wave_Initiation_Rate_Median
67.040100 78.356318 56.971506 66.517063 103.900048 
Wave_Initiation_Rate_Range
59.048434 99.615736 59.007753 97.865976 60.688533 
Body_Wave_Number_Median
0.598198 0.281825 0.261368 0.478965 0.519191 
Body_Wave_Number_Range
0.794461 0.618197 0.553626 0.620860 0.309771 
Asymmetry_Median
-0.014157 0.002639 -0.019560 -0.031012 0.008141 
Asymmetry_Range
0.063044 0.088007 0.164667 0.068672 0.069331 
Reverse_Swimming
3.753450 10.045998 12.925852 4.029439 6.016559 
Curling
0.000000 0.000000 1.794393 0.442804 0.000000 
Stretch_Median
0.423228 0.394108 0.457788 0.403497 0.357980 
Stretch_Range
0.182252 0.210123 0.203701 0.288193 0.194671 
Attenuation_Median
69.316048 61.143130 53.699621 58.796482 61.242644 
Attenuation_Range
22.145361 29.061094 41.626635 29.801614 38.302400 
Traveling_Speed_Mean
6.488316 9.768934 6.991888 10.879461 9.483308 
Brush_Stroke_Median
0.081726 0.090761 0.189130 0.223869 0.169203 
Brush_Stroke_Range
0.044979 0.050155 0.095869 0.079774 0.061476 
Activity_Index_Median
227.614598 231.171325 166.497970 181.729195 286.604556 
Activity_Index_Range
288.734444 362.093303 172.969678 264.998951 219.855486 
Wave_Initiation_Rate_10
16.372872 34.610618 32.020620 25.192086 59.943161 
Body_Wave_Number_10
0.402884 0.028179 0.072064 0.193363 0.340368 
Asymmetry_10
-0.050926 -0.038723 -0.090313 -0.072307 -0.014149 
Stretch_10
0.345806 0.284809 0.350254 0.307320 0.282505 
Attenuation_10
62.493317 46.392489 29.540242 43.598931 38.214600 
Brush_Stroke_10
0.055381 0.072639 0.138011 0.191561 0.129788 
Activity_Index_10
49.701052 91.435884 92.158359 68.876391 136.103256 
usability
1.000000 0.988971 0.983456 0.996324 0.990809 
status
valid
valid
valid
valid
valid
highThr
59.000000 53.000000 52.000000 50.000000 50.000000 
lowThr
31.000000 27.000000 27.000000 32.000000 26.000000 
prevThr
25.000000 25.000000 22.000000 25.000000 25.000000 
highThrDef
59.000000 53.000000 52.000000 50.000000 50.000000 
lowThrDef
31.000000 27.000000 27.000000 32.000000 26.000000 
prevThrDef
25.000000 25.000000 25.000000 25.000000 25.000000 
manualSeparators


524  525


separators
1  233  235  545
1   14   15  288  289  302  303  349  350  373  374  375  376  382  383  409  410  435  436  438  439  455  456  519  520  521  545
1    6    7   26   27   68   69   71   72  104  105  106  181  182  293  294  347  348  354  355  370  371  523  524  525  541  543  544  545
1   77   78   89   90   91   92  146  147  167  168  169  208  209  229  230  237  238  241  242  265  266  272  273  279  281  333  334  351  353  360  361  545
1  261  262  263  266  429  430  545
