# Supplementary material for: CeleST: Computer Vision Software for Quantitative Analysis of C. elegans Swim Behavior Reveals Novel Features of Locomotion
Source: PLoS Comput Biol. 2014 Jul 17;10(7):e1003702. doi: 10.1371/journal.pcbi.1003702 (PMC4102393; doi:10.1371/journal.pcbi.1003702)
Supplement: Dataset S1 — Zip package containing source code and demos of the software CeleST. (ZIP) [file pcbi.1003702.s008.zip › CeleST submission small/demos/CeleST - demo with measures/CeleST/data/measures/wormMeas_Nemo-aging mutants-Trial1-bad agers-All animals-Sample094.txt]

fields 34
worms 6
Wave_Initiation_Rate_Median
12.439861 117.163011 NaN 64.727187 110.888966 NaN 
Wave_Initiation_Rate_Range
25.216446 100.999689 NaN 99.473244 114.506304 NaN 
Body_Wave_Number_Median
1.045504 0.416662 NaN 0.302642 0.375138 NaN 
Body_Wave_Number_Range
1.373716 0.545688 NaN 0.531719 0.398495 NaN 
Asymmetry_Median
-0.026389 0.003871 NaN -0.001860 0.005696 NaN 
Asymmetry_Range
0.352312 0.088601 NaN 0.079255 0.092395 NaN 
Reverse_Swimming
1.335807 7.033285 NaN 10.101695 3.712707 NaN 
Curling
21.882353 0.972222 NaN 0.000000 1.352459 NaN 
Stretch_Median
0.563938 0.342550 NaN 0.378700 0.348447 NaN 
Stretch_Range
0.206585 0.183064 NaN 0.239365 0.253803 NaN 
Attenuation_Median
46.241794 59.035879 NaN 61.043248 58.649642 NaN 
Attenuation_Range
42.703694 36.087570 NaN 31.866721 27.950910 NaN 
Traveling_Speed_Mean
0.316550 5.953554 NaN 5.800840 6.377492 NaN 
Brush_Stroke_Median
0.044014 0.074438 NaN 0.106270 0.433237 NaN 
Brush_Stroke_Range
0.023473 0.052753 NaN 0.038932 0.185044 NaN 
Activity_Index_Median
24.635783 357.054837 NaN 177.620931 347.841818 NaN 
Activity_Index_Range
144.043313 506.927797 NaN 254.289479 390.293320 NaN 
Wave_Initiation_Rate_10
9.245757 43.088596 NaN 28.886911 34.431145 NaN 
Body_Wave_Number_10
0.218800 0.095182 NaN 0.077579 0.174016 NaN 
Asymmetry_10
-0.173120 -0.032431 NaN -0.036575 -0.014263 NaN 
Stretch_10
0.466596 0.282539 NaN 0.267086 0.251819 NaN 
Attenuation_10
24.358914 37.553975 NaN 42.032797 47.232822 NaN 
Brush_Stroke_10
0.034637 0.040850 NaN 0.083958 0.322883 NaN 
Activity_Index_10
16.618860 100.625287 NaN 90.977181 100.153084 NaN 
usability
0.625000 0.794118 0.531250 0.889706 0.897059 0.397059 
status
valid
valid
rejected
valid
valid
rejected
highThr
53.000000 52.000000 44.000000 64.000000 50.000000 0.000000 
lowThr
20.000000 20.000000 10.000000 23.000000 31.000000 0.000000 
prevThr
25.000000 25.000000 80.000000 25.000000 25.000000 25.000000 
highThrDef
53.000000 52.000000 44.000000 64.000000 50.000000 34.000000 
lowThrDef
9.000000 9.000000 10.000000 23.000000 31.000000 15.000000 
prevThrDef
25.000000 25.000000 25.000000 25.000000 25.000000 25.000000 
manualSeparators
200  201

107  108  439  440  453  454  464  465
260  261
523  524  209  210  211

separators
1    2    3    4   23   24   29   30   34   35   67   68   69   71   72   79   80   82   84   85   86   87   88   91   92   93   96   97  100  101  104  106  107  109  110  115  117  129  130  131  200  201  204  241  281  282  381  382  386  387  390  391  394  395  397  398  403  404  405  406  407  424  425  437  438  440  441  442  463  464  467  468  475  476  490  491  513  515  519  521  522  523  539  540  541  542  543  544  545
1    7    8   57   58  106  107  141  146  147  149  150  154  155  161  162  171  172  191  192  241  242  246  247  248  275  278  280  281  282  283  284  292  293  294  297  300  301  302  305  306  307  308  309  310  318  319  320  321  323  473  474  508  509  545
1   14   15   22   23   25   26   28   29   30   31   41   42   43   44   46  101  102  104  105  106  107  108  123  141  142  281  282  378  380  381  385  386  411  412  413  439  440  441  450  451  452  453  454  457  458  459  464  465  466  477  478  480  481  482  483  545
1   63   65  201  211  216  217  218  237  238  241  243  246  247  248  255  256  260  261  275  278  280  281  282  284  294  297  300  301  305  307  352  355  358  361  365  366  372  373  401  403  545
1   41   42  110  111  112  113  134  135  148  149  150  151  201  202  205  206  208  209  210  211  213  214  247  249  412  413  464  465  523  524  529  530  545
1  301  307  308  309  310  318  319  320  321  323  352  355  358  361  365  366  372  373  401  403  545
