# Supplementary material for: CeleST: Computer Vision Software for Quantitative Analysis of C. elegans Swim Behavior Reveals Novel Features of Locomotion
Source: PLoS Comput Biol. 2014 Jul 17;10(7):e1003702. doi: 10.1371/journal.pcbi.1003702 (PMC4102393; doi:10.1371/journal.pcbi.1003702)
Supplement: Dataset S1 — Zip package containing source code and demos of the software CeleST. (ZIP) [file pcbi.1003702.s008.zip › CeleST submission small/demos/CeleST - demo with measures/CeleST/data/measures/wormMeas_Nemo-aging mutants-Trial1-bad agers-All animals-Sample095.txt]

fields 34
worms 5
Wave_Initiation_Rate_Median
70.580059 75.579816 67.699797 NaN 115.714987 
Wave_Initiation_Rate_Range
61.004683 95.887220 61.642988 NaN 105.774760 
Body_Wave_Number_Median
0.485003 0.205518 0.323991 NaN 0.257797 
Body_Wave_Number_Range
0.510992 0.463653 0.501594 NaN 0.373548 
Asymmetry_Median
-0.009528 -0.004169 0.017443 NaN -0.005172 
Asymmetry_Range
0.084988 0.066015 0.122964 NaN 0.059217 
Reverse_Swimming
15.733333 14.185833 10.708372 NaN 17.221711 
Curling
0.230326 1.804511 3.859649 NaN 0.561798 
Stretch_Median
0.364666 0.349498 0.436202 NaN 0.320923 
Stretch_Range
0.228311 0.222258 0.264257 NaN 0.243837 
Attenuation_Median
51.481599 55.356175 52.058991 NaN 63.233328 
Attenuation_Range
41.714970 39.824657 59.372978 NaN 32.367126 
Traveling_Speed_Mean
5.308304 6.755683 5.586107 NaN 12.572748 
Brush_Stroke_Median
0.064605 0.275145 0.215903 NaN 0.062212 
Brush_Stroke_Range
0.029411 0.122588 0.096970 NaN 0.067967 
Activity_Index_Median
214.144150 174.050716 181.403351 NaN 363.238597 
Activity_Index_Range
264.588775 271.052120 185.117611 NaN 559.147621 
Wave_Initiation_Rate_10
29.406285 39.489376 33.432676 NaN 48.110102 
Body_Wave_Number_10
0.210361 0.042972 0.097400 NaN 0.059080 
Asymmetry_10
-0.048419 -0.044105 -0.014040 NaN -0.034758 
Stretch_10
0.308420 0.266705 0.360803 NaN 0.233129 
Attenuation_10
22.333537 30.545283 10.476868 NaN 43.430908 
Brush_Stroke_10
0.052974 0.210208 0.165494 NaN 0.045952 
Activity_Index_10
83.600530 52.242608 83.429114 NaN 188.709311 
usability
0.957721 0.977941 0.943015 0.112132 0.981618 
status
valid
valid
valid
rejected
valid
highThr
43.000000 45.000000 51.000000 34.000000 50.000000 
lowThr
24.000000 23.000000 22.000000 20.000000 23.000000 
prevThr
25.000000 25.000000 25.000000 25.000000 25.000000 
highThrDef
43.000000 45.000000 51.000000 34.000000 50.000000 
lowThrDef
18.000000 18.000000 11.000000 5.000000 23.000000 
prevThrDef
25.000000 25.000000 25.000000 25.000000 25.000000 
manualSeparators

386  387
129  130  131  132  277  278  322  323  352  353  354  382  383  384  385  386


separators
1   83   84  202  211  212  214  217  218  225  226  231  375  376  387  388  438  439  544  545
1  170  172  202  204  245  246  266  267  277  278  311  312  313  327  329  332  333  334  335  351  359  362  363  385  386  387  401  402  415  416  447  448  476  477  523  524  545
1  129  130  131  132  180  181  192  193  194  196  201  202  203  210  211  271  273  276  277  278  302  304  305  306  307  322  323  328  329  342  343  344  345  351  352  353  354  357  358  374  375  382  383  384  385  386  420  422  423  424  432  433  434  435  451  452  489  491  541  542  545
1    2    3    6    7    8   14   16   21   22   23   25   26   30   31   44   45   81   82   83   84   89   92  101  102  121  122  133  139  221  222  226  232  233  236  238  240  242  243  262  281  282  341  342  345  381  382  384  385  387  388  393  394  396  400  401  403  404  405  407  545
1   46   47   60   61  152  153  206  207  208  210  211  213  214  215  223  224  262  263  363  364  408  409  410  462  463  501  502  523  524  525  545
