# Supplementary material for: CeleST: Computer Vision Software for Quantitative Analysis of C. elegans Swim Behavior Reveals Novel Features of Locomotion
Source: PLoS Comput Biol. 2014 Jul 17;10(7):e1003702. doi: 10.1371/journal.pcbi.1003702 (PMC4102393; doi:10.1371/journal.pcbi.1003702)
Supplement: Dataset S1 — Zip package containing source code and demos of the software CeleST. (ZIP) [file pcbi.1003702.s008.zip › CeleST submission small/demos/CeleST - demo with measures/CeleST/data/measures/wormMeas_Nemo-aging mutants-Trial1-bad agers-All animals-Sample096.txt]

fields 34
worms 5
Wave_Initiation_Rate_Median
100.114187 101.278375 67.359640 32.286326 43.368791 
Wave_Initiation_Rate_Range
64.468744 69.165644 56.085986 55.599510 67.117645 
Body_Wave_Number_Median
0.480538 0.305510 0.232810 0.788183 0.548498 
Body_Wave_Number_Range
0.235848 0.474595 0.537860 1.327556 0.987590 
Asymmetry_Median
0.019375 -0.011688 -0.001085 -0.003731 -0.004757 
Asymmetry_Range
0.091632 0.079446 0.137689 0.101621 0.214026 
Reverse_Swimming
3.808648 7.016129 12.817337 12.033119 7.923323 
Curling
1.000000 0.279720 1.927711 0.222222 5.131579 
Stretch_Median
0.450680 0.430971 0.497384 0.474910 0.494676 
Stretch_Range
0.186074 0.251673 0.214136 0.233140 0.295808 
Attenuation_Median
56.762329 61.381143 56.149322 31.855073 51.840800 
Attenuation_Range
25.275932 38.801791 44.520345 57.820973 26.316470 
Traveling_Speed_Mean
10.691821 6.952346 5.028501 2.867836 2.560755 
Brush_Stroke_Median
0.278199 0.335187 0.167716 0.103917 0.159299 
Brush_Stroke_Range
0.095146 0.209665 0.065500 0.059961 0.124124 
Activity_Index_Median
261.861806 266.381522 199.723625 75.558313 79.138375 
Activity_Index_Range
212.211953 331.252352 215.669616 233.965094 212.952616 
Wave_Initiation_Rate_10
37.106352 66.135764 33.264543 8.182574 11.350995 
Body_Wave_Number_10
0.352058 0.039024 0.045338 0.237905 0.228216 
Asymmetry_10
-0.026662 -0.052403 -0.079663 -0.051120 -0.087310 
Stretch_10
0.385533 0.333456 0.381712 0.370922 0.386719 
Attenuation_10
37.680459 34.533846 29.969780 12.722336 40.119061 
Brush_Stroke_10
0.224584 0.286765 0.139921 0.064241 0.116692 
Activity_Index_10
101.075516 164.254787 93.599591 34.492060 21.426625 
usability
0.992647 0.788603 0.915441 0.992647 0.838235 
status
valid
valid
valid
valid
valid
highThr
48.000000 55.000000 50.000000 51.000000 49.000000 
lowThr
22.000000 25.000000 25.000000 23.000000 25.000000 
prevThr
25.000000 25.000000 25.000000 25.000000 25.000000 
highThrDef
48.000000 55.000000 50.000000 51.000000 49.000000 
lowThrDef
22.000000 11.000000 13.000000 23.000000 15.000000 
prevThrDef
25.000000 25.000000 25.000000 25.000000 25.000000 
manualSeparators

186  187
482  483  189  190
36   37  383  384  385
523  524  529  530
separators
1   33   34   76   77   78   79  117  119  128  130  149  150  151  152  290  291  311  313  485  486  490  491  545
1    4    5   21   46   47   90   95   96  108  109  110  126  127  139  140  143  146  154  155  182  183  185  186  187  203  204  208  209  214  215  217  219  222  223  241  242  256  257  261  263  265  266  270  271  272  281  282  283  285  286  321  325  326  341  381  401  403  421  422  456  457  522  523  531  532  536  537  540  541  545
1   63   64   76   77  116  117  147  148  150  151  152  155  159  160  163  167  168  169  171  175  176  178  179  182  189  190  191  193  194  199  200  212  213  227  228  263  264  277  278  298  299  310  311  319  320  360  361  373  375  376  378  383  401  402  403  404  405  417  418  482  483  484  485  486  521  525  526  531  532  545
1   36   37  383  384  385  463  464  545
1    2    3   29   30   43   46   51   52   53   59   61  128  129  148  149  150  151  161  165  166  168  169  170  173  174  175  177  182  183  185  186  194  197  225  229  257  261  306  308  319  321  326  331  332  341  343  356  358  359  386  389  390  405  406  407  408  512  513  514  515  517  518  519  522  523  524  529  530  545
