# Supplementary material for: CeleST: Computer Vision Software for Quantitative Analysis of C. elegans Swim Behavior Reveals Novel Features of Locomotion
Source: PLoS Comput Biol. 2014 Jul 17;10(7):e1003702. doi: 10.1371/journal.pcbi.1003702 (PMC4102393; doi:10.1371/journal.pcbi.1003702)
Supplement: Dataset S1 — Zip package containing source code and demos of the software CeleST. (ZIP) [file pcbi.1003702.s008.zip › CeleST submission small/demos/CeleST - demo with measures/CeleST/data/measures/wormMeas_Nemo-aging mutants-Trial1-bad agers-All animals-Sample097.txt]

fields 34
worms 5
Wave_Initiation_Rate_Median
105.123900 55.214810 59.204432 8.123999 NaN 
Wave_Initiation_Rate_Range
75.521371 104.800906 101.656438 2.519088 NaN 
Body_Wave_Number_Median
0.351664 0.305049 0.321481 1.624017 NaN 
Body_Wave_Number_Range
0.315286 0.368052 0.475802 0.354786 NaN 
Asymmetry_Median
0.010874 -0.055299 -0.012917 0.010550 NaN 
Asymmetry_Range
0.084450 0.194656 0.097886 0.094489 NaN 
Reverse_Swimming
2.255125 0.692308 11.572482 0.000000 NaN 
Curling
0.000000 8.509615 0.740741 1.231672 NaN 
Stretch_Median
0.351244 0.437780 0.380155 0.536141 NaN 
Stretch_Range
0.185686 0.327420 0.284500 0.218431 NaN 
Attenuation_Median
67.305660 57.255272 52.662300 39.172093 NaN 
Attenuation_Range
21.846153 31.645504 39.766870 35.549693 NaN 
Traveling_Speed_Mean
9.009496 4.710059 7.043211 0.230503 NaN 
Brush_Stroke_Median
0.424950 0.126868 0.073059 0.043379 NaN 
Brush_Stroke_Range
0.142650 0.072548 0.050641 0.010337 NaN 
Activity_Index_Median
344.732748 104.879621 141.208917 17.809043 NaN 
Activity_Index_Range
293.094822 285.789877 342.039928 4.522351 NaN 
Wave_Initiation_Rate_10
56.758784 14.264353 33.610187 7.419945 NaN 
Body_Wave_Number_10
0.212932 0.167229 0.084301 1.491483 NaN 
Asymmetry_10
-0.008032 -0.178863 -0.078185 -0.021107 NaN 
Stretch_10
0.280893 0.297685 0.255077 0.468370 NaN 
Attenuation_10
55.562821 42.486981 28.242446 16.449445 NaN 
Brush_Stroke_10
0.319478 0.075804 0.060039 0.038659 NaN 
Activity_Index_10
159.654223 19.979727 67.949733 15.769110 NaN 
usability
0.867647 0.764706 0.893382 0.626838 0.005515 
status
valid
valid
valid
valid
rejected
highThr
61.000000 58.000000 49.000000 37.000000 47.000000 
lowThr
21.000000 30.000000 25.000000 20.000000 35.000000 
prevThr
25.000000 25.000000 25.000000 25.000000 25.000000 
highThrDef
61.000000 58.000000 49.000000 37.000000 47.000000 
lowThrDef
21.000000 18.000000 25.000000 9.000000 35.000000 
prevThrDef
25.000000 25.000000 25.000000 25.000000 25.000000 
manualSeparators

406  407  408


separators
1   58   59  144  146  182  183  341  342  421  422  430  431  432  437  461  465  466  467  468  474  477  478  481  483  488  489  490  491  492  494  495  496  515  517  518  526  527  528  531  545
1   33   34   53   54   61   62   63   67   69   70   71   76   78   79   81   98  101  107  108  170  171  302  303  306  307  344  345  346  347  369  374  405  406  407  408  432  437  438  461  462  465  466  467  468  474  477  478  481  483  488  491  515  517  518  519  531  532  540  541  542  543  544  545
1   19   20  141  142  144  146  181  189  190  209  210  274  275  335  336  443  444  478  479  492  494  495  496  501  502  518  520  522  523  530  543  545
1   23   24   26   27   29   30   33   34   35   38   39   52  101  102  120  121  123  124  127  128  137  138  140  141  149  151  152  157  160  161  163  164  165  166  172  173  177  178  183  184  185  186  197  198  204  205  221  222  229  230  232  233  243  244  245  246  247  248  254  258  259  261  262  270  273  275  276  277  278  281  282  285  286  287  288  294  296  303  304  334  336  337  351  356  357  359  360  374  382  383  384  395  396  397  404  405  406  407  413  414  421  422  444  445  446  448  449  450  451  460  461  462  463  477  478  479  486  487  489  506  507  524  526  527  528  532  541  542  543  544  545
1  441  461  501  541  542  545
