# Supplementary material for: CeleST: Computer Vision Software for Quantitative Analysis of C. elegans Swim Behavior Reveals Novel Features of Locomotion
Source: PLoS Comput Biol. 2014 Jul 17;10(7):e1003702. doi: 10.1371/journal.pcbi.1003702 (PMC4102393; doi:10.1371/journal.pcbi.1003702)
Supplement: Dataset S1 — Zip package containing source code and demos of the software CeleST. (ZIP) [file pcbi.1003702.s008.zip › CeleST submission small/demos/CeleST - demo with measures/CeleST/data/measures/wormMeas_Nemo-aging mutants-Trial1-bad agers-All animals-Sample098.txt]

fields 34
worms 5
Wave_Initiation_Rate_Median
135.506474 11.914788 20.005243 36.932133 NaN 
Wave_Initiation_Rate_Range
111.645150 17.609006 33.621152 56.470321 NaN 
Body_Wave_Number_Median
0.344868 1.466552 0.676841 0.201362 NaN 
Body_Wave_Number_Range
0.540136 0.778196 1.149139 0.377816 NaN 
Asymmetry_Median
-0.006472 0.008958 -0.006961 -0.001753 NaN 
Asymmetry_Range
0.057437 0.211269 0.264779 0.288164 NaN 
Reverse_Swimming
1.103956 0.000000 11.031665 5.464581 NaN 
Curling
0.000000 8.668555 7.272727 9.265537 NaN 
Stretch_Median
0.328369 0.559950 0.519295 0.465183 NaN 
Stretch_Range
0.178961 0.215054 0.339466 0.426486 NaN 
Attenuation_Median
63.535456 33.473407 32.995231 34.565994 NaN 
Attenuation_Range
22.038166 32.145855 55.489901 54.354798 NaN 
Traveling_Speed_Mean
13.390297 0.151860 1.418291 6.039143 NaN 
Brush_Stroke_Median
0.197386 0.045855 0.053598 0.118420 NaN 
Brush_Stroke_Range
0.055285 0.009991 0.016323 0.063151 NaN 
Activity_Index_Median
388.921524 22.944264 60.961951 127.307571 NaN 
Activity_Index_Range
335.238335 24.825731 93.058538 214.178390 NaN 
Wave_Initiation_Rate_10
42.066002 8.766578 11.094987 17.171348 NaN 
Body_Wave_Number_10
0.155321 1.037561 0.132883 0.048444 NaN 
Asymmetry_10
-0.039193 -0.091580 -0.157416 -0.230819 NaN 
Stretch_10
0.260379 0.432243 0.420095 0.328541 NaN 
Attenuation_10
49.476253 22.247391 3.687427 7.293609 NaN 
Brush_Stroke_10
0.166918 0.041158 0.047044 0.088594 NaN 
Activity_Index_10
151.668868 19.253799 26.182460 56.385696 NaN 
usability
0.994485 0.648897 0.970588 0.976103 0.349265 
status
valid
valid
valid
valid
rejected
highThr
50.000000 46.000000 37.000000 51.000000 36.000000 
lowThr
34.000000 21.000000 18.000000 20.000000 7.000000 
prevThr
25.000000 25.000000 25.000000 15.000000 25.000000 
highThrDef
50.000000 46.000000 37.000000 51.000000 36.000000 
lowThrDef
34.000000 7.000000 14.000000 12.000000 7.000000 
prevThrDef
25.000000 25.000000 25.000000 25.000000 25.000000 
manualSeparators

91   92   89   90   93   94  100  101  449  450  451  448  456  457  462  463  461
47  48
414  415  416  417  418  419  475  476

separators
1   17   20   53   54   82   83  164  165  175  176  181  182  206  207  225  228  233  234  329  330  382  383  449  450  491  492  545
1   89   90   91   92   93   94  100  101  102  103  109  110  145  146  187  188  219  220  221  250  251  338  339  341  342  349  350  360  361  448  449  450  451  456  457  461  462  463  481  482  483  485  486  487  489  490  545
1   34   35   47   48   49   50   51   53   56   57   58   59   60  192  193  194  195  214  215  217  218  224  225  227  228  229  289  290  318  319  370  378  379  380  393  394  396  397  507  508  545
1   92   93  108  109  177  178  211  212  213  214  241  242  261  262  305  306  344  345  370  371  410  413  414  415  416  417  418  419  475  476  479  480  545
1  181  182  196  198  199  214  215  224  225  242  361  367  368  377  378  379  380  394  395  403  404  405  406  408  409  416  417  418  419  422  423  430  431  445  446  447  448  453  454  458  459  462  463  466  467  470  471  476  477  479  480  482  483  489  490  492  493  496  497  498  499  512  513  522  545
