# Supplementary material for: CeleST: Computer Vision Software for Quantitative Analysis of C. elegans Swim Behavior Reveals Novel Features of Locomotion
Source: PLoS Comput Biol. 2014 Jul 17;10(7):e1003702. doi: 10.1371/journal.pcbi.1003702 (PMC4102393; doi:10.1371/journal.pcbi.1003702)
Supplement: Dataset S1 — Zip package containing source code and demos of the software CeleST. (ZIP) [file pcbi.1003702.s008.zip › CeleST submission small/demos/CeleST - demo with measures/CeleST/data/measures/wormMeas_Nemo-aging mutants-Trial1-bad agers-All animals-Sample099.txt]

fields 34
worms 5
Wave_Initiation_Rate_Median
43.713410 97.846870 12.223823 114.153658 NaN 
Wave_Initiation_Rate_Range
45.744261 56.784482 41.370707 136.466641 NaN 
Body_Wave_Number_Median
0.352367 0.335257 1.379813 0.331370 NaN 
Body_Wave_Number_Range
0.893908 0.344629 1.356200 0.516235 NaN 
Asymmetry_Median
0.011667 0.007283 0.033895 -0.001394 NaN 
Asymmetry_Range
0.138188 0.084289 0.130991 0.092801 NaN 
Reverse_Swimming
17.006548 2.594296 8.169273 3.643054 NaN 
Curling
3.175803 0.000000 0.557621 0.887246 NaN 
Stretch_Median
0.542805 0.316425 0.445094 0.303201 NaN 
Stretch_Range
0.177594 0.233079 0.289397 0.454650 NaN 
Attenuation_Median
34.525599 66.047147 65.166192 58.289467 NaN 
Attenuation_Range
56.485128 21.186760 54.306947 28.946929 NaN 
Traveling_Speed_Mean
4.387464 10.949263 1.763597 14.109824 NaN 
Brush_Stroke_Median
0.102285 0.098356 0.040928 0.625617 NaN 
Brush_Stroke_Range
0.065836 0.020054 0.049654 0.248468 NaN 
Activity_Index_Median
137.820043 425.280013 38.206018 465.324563 NaN 
Activity_Index_Range
173.078264 318.650479 175.287747 578.798289 NaN 
Wave_Initiation_Rate_10
19.218368 46.525862 7.487899 32.473759 NaN 
Body_Wave_Number_10
0.102824 0.143478 0.399724 0.061735 NaN 
Asymmetry_10
-0.054241 -0.008923 -0.024386 -0.051392 NaN 
Stretch_10
0.476463 0.250509 0.340152 0.207962 NaN 
Attenuation_10
-0.843930 53.662104 20.690692 43.040437 NaN 
Brush_Stroke_10
0.062518 0.086900 0.029957 0.483212 NaN 
Activity_Index_10
42.852204 211.381042 12.059439 108.166637 NaN 
usability
0.972426 1.000000 0.988971 0.994485 0.406250 
status
valid
valid
valid
valid
rejected
highThr
55.000000 55.000000 46.000000 56.000000 55.000000 
lowThr
24.000000 30.000000 24.000000 25.000000 28.000000 
prevThr
25.000000 25.000000 25.000000 20.000000 25.000000 
highThrDef
55.000000 55.000000 46.000000 56.000000 55.000000 
lowThrDef
24.000000 30.000000 24.000000 25.000000 21.000000 
prevThrDef
25.000000 25.000000 25.000000 25.000000 25.000000 
manualSeparators


494  495
149  150
separators
1    3   10   11   26   27   62   67   68  157  158  162  163  173  174  206  207  213  214  220  221  277  279  280  313  314  393  395  545
1   34   35   70   72   79   80  245  246  262  264  362  363  406  407  497  498  520  522  524  533  534  545
1  128  129  198  199  472  473  474  475  477  478  545
1    5    6   19   20  250  251  299  300  326  327  391  392  482  483  494  495  496  545
1   41   42   81   82  117  118  127  128  130  131  133  136  137  149  150  151  152  157  158  162  281  282  381  382  545
