# Supplementary material for: CeleST: Computer Vision Software for Quantitative Analysis of C. elegans Swim Behavior Reveals Novel Features of Locomotion
Source: PLoS Comput Biol. 2014 Jul 17;10(7):e1003702. doi: 10.1371/journal.pcbi.1003702 (PMC4102393; doi:10.1371/journal.pcbi.1003702)
Supplement: Dataset S1 — Zip package containing source code and demos of the software CeleST. (ZIP) [file pcbi.1003702.s008.zip › CeleST submission small/demos/CeleST - demo with measures/CeleST/data/measures/wormMeas_Nemo-aging mutants-Trial1-bad agers-All animals-Sample100.txt]

fields 34
worms 6
Wave_Initiation_Rate_Median
31.200615 100.278762 78.433299 66.684152 52.461790 NaN 
Wave_Initiation_Rate_Range
68.027744 98.331713 85.023881 122.431532 49.273773 NaN 
Body_Wave_Number_Median
0.903544 0.344611 0.332712 0.356214 0.219106 NaN 
Body_Wave_Number_Range
1.371744 0.444980 0.447755 0.540889 0.596265 NaN 
Asymmetry_Median
-0.055287 0.004574 0.010478 0.007861 0.005827 NaN 
Asymmetry_Range
0.133261 0.092210 0.090313 0.108315 0.087183 NaN 
Reverse_Swimming
2.207912 1.876725 5.794393 13.617512 9.262537 NaN 
Curling
2.209945 0.674157 0.000000 2.834646 0.937500 NaN 
Stretch_Median
0.432613 0.345143 0.350180 0.462938 0.465700 NaN 
Stretch_Range
0.403569 0.282905 0.181846 0.370767 0.253572 NaN 
Attenuation_Median
74.446182 70.577433 53.950622 65.222251 59.233793 NaN 
Attenuation_Range
28.941008 25.841573 40.742021 38.369800 39.127227 NaN 
Traveling_Speed_Mean
4.312286 8.981797 7.632807 9.997562 5.207851 NaN 
Brush_Stroke_Median
0.078373 0.083930 0.215672 0.103308 0.148853 NaN 
Brush_Stroke_Range
0.013601 0.025737 0.058468 0.045707 0.075377 NaN 
Activity_Index_Median
104.864915 256.127887 208.449629 156.592603 191.024238 NaN 
Activity_Index_Range
281.456398 231.480164 201.082682 334.302742 156.220527 NaN 
Wave_Initiation_Rate_10
10.584499 32.987213 33.717149 31.804951 33.370751 NaN 
Body_Wave_Number_10
0.190626 0.102710 0.104097 0.135734 0.044397 NaN 
Asymmetry_10
-0.081930 -0.043513 -0.039375 -0.043841 -0.039736 NaN 
Stretch_10
0.368273 0.262036 0.282734 0.292954 0.352292 NaN 
Attenuation_10
54.953093 54.049427 28.275840 37.694500 29.537212 NaN 
Brush_Stroke_10
0.071119 0.069577 0.176835 0.079526 0.132170 NaN 
Activity_Index_10
31.391570 123.607678 117.203595 61.106117 109.649903 NaN 
usability
0.998162 0.981618 0.933824 0.933824 0.941176 0.000000 
status
valid
valid
valid
valid
valid
rejected
highThr
59.000000 52.000000 52.000000 62.000000 49.000000 NaN 
lowThr
39.000000 27.000000 23.000000 29.000000 30.000000 0.000000 
prevThr
25.000000 25.000000 25.000000 10.000000 25.000000 25.000000 
highThrDef
59.000000 52.000000 52.000000 62.000000 49.000000 NaN 
lowThrDef
39.000000 27.000000 23.000000 29.000000 24.000000 0.000000 
prevThrDef
25.000000 25.000000 25.000000 25.000000 25.000000 25.000000 
manualSeparators

502  503  510  511  512
421  422  424  425  441  442
338  339  337  488  489  487  504  505  506  508  509
87  88  89

separators
1    3    5   11   13   20   21   64   65  116  117  140  141  142  259  260  498  499  502  503  545
1   65   66  163  164  282  283  421  422  423  425  426  427  428  436  438  445  446  502  503  509  510  511  512  545
1   14   15   94   95  162  164  329  331  413  418  421  422  424  425  441  442  504  509  537  540  541  542  545
1  121  131  132  138  140  141  337  338  339  340  413  418  422  424  476  477  487  488  489  490  504  505  506  508  509  537  538  540  541  542  545
1   21   22   27   37   56   60   77   79   84   87   88   89   92   99  101  115  117  150  152  163  164  204  206  209  210  224  225  232  233  240  243  248  249  252  253  254  255  279  280  281  283  287  288  294  295  320  321  330  331  332  333  388  389  501  502  538  539  545
1  545
