# Supplementary material for: CeleST: Computer Vision Software for Quantitative Analysis of C. elegans Swim Behavior Reveals Novel Features of Locomotion
Source: PLoS Comput Biol. 2014 Jul 17;10(7):e1003702. doi: 10.1371/journal.pcbi.1003702 (PMC4102393; doi:10.1371/journal.pcbi.1003702)
Supplement: Dataset S1 — Zip package containing source code and demos of the software CeleST. (ZIP) [file pcbi.1003702.s008.zip › CeleST submission small/demos/CeleST - demo with measures/CeleST/data/measures/wormMeas_Nemo-aging mutants-Trial1-bad agers-All animals-Sample101.txt]

fields 34
worms 6
Wave_Initiation_Rate_Median
110.899556 41.339931 51.515947 68.195291 65.705575 NaN 
Wave_Initiation_Rate_Range
75.117219 56.600734 101.955301 123.684371 104.513133 NaN 
Body_Wave_Number_Median
0.308537 0.579443 0.482955 0.254740 0.386517 NaN 
Body_Wave_Number_Range
0.332115 1.200925 0.674262 0.413864 0.399645 NaN 
Asymmetry_Median
-0.002455 -0.027261 0.000732 -0.000347 0.009357 NaN 
Asymmetry_Range
0.089592 0.107066 0.119604 0.052652 0.121751 NaN 
Reverse_Swimming
2.497188 10.860534 9.783439 10.744986 2.490272 NaN 
Curling
0.607287 2.361111 1.408451 0.263158 3.483871 NaN 
Stretch_Median
0.332222 0.510414 0.411690 0.342699 0.439152 NaN 
Stretch_Range
0.183346 0.247698 0.314784 0.264755 0.230488 NaN 
Attenuation_Median
62.696317 46.593997 63.365213 58.387078 60.484056 NaN 
Attenuation_Range
32.386246 53.461309 34.702845 21.314408 25.296742 NaN 
Traveling_Speed_Mean
10.378496 1.748055 5.216645 5.600259 4.657416 NaN 
Brush_Stroke_Median
0.355256 0.058195 0.279540 0.061569 0.287214 NaN 
Brush_Stroke_Range
0.091362 0.031054 0.155165 0.048629 0.115997 NaN 
Activity_Index_Median
293.323232 105.397045 136.562430 246.481972 182.606049 NaN 
Activity_Index_Range
203.191242 212.557586 347.849629 591.787023 276.435422 NaN 
Wave_Initiation_Rate_10
60.984713 10.109393 21.728923 22.879022 30.003654 NaN 
Body_Wave_Number_10
0.117828 0.202327 0.138612 0.121438 0.217341 NaN 
Asymmetry_10
-0.073438 -0.054824 -0.046588 -0.030677 -0.054277 NaN 
Stretch_10
0.285286 0.415603 0.287699 0.243691 0.325928 NaN 
Attenuation_10
44.519158 10.334464 40.893041 50.192832 45.444204 NaN 
Brush_Stroke_10
0.316836 0.043863 0.181854 0.039594 0.235652 NaN 
Activity_Index_10
149.725580 32.881989 55.573817 47.653740 103.082989 NaN 
usability
0.908088 0.794118 0.783088 0.838235 0.854779 0.005515 
status
valid
valid
valid
valid
valid
rejected
highThr
48.000000 51.000000 73.000000 44.000000 48.000000 102.000000 
lowThr
30.000000 30.000000 24.000000 25.000000 28.000000 94.000000 
prevThr
25.000000 25.000000 15.000000 10.000000 10.000000 25.000000 
highThrDef
48.000000 51.000000 73.000000 44.000000 48.000000 102.000000 
lowThrDef
19.000000 14.000000 21.000000 15.000000 28.000000 94.000000 
prevThrDef
25.000000 25.000000 25.000000 25.000000 25.000000 25.000000 
manualSeparators
52   53  476  477
232  233
125  126  124  351  352

133  134  240  241  348  349  347  346

separators
1    5    7   11   12   13   42   52   53   57   58   59   64   66  130  131  145  146  190  191  219  220  237  238  246  247  248  249  255  256  299  301  302  305  306  313  314  321  326  328  332  333  338  341  347  348  349  350  351  352  355  357  361  362  363  376  378  381  406  407  408  409  411  412  414  417  420  421  422  424  425  444  446  447  449  452  454  455  457  465  473  476  477  478  487  488  491  492  497  498  545
1    3    4   16   17   18   20   77   78   79   80   90   92   93   94  121  122  124  125  129  130  131  132  134  135  136  140  142  149  150  161  162  165  178  179  184  192  193  196  197  201  202  207  208  210  211  213  215  216  218  219  227  228  231  232  233  247  281  282  327  328  362  363  364  365  375  376  403  404  417  418  437  438  447  448  502  507  508  518  519  520  545
1  124  125  126  127  341  344  351  352  353  398  400  402  405  409  411  412  413  417  418  421  422  425  426  427  430  431  433  434  450  451  459  462  463  464  465  466  470  471  487  492  496  500  512  527  529  545
1   27   28   62   63   66   67   68   75   76   81   82   83   88   89   93   94   98   99  100  106  107  122  123  137  138  167  168  175  176  180  181  228  229  238  240  255  256  263  266  267  268  271  276  278  280  281  282  284  286  288  291  294  295  297  298  303  310  312  319  320  321  329  330  338  341  440  441  445  447  448  450  451  483  484  490  491  506  507  510  511  527  528  529  531  533  534  544  545
1   33   34   95   96  132  133  134  240  241  244  261  262  281  346  347  348  349  361  362  381  382  475  476  545
1  541  542  545
