# Supplementary material for: CeleST: Computer Vision Software for Quantitative Analysis of C. elegans Swim Behavior Reveals Novel Features of Locomotion
Source: PLoS Comput Biol. 2014 Jul 17;10(7):e1003702. doi: 10.1371/journal.pcbi.1003702 (PMC4102393; doi:10.1371/journal.pcbi.1003702)
Supplement: Dataset S1 — Zip package containing source code and demos of the software CeleST. (ZIP) [file pcbi.1003702.s008.zip › CeleST submission small/demos/CeleST - demo with measures/CeleST/data/measures/wormMeas_Nemo-aging mutants-Trial1-bad agers-All animals-Sample102.txt]

fields 34
worms 5
Wave_Initiation_Rate_Median
74.566662 21.326321 112.717389 11.869765 56.666634 
Wave_Initiation_Rate_Range
61.794856 79.112677 126.827176 10.689267 54.462665 
Body_Wave_Number_Median
0.370091 0.542016 0.360693 1.297885 0.293808 
Body_Wave_Number_Range
0.274271 1.460567 0.447854 1.193550 0.665479 
Asymmetry_Median
0.007143 0.016847 -0.007800 0.030126 -0.010899 
Asymmetry_Range
0.118890 0.204907 0.095127 0.242900 0.093387 
Reverse_Swimming
2.925483 2.442900 21.318229 4.415823 21.471941 
Curling
0.551471 4.153846 4.106464 5.423729 1.115242 
Stretch_Median
0.403775 0.477546 0.351425 0.525054 0.479896 
Stretch_Range
0.175433 0.299402 0.358851 0.292104 0.195074 
Attenuation_Median
56.588710 55.941566 61.631533 49.960117 59.265836 
Attenuation_Range
22.829453 33.962577 46.011237 50.648600 42.262754 
Traveling_Speed_Mean
7.864929 3.694940 11.305975 1.223877 5.417347 
Brush_Stroke_Median
0.168752 0.116341 0.367859 0.042327 0.208521 
Brush_Stroke_Range
0.029785 0.185752 0.127600 0.030571 0.129519 
Activity_Index_Median
231.006723 42.392789 391.282672 27.293667 135.398611 
Activity_Index_Range
189.784427 384.388778 436.029664 40.072926 170.294359 
Wave_Initiation_Rate_10
41.030532 8.705716 35.199704 8.476423 25.579899 
Body_Wave_Number_10
0.212292 0.146038 0.084956 0.565254 0.042518 
Asymmetry_10
-0.049265 -0.118284 -0.047576 -0.056791 -0.060587 
Stretch_10
0.335700 0.338048 0.274766 0.363365 0.413965 
Attenuation_10
42.575081 30.650074 26.284500 22.069013 33.679514 
Brush_Stroke_10
0.156815 0.077310 0.282963 0.031709 0.120539 
Activity_Index_10
122.659824 11.883856 144.111080 13.905187 45.150478 
usability
1.000000 0.955882 0.966912 0.976103 0.988971 
status
valid
valid
valid
valid
valid
highThr
51.000000 52.000000 55.000000 46.000000 45.000000 
lowThr
36.000000 27.000000 33.000000 25.000000 23.000000 
prevThr
25.000000 25.000000 25.000000 25.000000 25.000000 
highThrDef
51.000000 52.000000 55.000000 46.000000 45.000000 
lowThrDef
36.000000 27.000000 33.000000 21.000000 23.000000 
prevThrDef
25.000000 25.000000 25.000000 25.000000 25.000000 
manualSeparators


84   85  424  425

93   94  178  179  481  482
separators
1   32   33  213  214  233  234  257  258  301  302  437  438  545
1   18   20   41   42  260  261  287  288  545
1   29   30   33   34   84   85   86  202  203  213  214  243  244  255  256  268  269  283  284  298  299  424  425  426  441  442  458  459  473  474  499  500  502  503  507  508  513  514  522  523  526  527  545
1  298  299  364  372  376  377  385  386  389  390  403  404  420  421  522  523  528  529  545
1   93   94   97   98  113  114  177  178  179  476  477  478  481  482  483  545
