# Supplementary material for: CeleST: Computer Vision Software for Quantitative Analysis of C. elegans Swim Behavior Reveals Novel Features of Locomotion
Source: PLoS Comput Biol. 2014 Jul 17;10(7):e1003702. doi: 10.1371/journal.pcbi.1003702 (PMC4102393; doi:10.1371/journal.pcbi.1003702)
Supplement: Dataset S1 — Zip package containing source code and demos of the software CeleST. (ZIP) [file pcbi.1003702.s008.zip › CeleST submission small/demos/CeleST - demo with measures/CeleST/data/measures/wormMeas_Nemo-aging mutants-Trial1-bad agers-All animals-Sample103.txt]

fields 34
worms 5
Wave_Initiation_Rate_Median
9.979122 NaN 48.847527 15.150114 128.069606 
Wave_Initiation_Rate_Range
29.780162 NaN 81.520411 31.921681 119.626972 
Body_Wave_Number_Median
1.396951 NaN 0.498881 0.999031 0.333497 
Body_Wave_Number_Range
1.899839 NaN 0.784703 1.519474 0.446624 
Asymmetry_Median
0.040873 NaN -0.003541 0.001594 -0.010333 
Asymmetry_Range
0.148526 NaN 0.167192 0.108704 0.088081 
Reverse_Swimming
4.632628 NaN 2.052786 10.487580 7.767584 
Curling
1.739130 NaN 1.264368 2.883549 1.020794 
Stretch_Median
0.454622 NaN 0.466713 0.509256 0.344056 
Stretch_Range
0.241095 NaN 0.234617 0.421080 0.250527 
Attenuation_Median
63.797373 NaN 64.204164 51.227370 61.758757 
Attenuation_Range
30.617176 NaN 34.152472 54.052854 27.591305 
Traveling_Speed_Mean
0.853533 NaN 4.235851 2.588970 11.893219 
Brush_Stroke_Median
0.053440 NaN 0.075892 0.047775 0.341846 
Brush_Stroke_Range
0.047350 NaN 0.043334 0.056590 0.099933 
Activity_Index_Median
25.940712 NaN 163.826990 27.109988 310.131304 
Activity_Index_Range
147.780060 NaN 242.944078 125.057505 299.937720 
Wave_Initiation_Rate_10
7.281411 NaN 19.500746 8.589598 33.880417 
Body_Wave_Number_10
0.321661 NaN 0.144262 0.271055 0.089488 
Asymmetry_10
-0.053343 NaN -0.089694 -0.053837 -0.043887 
Stretch_10
0.387657 NaN 0.369664 0.373082 0.280962 
Attenuation_10
47.866157 NaN 44.547632 10.626046 44.396261 
Brush_Stroke_10
0.031768 NaN 0.050074 0.030497 0.271779 
Activity_Index_10
11.953342 NaN 71.219310 14.401824 86.448163 
usability
0.887868 0.295956 0.959559 0.994485 0.972426 
status
valid
rejected
valid
valid
valid
highThr
60.000000 64.000000 56.000000 52.000000 53.000000 
lowThr
32.000000 30.000000 27.000000 24.000000 33.000000 
prevThr
25.000000 25.000000 25.000000 25.000000 25.000000 
highThrDef
60.000000 64.000000 56.000000 52.000000 53.000000 
lowThrDef
26.000000 23.000000 27.000000 24.000000 33.000000 
prevThrDef
25.000000 25.000000 25.000000 25.000000 25.000000 
manualSeparators
222  223  226  227  382  383  384  385  391  392
132  133  131
147  148  146  304  305
178  179
278  279  389  390
separators
1  222  223  226  227  239  240  241  251  252  261  266  267  270  271  275  283  284  296  297  382  383  384  385  391  392  393  429  430  545
1   81   82  101  102  131  132  133  134  140  171  181  182  545
1   23   33   34   72   73  146  147  148  149  150  259  260  304  305  309  310  311  312  404  405  545
1  156  157  178  179  181  492  493  495  496  509  510  545
1   34   35   76   77  106  107  278  279  280  281  389  390  392  400  401  402  418  419  441  442  545
