# Supplementary material for: CeleST: Computer Vision Software for Quantitative Analysis of C. elegans Swim Behavior Reveals Novel Features of Locomotion
Source: PLoS Comput Biol. 2014 Jul 17;10(7):e1003702. doi: 10.1371/journal.pcbi.1003702 (PMC4102393; doi:10.1371/journal.pcbi.1003702)
Supplement: Dataset S1 — Zip package containing source code and demos of the software CeleST. (ZIP) [file pcbi.1003702.s008.zip › CeleST submission small/demos/CeleST - demo with measures/CeleST/data/measures/wormMeas_Nemo-aging mutants-Trial1-bad agers-All animals-Sample104.txt]

fields 34
worms 5
Wave_Initiation_Rate_Median
41.429100 69.427193 NaN 27.935730 12.668628 
Wave_Initiation_Rate_Range
59.234115 85.165823 NaN 22.003231 19.450053 
Body_Wave_Number_Median
0.427410 0.217066 NaN 0.555436 1.405944 
Body_Wave_Number_Range
1.505352 0.344830 NaN 1.123489 0.862146 
Asymmetry_Median
-0.060579 0.000543 NaN 0.021193 -0.027148 
Asymmetry_Range
0.172210 0.111978 NaN 0.146603 0.171681 
Reverse_Swimming
0.000000 7.120515 NaN 16.079545 3.306321 
Curling
5.469613 0.446097 NaN 2.873563 0.171429 
Stretch_Median
0.537458 0.377104 NaN 0.462821 0.524986 
Stretch_Range
0.259264 0.193120 NaN 0.168271 0.127973 
Attenuation_Median
46.756001 56.963353 NaN 35.101005 64.715074 
Attenuation_Range
38.535462 26.952333 NaN 84.367738 17.156551 
Traveling_Speed_Mean
1.043418 7.535885 NaN 2.042064 0.826699 
Brush_Stroke_Median
0.096192 0.230272 NaN 0.086065 0.050677 
Brush_Stroke_Range
0.086717 0.078313 NaN 0.026231 0.026969 
Activity_Index_Median
125.534186 162.638868 NaN 71.418336 34.329131 
Activity_Index_Range
140.987039 231.494430 NaN 72.901208 67.625929 
Wave_Initiation_Rate_10
8.496017 33.333060 NaN 12.439165 8.693841 
Body_Wave_Number_10
0.265139 0.050062 NaN 0.147192 0.759693 
Asymmetry_10
-0.120149 -0.063067 NaN -0.052078 -0.087014 
Stretch_10
0.425662 0.289946 NaN 0.399443 0.426218 
Attenuation_10
30.810692 40.730209 NaN -22.858229 56.945371 
Brush_Stroke_10
0.052554 0.181592 NaN 0.073344 0.044562 
Activity_Index_10
69.447372 63.569329 NaN 33.821797 19.732863 
usability
0.665441 0.988971 0.584559 0.959559 0.643382 
status
valid
valid
rejected
valid
valid
highThr
50.000000 45.000000 59.000000 36.000000 59.000000 
lowThr
30.000000 25.000000 33.000000 17.000000 28.000000 
prevThr
25.000000 25.000000 25.000000 25.000000 25.000000 
highThrDef
50.000000 45.000000 59.000000 36.000000 59.000000 
lowThrDef
16.000000 25.000000 9.000000 13.000000 28.000000 
prevThrDef
25.000000 25.000000 25.000000 25.000000 25.000000 
manualSeparators
22   23   25   26  426  427
439
242  243  376  377  378  373  374  371  372  480  481  491  492  507  508  525  526
392  393  405  406  493  494  492
301  302
separators
1    2    6   17   18   19   22   23   25   26   27   31   46   51   60   61   83   86   87   91   92   96  102  108  109  111  113  114  117  118  120  121  153  154  175  176  183  184  187  194  195  201  224  225  226  227  249  250  257  258  286  287  293  301  303  308  309  313  324  325  340  342  343  347  352  353  354  358  362  378  379  381  426  427  428  429  438  441  442  449  454  455  458  459  462  468  473  476  477  479  483  484  485  496  498  502  504  521  525  531  532  536  538  540  545
1  161  162  205  206  439  445  446  456  457  487  488  545
1    2   42   43   50   51   52   53   61   62   63   64   87   88   95   96  121  123  138  142  169  170  176  177  188  189  201  206  208  209  216  241  242  243  245  246  254  256  263  266  371  372  373  374  375  376  377  378  417  418  419  444  445  447  456  457  462  463  480  481  482  486  487  491  492  493  507  508  520  525  526  528  531  532  534  535  536  545
1   59   60   61   65   66   71   72   82   83   85   86   88   89   90   91   92   93   95   96  155  156  281  282  284  285  321  322  392  393  397  398  400  401  402  405  406  415  416  492  493  494  495  496  500  501  519  520  521  525  526  527  530  531  545
1   41   42  147  162  163  164  165  169  171  175  181  192  221  261  262  268  273  276  277  279  280  281  301  302  545
