# Supplementary material for: CeleST: Computer Vision Software for Quantitative Analysis of C. elegans Swim Behavior Reveals Novel Features of Locomotion
Source: PLoS Comput Biol. 2014 Jul 17;10(7):e1003702. doi: 10.1371/journal.pcbi.1003702 (PMC4102393; doi:10.1371/journal.pcbi.1003702)
Supplement: Dataset S1 — Zip package containing source code and demos of the software CeleST. (ZIP) [file pcbi.1003702.s008.zip › CeleST submission small/demos/CeleST - demo with measures/CeleST/data/measures/wormMeas_Nemo-aging mutants-Trial1-bad agers-All animals-Sample105.txt]

fields 34
worms 5
Wave_Initiation_Rate_Median
95.098054 77.912888 93.307229 14.834314 61.709980 
Wave_Initiation_Rate_Range
100.596463 98.353418 65.899145 31.749680 115.326302 
Body_Wave_Number_Median
0.436771 0.306732 0.377833 0.959411 0.169045 
Body_Wave_Number_Range
0.602357 0.421085 0.265310 1.245182 0.424273 
Asymmetry_Median
0.001460 -0.004529 -0.020293 -0.001186 0.002972 
Asymmetry_Range
0.121446 0.157359 0.077428 0.129473 0.146390 
Reverse_Swimming
3.845371 6.390533 0.000000 7.586934 24.406780 
Curling
0.117188 4.772727 0.742268 0.699029 2.004175 
Stretch_Median
0.457874 0.473555 0.382379 0.523805 0.500588 
Stretch_Range
0.311413 0.312150 0.227510 0.310060 0.279368 
Attenuation_Median
70.638999 50.481996 54.200804 52.380337 56.738189 
Attenuation_Range
20.817086 41.355392 21.969825 37.999306 42.023344 
Traveling_Speed_Mean
8.864579 2.164278 8.398400 1.813302 7.147548 
Brush_Stroke_Median
0.174310 0.053121 0.306837 0.046843 0.179669 
Brush_Stroke_Range
0.079998 0.074020 0.086922 0.022385 0.127951 
Activity_Index_Median
266.220064 328.734048 272.271123 33.985339 190.967424 
Activity_Index_Range
348.450934 341.488767 177.786926 105.281047 413.035182 
Wave_Initiation_Rate_10
33.852191 37.365175 54.313429 9.198781 19.166267 
Body_Wave_Number_10
0.081469 0.116233 0.218484 0.324450 0.038700 
Asymmetry_10
-0.069586 -0.107842 -0.050980 -0.071758 -0.064275 
Stretch_10
0.371403 0.370652 0.298799 0.349649 0.322881 
Attenuation_10
61.281680 27.084794 41.566483 33.869452 27.266256 
Brush_Stroke_10
0.136630 0.041757 0.270042 0.034783 0.155627 
Activity_Index_10
93.491550 76.686654 159.731540 17.920476 105.955185 
usability
0.941176 0.647059 0.891544 0.946691 0.880515 
status
valid
valid
valid
valid
valid
highThr
56.000000 56.000000 48.000000 43.000000 53.000000 
lowThr
37.000000 26.000000 30.000000 23.000000 25.000000 
prevThr
25.000000 25.000000 25.000000 25.000000 10.000000 
highThrDef
56.000000 56.000000 48.000000 43.000000 53.000000 
lowThrDef
37.000000 9.000000 30.000000 23.000000 25.000000 
prevThrDef
25.000000 25.000000 25.000000 25.000000 25.000000 
manualSeparators

296  297  457  458

279  280
187  188  189  190  262  263  264
separators
1   62   63  224  229  232  235  245  246  250  253  254  259  261  262  263  264  265  266  267  271  273  274  275  301  302  305  308  310  312  313  472  474  502  503  545
1   29   41   42   61   62   69   70   71   72   76   78   81   82   85   86  122  125  126  130  131  141  143  145  161  176  177  224  227  228  229  232  235  241  242  246  247  248  250  253  254  259  261  263  264  265  266  267  271  273  274  275  278  281  282  287  288  296  297  301  302  305  310  311  312  314  315  318  319  321  322  339  341  342  345  346  367  368  378  381  382  403  404  421  422  457  458  461  462  486  487  488  489  490  491  498  499  522  523  545
1   55   56   70   71  147  148  181  183  238  239  246  248  252  253  254  256  257  258  259  260  262  263  264  281  282  301  302  305  306  340  341  409  410  429  430  468  469  533  534  537  538  542  543  545
1  205  208  209  252  253  254  259  262  264  279  280  545
1   41   42   44   45  140  141  187  188  189  190  261  262  263  264  301  319  320  321  403  404  446  447  545
