# Supplementary material for: CeleST: Computer Vision Software for Quantitative Analysis of C. elegans Swim Behavior Reveals Novel Features of Locomotion
Source: PLoS Comput Biol. 2014 Jul 17;10(7):e1003702. doi: 10.1371/journal.pcbi.1003702 (PMC4102393; doi:10.1371/journal.pcbi.1003702)
Supplement: Dataset S1 — Zip package containing source code and demos of the software CeleST. (ZIP) [file pcbi.1003702.s008.zip › CeleST submission small/demos/CeleST - demo with measures/CeleST/data/measures/wormMeas_Nemo-aging mutants-Trial1-bad agers-All animals-Sample106.txt]

fields 34
worms 5
Wave_Initiation_Rate_Median
NaN 22.793210 27.997344 58.346361 67.770828 
Wave_Initiation_Rate_Range
NaN 34.434576 80.874648 92.534108 91.286410 
Body_Wave_Number_Median
NaN 0.259171 0.625812 0.374868 0.272272 
Body_Wave_Number_Range
NaN 1.240954 1.244756 0.410470 0.706522 
Asymmetry_Median
NaN -0.016116 0.015831 0.023739 -0.004966 
Asymmetry_Range
NaN 0.186776 0.161881 0.172384 0.184500 
Reverse_Swimming
NaN 20.514933 3.506064 10.329114 21.137441 
Curling
NaN 5.475728 3.372093 3.797468 4.450128 
Stretch_Median
NaN 0.616135 0.551283 0.466850 0.536726 
Stretch_Range
NaN 0.256591 0.322985 0.311340 0.323542 
Attenuation_Median
NaN 30.311043 45.081034 52.934597 48.438497 
Attenuation_Range
NaN 51.896172 32.957524 36.005656 50.876585 
Traveling_Speed_Mean
NaN 1.579151 3.419219 4.670749 2.562968 
Brush_Stroke_Median
NaN 0.069895 0.125936 0.125147 0.241239 
Brush_Stroke_Range
NaN 0.035060 0.098958 0.041900 0.114358 
Activity_Index_Median
NaN 69.682981 111.115610 204.657100 266.301579 
Activity_Index_Range
NaN 115.111499 339.896569 421.004162 328.894783 
Wave_Initiation_Rate_10
NaN 11.596808 10.544148 25.777719 31.660466 
Body_Wave_Number_10
NaN 0.025748 0.173949 0.144204 0.039537 
Asymmetry_10
NaN -0.104610 -0.037982 -0.069597 -0.127769 
Stretch_10
NaN 0.505423 0.397098 0.276515 0.307467 
Attenuation_10
NaN 8.376850 29.630242 26.969391 25.841366 
Brush_Stroke_10
NaN 0.058601 0.066109 0.104492 0.152377 
Activity_Index_10
NaN 30.158755 30.587958 91.655139 160.164798 
usability
0.454044 0.946691 0.948529 0.726103 0.718750 
status
rejected
valid
valid
valid
valid
highThr
56.000000 41.000000 48.000000 58.000000 55.000000 
lowThr
17.000000 12.000000 23.000000 20.000000 31.000000 
prevThr
25.000000 25.000000 25.000000 25.000000 25.000000 
highThrDef
56.000000 41.000000 48.000000 58.000000 55.000000 
lowThrDef
0.000000 12.000000 23.000000 20.000000 31.000000 
prevThrDef
25.000000 25.000000 25.000000 25.000000 25.000000 
manualSeparators

38   39  210  211  482  483  489  490  528  529
522  523  513  514
534  535
366  367  381  382
separators
1  121  122  123  124  125  142  143  148  149  150  151  159  160  166  167  168  169  170  177  179  180  181  186  187  201  202  212  213  215  216  222  223  225  226  233  234  236  341  342  353  354  357  358  365  366  367  369  370  387  388  400  401  411  412  414  415  417  418  420  421  430  431  452  453  454  455  456  457  459  460  461  462  468  470  471  475  476  477  478  479  480  481  482  483  484  500  501  515  516  530  538  545
1   11   12   14   15   38   39   40   86   87  183  184  202  209  210  211  231  232  334  335  340  341  349  350  366  367  369  370  383  384  435  436  438  439  481  482  483  489  490  491  513  528  529  530  545
1  131  132  293  294  324  325  331  338  339  401  402  408  409  410  411  412  423  424  513  514  522  523  524  525  545
1   61   62   65   66   68   69   71   75   76  119  120  137  138  255  256  355  356  439  441  443  444  447  457  458  459  461  474  475  478  479  482  483  485  486  489  490  496  497  498  499  502  504  505  509  516  517  518  522  523  526  534  535  536  545
1   58   59   64   65  115  118  121  122  181  182  190  191  248  249  269  270  366  367  368  369  381  382  383  422  423  439  441  443  444  447  450  451  452  453  461  501  502  503  504  505  509  516  517  518  522  523  526  542  543  545
