# Supplementary material for: CeleST: Computer Vision Software for Quantitative Analysis of C. elegans Swim Behavior Reveals Novel Features of Locomotion
Source: PLoS Comput Biol. 2014 Jul 17;10(7):e1003702. doi: 10.1371/journal.pcbi.1003702 (PMC4102393; doi:10.1371/journal.pcbi.1003702)
Supplement: Dataset S1 — Zip package containing source code and demos of the software CeleST. (ZIP) [file pcbi.1003702.s008.zip › CeleST submission small/demos/CeleST - demo with measures/CeleST/data/measures/wormMeas_Nemo-aging mutants-Trial1-bad agers-All animals-Sample107.txt]

fields 34
worms 5
Wave_Initiation_Rate_Median
33.075189 56.534462 66.389248 NaN 55.900271 
Wave_Initiation_Rate_Range
40.848723 113.390591 99.664126 NaN 96.538963 
Body_Wave_Number_Median
0.582471 0.263038 0.242075 NaN 0.192386 
Body_Wave_Number_Range
1.284439 0.325636 0.268371 NaN 0.402766 
Asymmetry_Median
0.040660 -0.018775 -0.002249 NaN 0.008490 
Asymmetry_Range
0.186705 0.117625 0.114667 NaN 0.147199 
Reverse_Swimming
11.260350 9.438822 2.481903 NaN 10.358566 
Curling
6.250000 1.213235 1.768173 NaN 3.605769 
Stretch_Median
0.584045 0.460268 0.467499 NaN 0.503070 
Stretch_Range
0.229673 0.340224 0.340236 NaN 0.316193 
Attenuation_Median
50.165685 63.881884 63.380979 NaN 57.951440 
Attenuation_Range
41.672170 23.210040 28.620222 NaN 27.883843 
Traveling_Speed_Mean
2.849752 10.215909 7.337617 NaN 6.541318 
Brush_Stroke_Median
0.158918 0.184619 0.177539 NaN 0.198474 
Brush_Stroke_Range
0.101203 0.046334 0.046989 NaN 0.133119 
Activity_Index_Median
94.479315 171.899572 177.247287 NaN 274.979565 
Activity_Index_Range
126.868136 409.530014 257.591451 NaN 406.823621 
Wave_Initiation_Rate_10
11.404728 28.957971 35.212482 NaN 28.318771 
Body_Wave_Number_10
0.095384 0.104955 0.141751 NaN 0.045913 
Asymmetry_10
-0.071142 -0.092372 -0.058812 NaN -0.041796 
Stretch_10
0.515330 0.307280 0.299192 NaN 0.357409 
Attenuation_10
25.145547 47.533220 47.922612 NaN 43.944624 
Brush_Stroke_10
0.094730 0.160402 0.152833 NaN 0.115051 
Activity_Index_10
33.400890 78.527641 98.451089 NaN 135.988262 
usability
0.970588 1.000000 0.935662 0.284926 0.764706 
status
valid
valid
valid
rejected
valid
highThr
53.000000 53.000000 57.000000 38.000000 56.000000 
lowThr
30.000000 36.000000 23.000000 12.000000 31.000000 
prevThr
25.000000 25.000000 25.000000 25.000000 25.000000 
highThrDef
53.000000 53.000000 57.000000 38.000000 56.000000 
lowThrDef
28.000000 36.000000 23.000000 12.000000 31.000000 
prevThrDef
25.000000 25.000000 25.000000 25.000000 25.000000 
manualSeparators
32   33  384  385

434  435  436  437  528  529  527  526

533  534
separators
1   32   33   41   42  150  151  213  218  252  253  279  280  321  322  384  385  393  394  545
1  115  116  268  269  326  327  372  373  387  389  483  484  500  501  516  517  545
1   95   96  178  179  434  435  436  437  443  461  462  463  469  476  477  478  479  480  482  483  526  527  528  529  530  545
1   81   82  135  136  137  138  161  162  441  442  455  456  464  465  476  477  545
1   81   83  185  186  211  212  213  214  257  258  284  285  317  318  339  340  343  344  348  349  353  354  364  365  366  375  377  378  379  435  441  442  481  482  490  491  533  534  535  545
