# Supplementary material for: CeleST: Computer Vision Software for Quantitative Analysis of C. elegans Swim Behavior Reveals Novel Features of Locomotion
Source: PLoS Comput Biol. 2014 Jul 17;10(7):e1003702. doi: 10.1371/journal.pcbi.1003702 (PMC4102393; doi:10.1371/journal.pcbi.1003702)
Supplement: Dataset S1 — Zip package containing source code and demos of the software CeleST. (ZIP) [file pcbi.1003702.s008.zip › CeleST submission small/demos/CeleST - demo with measures/CeleST/data/measures/wormMeas_Nemo-aging mutants-Trial1-bad agers-All animals-Sample136.txt]

fields 34
worms 5
Wave_Initiation_Rate_Median
72.115219 64.240392 20.780059 39.729803 NaN 
Wave_Initiation_Rate_Range
62.943378 66.117800 41.119603 60.101214 NaN 
Body_Wave_Number_Median
0.264686 0.325879 0.439897 0.390354 NaN 
Body_Wave_Number_Range
0.433535 0.445667 1.394765 1.369294 NaN 
Asymmetry_Median
0.008900 0.004608 0.011753 -0.007217 NaN 
Asymmetry_Range
0.075586 0.177437 0.099709 0.095689 NaN 
Reverse_Swimming
3.808648 11.701932 12.805888 3.532659 NaN 
Curling
0.000000 4.134078 0.000000 0.000000 NaN 
Stretch_Median
0.365669 0.476311 0.421673 0.382094 NaN 
Stretch_Range
0.218894 0.278774 0.201717 0.260527 NaN 
Attenuation_Median
62.070146 59.278845 53.935519 56.937744 NaN 
Attenuation_Range
25.642131 46.682344 30.639763 21.567531 NaN 
Traveling_Speed_Mean
6.585761 5.601258 1.734070 2.434967 NaN 
Brush_Stroke_Median
0.136657 0.135345 0.054820 0.131425 NaN 
Brush_Stroke_Range
0.024745 0.072203 0.013581 0.107497 NaN 
Activity_Index_Median
204.795685 176.804884 81.605509 74.309447 NaN 
Activity_Index_Range
205.158837 214.167432 120.723386 159.587320 NaN 
Wave_Initiation_Rate_10
39.059272 15.582941 10.299124 12.752566 NaN 
Body_Wave_Number_10
0.072944 0.077413 0.054659 0.066881 NaN 
Asymmetry_10
-0.021629 -0.047572 -0.041914 -0.057758 NaN 
Stretch_10
0.293205 0.373975 0.305135 0.268026 NaN 
Attenuation_10
50.526823 22.987056 35.104935 45.847399 NaN 
Brush_Stroke_10
0.123366 0.093276 0.046683 0.100962 NaN 
Activity_Index_10
106.438031 31.034004 28.683153 21.188099 NaN 
usability
1.000000 0.987132 0.981618 0.963235 0.000000 
status
valid
valid
valid
valid
rejected
highThr
50.000000 51.000000 34.000000 37.000000 NaN 
lowThr
32.000000 26.000000 19.000000 20.000000 0.000000 
prevThr
25.000000 25.000000 25.000000 25.000000 25.000000 
highThrDef
50.000000 51.000000 34.000000 37.000000 NaN 
lowThrDef
32.000000 26.000000 16.000000 15.000000 0.000000 
prevThrDef
25.000000 25.000000 25.000000 25.000000 25.000000 
manualSeparators

119  120  121  405  406  404


separators
1   74   75  142  143  155  156  545
1   23   24  108  109  118  119  120  121  316  317  404  405  406  407  493  495  545
1    3    4  133  135  136  137  138  163  165  192  193  231  232  421  422  484  485  545
1   98   99  100  101  143  144  145  148  149  163  164  244  245  250  251  271  273  274  380  381  410  411  412  416  419  421  435  436  545
1  545
