# Supplementary material for: CeleST: Computer Vision Software for Quantitative Analysis of C. elegans Swim Behavior Reveals Novel Features of Locomotion
Source: PLoS Comput Biol. 2014 Jul 17;10(7):e1003702. doi: 10.1371/journal.pcbi.1003702 (PMC4102393; doi:10.1371/journal.pcbi.1003702)
Supplement: Dataset S1 — Zip package containing source code and demos of the software CeleST. (ZIP) [file pcbi.1003702.s008.zip › CeleST submission small/demos/CeleST - demo with measures/CeleST/data/measures/wormMeas_Nemo-aging mutants-Trial1-bad agers-All animals-Sample137.txt]

fields 34
worms 7
Wave_Initiation_Rate_Median
8.331067 44.638996 33.396030 NaN NaN NaN NaN 
Wave_Initiation_Rate_Range
4.639681 34.657096 52.019476 NaN NaN NaN NaN 
Body_Wave_Number_Median
1.635273 0.280611 0.384009 NaN NaN NaN NaN 
Body_Wave_Number_Range
0.714903 0.384867 0.979108 NaN NaN NaN NaN 
Asymmetry_Median
0.048135 -0.022666 -0.008563 NaN NaN NaN NaN 
Asymmetry_Range
0.081731 0.102204 0.129604 NaN NaN NaN NaN 
Reverse_Swimming
0.386385 7.120515 1.876725 NaN NaN NaN NaN 
Curling
0.000000 0.000000 2.538462 NaN NaN NaN NaN 
Stretch_Median
0.364998 0.465800 0.487413 NaN NaN NaN NaN 
Stretch_Range
0.190359 0.160367 0.339077 NaN NaN NaN NaN 
Attenuation_Median
57.602532 56.638448 59.428626 NaN NaN NaN NaN 
Attenuation_Range
27.455197 22.275163 40.264552 NaN NaN NaN NaN 
Traveling_Speed_Mean
0.129334 1.486837 1.979662 NaN NaN NaN NaN 
Brush_Stroke_Median
0.033792 0.099521 0.199829 NaN NaN NaN NaN 
Brush_Stroke_Range
0.008491 0.056407 0.104933 NaN NaN NaN NaN 
Activity_Index_Median
14.145613 140.662143 107.880629 NaN NaN NaN NaN 
Activity_Index_Range
3.993238 183.626663 213.874971 NaN NaN NaN NaN 
Wave_Initiation_Rate_10
6.522082 32.367197 15.627945 NaN NaN NaN NaN 
Body_Wave_Number_10
1.206902 0.069168 0.093897 NaN NaN NaN NaN 
Asymmetry_10
-0.006176 -0.064338 -0.072794 NaN NaN NaN NaN 
Stretch_10
0.319941 0.389698 0.394273 NaN NaN NaN NaN 
Attenuation_10
39.873224 43.664171 30.240476 NaN NaN NaN NaN 
Brush_Stroke_10
0.031298 0.069410 0.144861 NaN NaN NaN NaN 
Activity_Index_10
13.215321 75.860729 57.330639 NaN NaN NaN NaN 
usability
0.957721 0.882353 0.955882 0.564338 0.588235 0.181985 0.000000 
status
valid
valid
valid
rejected
rejected
rejected
rejected
highThr
30.000000 48.000000 41.000000 64.000000 39.000000 24.000000 NaN 
lowThr
15.000000 25.000000 20.000000 22.000000 20.000000 8.000000 0.000000 
prevThr
90.000000 25.000000 25.000000 25.000000 25.000000 25.000000 25.000000 
highThrDef
30.000000 48.000000 41.000000 64.000000 39.000000 24.000000 NaN 
lowThrDef
15.000000 16.000000 15.000000 6.000000 15.000000 8.000000 0.000000 
prevThrDef
25.000000 25.000000 25.000000 25.000000 25.000000 25.000000 25.000000 
manualSeparators


71   72   73   70  161  162
381  382
414  415


separators
1    9   10   18   19   22   23   43   44   62   63   77   78   81   83   88   89  120  121  142  143  161  163  183  184  188  189  191  192  205  206  222  223  242  244  255  256  281  282  283  301  302  303  321  322  324  325  342  343  354  355  361  362  364  365  390  391  415  416  422  424  442  443  461  462  468  469  491  492  501  502  544  545
1    3    4    6    7   20   21   31   32   45   46   60   61   89   90  110  111  124  125  126  132  133  134  135  137  165  166  178  179  187  188  190  191  196  197  226  227  325  326  328  329  330  334  335  336  340  347  348  349  350  351  352  356  360  361  442  445  449  451  457  458  459  461  505  506  508  511  512  517  545
1    5    6    7   10   11   20   21   70   71   72   73   78   79  125  126  161  162  163  164  456  458  459  495  501  502  545
1    4    6    7    8    9   10   11   19   20   25   26   34   35   37   38   48   49   50   51   52   54   55   56   58   59   60   61  108  109  110  111  114  120  226  241  242  253  254  270  272  273  274  276  277  279  280  281  283  284  286  287  295  297  299  300  303  307  308  310  311  312  337  338  339  340  342  344  346  350  354  355  356  357  358  359  361  362  363  376  377  381  382  403  405  407  409  446  448  453  454  499  501  504  505  509  521  525  527  528  530  545
1  161  162  247  248  250  251  264  265  266  267  268  294  295  298  300  341  342  386  387  388  395  396  397  414  415  416  464  466  527  528  529  530  531  532  536  537  538  540  541  542  543  544  545
1  241  242  253  254  270  271  272  273  274  276  277  279  280  282  283  285  292  293  294  295  298  299  302  303  304  305  306  307  308  310  311  312  313  314  315  321  322  325  326  327  330  331  332  335  336  337  338  339  340  342  348  349  361  362  369  370  375  377  381  382  383  384  386  387  392  393  394  395  397  398  403  404  405  407  409  411  416  417  420  421  422  423  425  427  430  431  433  434  436  438  439  441  443  444  445  446  448  453  454  461  464  465  466  467  470  473  474  479  483  488  489  496  497  498  499  501  502  504  505  508  509  510  514  517  518  521  522  523  524  525  526  527  528  536  537  538  539  544  545
1  545
