# Supplementary material for: CeleST: Computer Vision Software for Quantitative Analysis of C. elegans Swim Behavior Reveals Novel Features of Locomotion
Source: PLoS Comput Biol. 2014 Jul 17;10(7):e1003702. doi: 10.1371/journal.pcbi.1003702 (PMC4102393; doi:10.1371/journal.pcbi.1003702)
Supplement: Dataset S1 — Zip package containing source code and demos of the software CeleST. (ZIP) [file pcbi.1003702.s008.zip › CeleST submission small/demos/CeleST - demo with measures/CeleST/data/measures/wormMeas_Nemo-aging mutants-Trial1-bad agers-All animals-Sample138.txt]

fields 34
worms 5
Wave_Initiation_Rate_Median
34.620233 8.244898 7.546631 68.840216 24.240977 
Wave_Initiation_Rate_Range
70.409833 7.758941 6.144418 65.884880 24.995875 
Body_Wave_Number_Median
0.637957 1.613282 1.809571 0.222699 0.507615 
Body_Wave_Number_Range
0.857625 0.696391 0.793072 0.352359 1.476580 
Asymmetry_Median
0.012462 -0.012379 -0.036390 0.022857 0.003327 
Asymmetry_Range
0.115521 0.045204 0.129975 0.118358 0.187461 
Reverse_Swimming
14.436548 0.000000 4.526219 4.967801 19.537572 
Curling
5.444234 0.000000 0.000000 1.864078 7.469880 
Stretch_Median
0.563351 0.380087 0.381995 0.439211 0.531821 
Stretch_Range
0.264520 0.154232 0.263239 0.233798 0.196215 
Attenuation_Median
58.238254 63.103373 66.075373 55.795525 34.537810 
Attenuation_Range
60.598323 17.920810 27.039020 24.375718 56.223759 
Traveling_Speed_Mean
3.140402 0.412528 0.680436 5.962988 1.180673 
Brush_Stroke_Median
0.235114 0.033708 0.030811 0.267933 0.050850 
Brush_Stroke_Range
0.210625 0.008189 0.010906 0.054516 0.025351 
Activity_Index_Median
79.443686 12.319946 11.971159 221.485319 56.288651 
Activity_Index_Range
320.201043 8.283351 13.933950 202.354749 82.952341 
Wave_Initiation_Rate_10
14.319275 6.500744 6.586080 35.137836 10.416912 
Body_Wave_Number_10
0.260986 1.165374 1.232998 0.042698 0.089214 
Asymmetry_10
-0.021718 -0.034502 -0.072456 -0.049659 -0.115270 
Stretch_10
0.401071 0.316272 0.242324 0.345186 0.446418 
Attenuation_10
12.578282 53.601039 53.729158 38.341374 6.105539 
Brush_Stroke_10
0.129034 0.030153 0.027552 0.238293 0.042589 
Activity_Index_10
26.401290 10.033565 9.649044 112.226844 25.649745 
usability
0.972426 0.979779 1.000000 0.946691 0.915441 
status
valid
valid
valid
valid
valid
highThr
50.000000 41.000000 44.000000 46.000000 37.000000 
lowThr
23.000000 23.000000 28.000000 24.000000 15.000000 
prevThr
25.000000 25.000000 25.000000 25.000000 25.000000 
highThrDef
50.000000 41.000000 44.000000 46.000000 37.000000 
lowThrDef
23.000000 19.000000 28.000000 18.000000 8.000000 
prevThrDef
25.000000 25.000000 25.000000 25.000000 25.000000 
manualSeparators
328  329  330  331  412  413


125  126  498  499  496  497

separators
1   22   23   42   51   52   61  328  329  330  331  412  413  417  418  545
1  120  121  159  160  172  173  343  344  465  466  467  470  471  476  478  479  528  529  545
1  545
1   73   78   79   80  124  125  126  167  168  270  271  288  292  422  423  453  455  469  471  472  475  476  477  496  497  498  499  522  523  524  530  540  541  545
1    6    7   15   16   25   26   28   29   31   32   33   54   55   56   60   61   66   67   70   71   74   75   77   78   80   81   94   96   97   98   99  101  102  104  105  109  110  217  218  236  237  273  274  276  277  287  288  294  295  298  299  300  304  305  307  308  322  323  324  325  326  330  331  336  337  343  344  347  348  349  351  352  353  354  416  417  418  419  421  422  446  447  450  451  456  457  458  460  461  462  469  470  477  478  479  480  486  488  491  492  498  499  509  510  521  522  523  524  526  527  529  530  536  537  545
