# Supplementary material for: CeleST: Computer Vision Software for Quantitative Analysis of C. elegans Swim Behavior Reveals Novel Features of Locomotion
Source: PLoS Comput Biol. 2014 Jul 17;10(7):e1003702. doi: 10.1371/journal.pcbi.1003702 (PMC4102393; doi:10.1371/journal.pcbi.1003702)
Supplement: Dataset S1 — Zip package containing source code and demos of the software CeleST. (ZIP) [file pcbi.1003702.s008.zip › CeleST submission small/demos/CeleST - demo with measures/CeleST/data/measures/wormMeas_Nemo-aging mutants-Trial1-bad agers-All animals-Sample139.txt]

fields 34
worms 5
Wave_Initiation_Rate_Median
8.192053 8.083813 75.881905 70.371218 75.585554 
Wave_Initiation_Rate_Range
5.353143 2.834923 44.367955 89.496217 99.435849 
Body_Wave_Number_Median
1.730394 1.814163 0.291377 0.416772 0.220308 
Body_Wave_Number_Range
0.764283 0.177138 0.375885 0.413451 0.356581 
Asymmetry_Median
-0.042815 0.016337 0.014749 -0.003419 0.003236 
Asymmetry_Range
0.095673 0.037802 0.058830 0.094742 0.089761 
Reverse_Swimming
1.545538 0.000000 7.286109 0.060852 3.808648 
Curling
0.000000 0.000000 0.000000 0.113636 0.000000 
Stretch_Median
0.385934 0.315842 0.355669 0.382694 0.347158 
Stretch_Range
0.148745 0.066178 0.187165 0.196912 0.187049 
Attenuation_Median
68.230659 61.247298 63.490752 57.942443 64.922226 
Attenuation_Range
14.936858 15.809970 39.032781 17.184113 19.431807 
Traveling_Speed_Mean
1.167284 0.610655 8.490239 7.392950 2.969944 
Brush_Stroke_Median
0.031065 0.029305 0.193808 0.184507 0.208113 
Brush_Stroke_Range
0.031157 0.004648 0.044798 0.088169 0.098160 
Activity_Index_Median
12.300003 11.925356 209.598084 298.115301 212.675593 
Activity_Index_Range
28.290880 4.289210 136.527141 404.032550 105.740826 
Wave_Initiation_Rate_10
6.396626 7.032769 56.911869 31.307653 34.687538 
Body_Wave_Number_10
1.171229 1.709788 0.083412 0.216470 0.055757 
Asymmetry_10
-0.074691 -0.004840 -0.015389 -0.068515 -0.057077 
Stretch_10
0.306401 0.284220 0.284186 0.282524 0.268448 
Attenuation_10
62.075898 53.820272 34.738142 49.238486 55.610966 
Brush_Stroke_10
0.027847 0.027882 0.170208 0.117665 0.166317 
Activity_Index_10
9.198896 10.411659 150.210480 135.683542 149.942675 
usability
1.000000 1.000000 1.000000 0.970588 0.814338 
status
valid
valid
valid
valid
valid
highThr
32.000000 31.000000 43.000000 52.000000 50.000000 
lowThr
16.000000 17.000000 24.000000 28.000000 26.000000 
prevThr
25.000000 25.000000 25.000000 25.000000 25.000000 
highThrDef
32.000000 31.000000 43.000000 52.000000 50.000000 
lowThrDef
16.000000 17.000000 24.000000 28.000000 14.000000 
prevThrDef
25.000000 25.000000 25.000000 25.000000 25.000000 
manualSeparators


484  485

separators
1    2    8    9  208  209  216  217  234  235  413  414  423  424  426  427  436  437  545
1  361  362  499  500  541  542  545
1   18   19  501  502  545
1  219  220  318  319  382  384  385  484  485  486  493  494  513  514  532  533  535  540  541  545
1    3    4    5    7    9   10   16   19   28   29   49   50   53   56   58   59   84   86   92   93  100  102  105  108  109  111  112  116  117  121  149  150  151  152  153  155  156  157  158  159  160  161  162  165  166  169  170  173  174  175  178  180  181  183  185  186  187  188  191  192  195  196  197  200  202  205  206  207  215  217  218  219  225  229  231  233  234  235  236  237  238  240  247  248  298  299  305  306  335  336  346  348  349  350  395  396  399  400  412  413  420  421  468  469  471  476  477  479  480  482  483  492  493  497  499  507  508  523  524  527  528  529  531  533  540  545
