# Supplementary material for: CeleST: Computer Vision Software for Quantitative Analysis of C. elegans Swim Behavior Reveals Novel Features of Locomotion
Source: PLoS Comput Biol. 2014 Jul 17;10(7):e1003702. doi: 10.1371/journal.pcbi.1003702 (PMC4102393; doi:10.1371/journal.pcbi.1003702)
Supplement: Dataset S1 — Zip package containing source code and demos of the software CeleST. (ZIP) [file pcbi.1003702.s008.zip › CeleST submission small/demos/CeleST - demo with measures/CeleST/data/measures/wormMeas_Nemo-aging mutants-Trial1-bad agers-All animals-Sample140.txt]

fields 34
worms 5
Wave_Initiation_Rate_Median
NaN 11.070778 57.586376 NaN NaN 
Wave_Initiation_Rate_Range
NaN 12.993993 55.915519 NaN NaN 
Body_Wave_Number_Median
NaN 1.428547 0.206405 NaN NaN 
Body_Wave_Number_Range
NaN 1.513839 0.313231 NaN NaN 
Asymmetry_Median
NaN -0.038991 -0.006700 NaN NaN 
Asymmetry_Range
NaN 0.156610 0.138141 NaN NaN 
Reverse_Swimming
NaN 3.464870 19.484821 NaN NaN 
Curling
NaN 0.000000 0.667904 NaN NaN 
Stretch_Median
NaN 0.456037 0.372125 NaN NaN 
Stretch_Range
NaN 0.164541 0.217656 NaN NaN 
Attenuation_Median
NaN 55.772443 60.413202 NaN NaN 
Attenuation_Range
NaN 21.963803 52.929185 NaN NaN 
Traveling_Speed_Mean
NaN 0.612466 6.845357 NaN NaN 
Brush_Stroke_Median
NaN 0.038369 0.182426 NaN NaN 
Brush_Stroke_Range
NaN 0.009184 0.041412 NaN NaN 
Activity_Index_Median
NaN 20.709072 156.673862 NaN NaN 
Activity_Index_Range
NaN 25.980754 131.021100 NaN NaN 
Wave_Initiation_Rate_10
NaN 9.629982 34.484515 NaN NaN 
Body_Wave_Number_10
NaN 0.157859 0.047812 NaN NaN 
Asymmetry_10
NaN -0.104325 -0.084291 NaN NaN 
Stretch_10
NaN 0.381493 0.258765 NaN NaN 
Attenuation_10
NaN 45.784933 17.344566 NaN NaN 
Brush_Stroke_10
NaN 0.033239 0.164598 NaN NaN 
Activity_Index_10
NaN 16.982858 97.539071 NaN NaN 
usability
1.000000 0.954044 0.990809 0.959559 0.172794 
status
rejected
valid
valid
rejected
rejected
highThr
40.000000 34.000000 50.000000 30.000000 35.000000 
lowThr
25.000000 19.000000 29.000000 16.000000 11.000000 
prevThr
25.000000 25.000000 25.000000 25.000000 25.000000 
highThrDef
40.000000 34.000000 50.000000 30.000000 35.000000 
lowThrDef
25.000000 14.000000 29.000000 16.000000 11.000000 
prevThrDef
25.000000 25.000000 25.000000 25.000000 25.000000 
manualSeparators


489  490  488  487  486


separators
1  381  382  461  462  545
1    7    8   21   22   24   25   35   36   40   41   42   43   44   45   46   47   48   49   90   91  122  123  127  128  261  262  263  265  266  267  271  272  309  310  501  503  545
1  321  322  351  352  388  389  481  482  486  487  488  489  490  491  492  545
1    5    6    8    9   14   15   16   17   18   19   22   23   32   33   36   37   38   39   41   42   46   47   57   58   59   60   63   64   66   67   69   70   71   72   81   82   83  101  102  221  222  241  242  263  264  281  282  316  317  382  383  387  388  400  401  403  404  416  417  445  446  456  457  471  472  492  493  504  505  508  509  513  514  520  521  525  526  530  531  534  535  537  538  541  542  543  544  545
1  301  302  308  309  313  361  362  383  384  411  412  415  416  424  425  429  430  451  545
