# Supplementary material for: CeleST: Computer Vision Software for Quantitative Analysis of C. elegans Swim Behavior Reveals Novel Features of Locomotion
Source: PLoS Comput Biol. 2014 Jul 17;10(7):e1003702. doi: 10.1371/journal.pcbi.1003702 (PMC4102393; doi:10.1371/journal.pcbi.1003702)
Supplement: Dataset S1 — Zip package containing source code and demos of the software CeleST. (ZIP) [file pcbi.1003702.s008.zip › CeleST submission small/demos/CeleST - demo with measures/CeleST/data/measures/wormMeas_Nemo-aging mutants-Trial1-bad agers-All animals-Sample141.txt]

fields 34
worms 5
Wave_Initiation_Rate_Median
54.324295 NaN 83.166272 7.518923 NaN 
Wave_Initiation_Rate_Range
46.962284 NaN 77.848026 4.564191 NaN 
Body_Wave_Number_Median
0.307068 NaN 0.383740 1.785760 NaN 
Body_Wave_Number_Range
0.337667 NaN 0.233493 0.716498 NaN 
Asymmetry_Median
0.012114 NaN -0.003173 0.131455 NaN 
Asymmetry_Range
0.109531 NaN 0.093336 0.111795 NaN 
Reverse_Swimming
10.818767 NaN 0.000000 0.744081 NaN 
Curling
2.111111 NaN 0.110294 0.000000 NaN 
Stretch_Median
0.437274 NaN 0.360625 0.376597 NaN 
Stretch_Range
0.250963 NaN 0.211177 0.185088 NaN 
Attenuation_Median
61.729777 NaN 64.993968 58.034577 NaN 
Attenuation_Range
31.124570 NaN 20.874805 49.549787 NaN 
Traveling_Speed_Mean
3.834690 NaN 8.680648 0.432538 NaN 
Brush_Stroke_Median
0.152036 NaN 0.220888 0.031022 NaN 
Brush_Stroke_Range
0.040705 NaN 0.038236 0.002986 NaN 
Activity_Index_Median
144.689001 NaN 222.476473 11.963525 NaN 
Activity_Index_Range
123.902159 NaN 214.682546 8.486642 NaN 
Wave_Initiation_Rate_10
33.917659 NaN 56.483658 6.725618 NaN 
Body_Wave_Number_10
0.136696 NaN 0.287307 1.194549 NaN 
Asymmetry_10
-0.041129 NaN -0.073483 0.044687 NaN 
Stretch_10
0.339004 NaN 0.266427 0.327495 NaN 
Attenuation_10
40.061677 NaN 52.818236 21.298220 NaN 
Brush_Stroke_10
0.127554 NaN 0.201129 0.029504 NaN 
Activity_Index_10
82.995765 NaN 141.833170 10.241524 NaN 
usability
0.992647 0.345588 1.000000 0.816176 0.000000 
status
valid
rejected
valid
valid
rejected
highThr
43.000000 31.000000 52.000000 35.000000 NaN 
lowThr
21.000000 20.000000 30.000000 17.000000 0.000000 
prevThr
25.000000 25.000000 25.000000 25.000000 25.000000 
highThrDef
43.000000 31.000000 52.000000 35.000000 NaN 
lowThrDef
21.000000 11.000000 30.000000 17.000000 0.000000 
prevThrDef
25.000000 25.000000 25.000000 25.000000 25.000000 
manualSeparators
84   85  202  203


separators
1   77   78   83   84   85  202  203  210  211  527  528  542  544  545
1   12   13   14   16   18   42   43   44   45   50   51   54   55   58   59   61   62   63   64   65   66   68   69   71   72   73   77   78   80   83   89   90   91   92   94   95   96  100  101  103  104  106  109  110  111  114  116  117  119  122  123  126  161  162  164  201  202  361  366  367  374  375  376  377  378  381  383  384  385  390  391  392  393  395  396  398  400  405  406  408  409  411  412  413  414  415  416  417  431  434  435  437  438  439  440  441  442  443  444  445  446  447  448  449  450  451  452  453  454  455  456  457  458  460  461  462  463  491  492  493  496  497  498  499  504  505  506  508  509  512  513  514  516  521  522  526  527  530  531  532  537  538  542  544  545
1  238  239  277  278  325  326  410  411  545
1  101  102  149  150  276  277  298  299  304  305  545
1  545
