# Supplementary material for: CeleST: Computer Vision Software for Quantitative Analysis of C. elegans Swim Behavior Reveals Novel Features of Locomotion
Source: PLoS Comput Biol. 2014 Jul 17;10(7):e1003702. doi: 10.1371/journal.pcbi.1003702 (PMC4102393; doi:10.1371/journal.pcbi.1003702)
Supplement: Dataset S1 — Zip package containing source code and demos of the software CeleST. (ZIP) [file pcbi.1003702.s008.zip › CeleST submission small/demos/CeleST - demo with measures/CeleST/data/measures/wormMeas_Nemo-aging mutants-Trial1-bad agers-All animals-Sample142.txt]

fields 34
worms 5
Wave_Initiation_Rate_Median
NaN 100.414143 8.538715 33.921336 8.556733 
Wave_Initiation_Rate_Range
NaN 74.152362 3.919671 55.378123 6.037887 
Body_Wave_Number_Median
NaN 0.345389 1.809954 0.705130 1.783237 
Body_Wave_Number_Range
NaN 0.422738 0.296687 0.931697 0.288821 
Asymmetry_Median
NaN 0.000350 -0.094380 0.009148 0.032580 
Asymmetry_Range
NaN 0.052351 0.010498 0.177567 0.067251 
Reverse_Swimming
NaN 0.000000 0.000000 2.925483 0.000000 
Curling
NaN 0.798479 0.000000 2.439926 0.000000 
Stretch_Median
NaN 0.364030 0.345648 0.476761 0.366188 
Stretch_Range
NaN 0.185726 0.146564 0.344387 0.121442 
Attenuation_Median
NaN 66.103431 59.468244 60.461392 51.066668 
Attenuation_Range
NaN 21.028286 22.131427 49.585183 32.974269 
Traveling_Speed_Mean
NaN 9.448763 0.411039 2.988086 0.797393 
Brush_Stroke_Median
NaN 0.279141 0.027933 0.047481 0.033698 
Brush_Stroke_Range
NaN 0.127728 0.001724 0.022202 0.009773 
Activity_Index_Median
NaN 274.946268 11.935058 67.745452 13.688965 
Activity_Index_Range
NaN 242.448560 4.987054 150.275379 11.873131 
Wave_Initiation_Rate_10
NaN 35.236062 6.750391 11.613915 7.011178 
Body_Wave_Number_10
NaN 0.161491 1.597209 0.313059 1.575252 
Asymmetry_10
NaN -0.034829 -0.098828 -0.041868 -0.018408 
Stretch_10
NaN 0.298154 0.279212 0.340738 0.318310 
Attenuation_10
NaN 53.873418 48.352102 23.755080 37.218432 
Brush_Stroke_10
NaN 0.188465 0.027051 0.036112 0.029605 
Activity_Index_10
NaN 91.732994 9.163839 19.726953 11.467641 
usability
0.847426 0.966912 1.000000 0.994485 1.000000 
status
rejected
valid
valid
valid
valid
highThr
24.000000 42.000000 32.000000 47.000000 33.000000 
lowThr
7.000000 13.000000 20.000000 27.000000 17.000000 
prevThr
25.000000 21.000000 25.000000 25.000000 25.000000 
highThrDef
24.000000 42.000000 32.000000 47.000000 33.000000 
lowThrDef
7.000000 13.000000 20.000000 27.000000 17.000000 
prevThrDef
25.000000 25.000000 25.000000 25.000000 25.000000 
manualSeparators

522  523  526  527  531  532

431  432  500  501

separators
1   55   56   61   62   66   67   68   69   77   78   80   81   88   89   90   91  102  103  104  105  122  201  202  241  242  301  302  341  342  381  382  461  462  541  542  543  545
1   21   22   36   37   38   39  101  102  103  104  107  108  118  119  121  122  144  145  154  155  184  185  247  248  251  252  261  262  320  321  360  361  415  416  522  523  526  527  531  532  545
1  221  222  421  422  545
1  221  222  301  302  422  423  425  426  430  431  432  500  501  502  545
1   81   82  161  162  321  322  545
