# Supplementary material for: CeleST: Computer Vision Software for Quantitative Analysis of C. elegans Swim Behavior Reveals Novel Features of Locomotion
Source: PLoS Comput Biol. 2014 Jul 17;10(7):e1003702. doi: 10.1371/journal.pcbi.1003702 (PMC4102393; doi:10.1371/journal.pcbi.1003702)
Supplement: Dataset S1 — Zip package containing source code and demos of the software CeleST. (ZIP) [file pcbi.1003702.s008.zip › CeleST submission small/demos/CeleST - demo with measures/CeleST/data/measures/wormMeas_Nemo-aging mutants-Trial1-bad agers-All animals-Sample143.txt]

fields 34
worms 5
Wave_Initiation_Rate_Median
7.972004 44.738387 103.315820 48.050670 33.733201 
Wave_Initiation_Rate_Range
3.170140 62.358650 55.982206 26.921918 49.206534 
Body_Wave_Number_Median
1.880974 0.387187 0.356643 0.368945 0.372503 
Body_Wave_Number_Range
1.076430 0.850086 0.457750 0.331514 1.264497 
Asymmetry_Median
-0.009611 -0.003608 -0.009077 -0.015662 0.006584 
Asymmetry_Range
0.145617 0.117771 0.084794 0.087422 0.085085 
Reverse_Swimming
0.327869 10.377185 6.899724 0.000000 8.178613 
Curling
4.245283 0.330882 0.900563 1.514563 0.000000 
Stretch_Median
0.454993 0.393026 0.385258 0.438859 0.435758 
Stretch_Range
0.222083 0.175866 0.196241 0.123942 0.132582 
Attenuation_Median
75.581515 65.766666 61.889617 54.267599 56.121671 
Attenuation_Range
13.879816 26.322021 31.420109 37.801325 46.243805 
Traveling_Speed_Mean
0.450484 3.551752 10.801415 4.899877 2.294383 
Brush_Stroke_Median
0.033856 0.099158 0.152352 0.142370 0.149505 
Brush_Stroke_Range
0.011003 0.047220 0.054741 0.043901 0.149013 
Activity_Index_Median
13.822435 110.152383 268.995445 120.066073 91.485476 
Activity_Index_Range
8.241525 199.614424 217.704460 82.038381 135.615512 
Wave_Initiation_Rate_10
6.211923 15.641028 68.383082 32.653207 14.672653 
Body_Wave_Number_10
1.674851 0.068844 0.092076 0.186678 0.159963 
Asymmetry_10
-0.072014 -0.052465 -0.041898 -0.062900 -0.035234 
Stretch_10
0.332794 0.321854 0.299684 0.370591 0.346745 
Attenuation_10
63.709265 49.965859 40.069883 27.988093 20.652197 
Brush_Stroke_10
0.028871 0.076930 0.128583 0.118478 0.111155 
Activity_Index_10
9.217154 32.147793 157.945557 75.570639 28.384524 
usability
0.779412 1.000000 0.979779 0.946691 0.858456 
status
valid
valid
valid
valid
valid
highThr
36.000000 40.000000 47.000000 34.000000 35.000000 
lowThr
13.000000 14.000000 27.000000 14.000000 14.000000 
prevThr
25.000000 25.000000 25.000000 25.000000 25.000000 
highThrDef
36.000000 40.000000 47.000000 34.000000 35.000000 
lowThrDef
13.000000 14.000000 27.000000 14.000000 14.000000 
prevThrDef
25.000000 25.000000 25.000000 25.000000 25.000000 
manualSeparators


242  243  241  239  240  244  245  336  337  335  334  425  426


separators
1    9   10   13   14   18   19   30   31   32   33   50   51  138  139  145  146  155  156  162  163  181  182  204  205  209  210  217  218  246  247  252  253  264  265  339  340  354  355  360  361  366  367  369  370  371  372  386  387  388  389  392  393  394  395  417  418  469  470  488  489  519  520  545
1  199  200  322  323  395  396  511  512  545
1   77   78   89   90  107  108  162  163  173  174  239  240  241  242  243  244  245  334  335  336  337  338  342  343  382  383  425  426  427  446  447  502  503  545
1    6    7   46   47   95   96  123  124  156  157  230  231  267  268  269  270  351  352  404  405  473  474  516  517  523  527  531  532  534  535  539  540  542  543  545
1   21   22   68   69  154  155  164  181  182  241  242  545
