# Supplementary material for: CeleST: Computer Vision Software for Quantitative Analysis of C. elegans Swim Behavior Reveals Novel Features of Locomotion
Source: PLoS Comput Biol. 2014 Jul 17;10(7):e1003702. doi: 10.1371/journal.pcbi.1003702 (PMC4102393; doi:10.1371/journal.pcbi.1003702)
Supplement: Dataset S1 — Zip package containing source code and demos of the software CeleST. (ZIP) [file pcbi.1003702.s008.zip › CeleST submission small/demos/CeleST - demo with measures/CeleST/data/measures/wormMeas_Nemo-aging mutants-Trial1-bad agers-All animals-Sample144.txt]

fields 34
worms 5
Wave_Initiation_Rate_Median
62.998021 7.442832 51.448687 6.092626 78.627726 
Wave_Initiation_Rate_Range
47.167739 2.128589 49.306184 0.942701 87.525496 
Body_Wave_Number_Median
0.259211 1.852797 0.343765 1.919627 0.371069 
Body_Wave_Number_Range
0.356179 0.131956 0.299043 0.111217 0.388751 
Asymmetry_Median
-0.009114 -0.031622 -0.005224 -0.071573 0.004827 
Asymmetry_Range
0.067225 0.040847 0.121399 0.014099 0.118479 
Reverse_Swimming
7.058824 0.000000 0.000000 0.000000 0.000000 
Curling
1.100917 0.000000 0.000000 0.000000 1.514563 
Stretch_Median
0.428842 0.355994 0.477840 0.293411 0.405130 
Stretch_Range
0.201280 0.196328 0.211907 0.122722 0.301467 
Attenuation_Median
56.876836 62.972248 66.140092 79.866357 62.600575 
Attenuation_Range
55.272209 25.435152 28.176010 27.076107 23.076000 
Traveling_Speed_Mean
0.022267 0.663929 5.526748 0.517843 8.464503 
Brush_Stroke_Median
0.178492 0.028923 0.149107 0.028617 0.115132 
Brush_Stroke_Range
0.032082 0.003435 0.042135 0.003519 0.059115 
Activity_Index_Median
99.947470 10.691953 151.077990 8.755509 290.016428 
Activity_Index_Range
36.766581 3.473975 168.875419 2.013865 402.043850 
Wave_Initiation_Rate_10
32.164548 6.797021 28.514339 5.747740 33.384894 
Body_Wave_Number_10
0.146245 1.780932 0.215073 1.841235 0.183631 
Asymmetry_10
-0.038978 -0.042634 -0.067643 -0.076855 -0.043216 
Stretch_10
0.331211 0.270649 0.375356 0.245360 0.315593 
Attenuation_10
14.905609 48.185575 50.207415 63.035993 48.998625 
Brush_Stroke_10
0.155418 0.027687 0.127416 0.026846 0.075213 
Activity_Index_10
95.351171 9.686143 79.770521 7.941204 117.977022 
usability
0.801471 1.000000 1.000000 1.000000 0.946691 
status
valid
valid
valid
valid
valid
highThr
40.000000 42.000000 52.000000 51.000000 58.000000 
lowThr
24.000000 25.000000 25.000000 36.000000 26.000000 
prevThr
28.000000 25.000000 25.000000 25.000000 25.000000 
highThrDef
40.000000 42.000000 52.000000 49.000000 58.000000 
lowThrDef
15.000000 25.000000 25.000000 36.000000 25.000000 
prevThrDef
25.000000 25.000000 25.000000 25.000000 25.000000 
manualSeparators
15  16  14


112  113  108  109  105  106
separators
1   14   15   16   21   22   51   53   54   59   61   66   67   94   95   98  100  102  120  145  147  150  151  152  153  173  174  177  178  203  211  212  213  216  217  219  220  221  224  225  235  236  250  252  262  265  273  274  278  281  282  283  287  288  289  290  296  297  298  299  309  310  324  326  328  329  333  335  336  337  364  368  369  370  373  374  418  420  421  429  432  459  461  465  466  471  474  475  478  489  490  491  493  497  498  500  501  502  503  529  535  539  541  545
1  516  517  545
1  346  348  545
1  545
1   13   14   22   23   42   43  105  106  108  109  112  113  129  131  177  190  191  201  236  237  298  299  417  418  435  436  545
