# Supplementary material for: CeleST: Computer Vision Software for Quantitative Analysis of C. elegans Swim Behavior Reveals Novel Features of Locomotion
Source: PLoS Comput Biol. 2014 Jul 17;10(7):e1003702. doi: 10.1371/journal.pcbi.1003702 (PMC4102393; doi:10.1371/journal.pcbi.1003702)
Supplement: Dataset S1 — Zip package containing source code and demos of the software CeleST. (ZIP) [file pcbi.1003702.s008.zip › CeleST submission small/demos/CeleST - demo with measures/CeleST/data/measures/wormMeas_Nemo-aging mutants-Trial1-bad agers-All animals-Sample145.txt]

fields 34
worms 5
Wave_Initiation_Rate_Median
10.166667 89.401995 51.237638 67.605968 62.313381 
Wave_Initiation_Rate_Range
4.104195 72.227985 102.054325 74.403150 52.777979 
Body_Wave_Number_Median
1.531085 0.287939 0.450160 0.342886 0.266121 
Body_Wave_Number_Range
0.558369 0.825684 1.570705 0.855871 0.657682 
Asymmetry_Median
0.017222 0.002321 0.002621 0.010268 0.019945 
Asymmetry_Range
0.046824 0.107655 0.075036 0.060629 0.093413 
Reverse_Swimming
0.110396 7.127660 18.290422 2.373505 8.066184 
Curling
0.000000 3.593750 0.000000 0.000000 0.000000 
Stretch_Median
0.375677 0.455442 0.390261 0.381890 0.395973 
Stretch_Range
0.181368 0.248270 0.217007 0.150816 0.221466 
Attenuation_Median
64.142298 56.518918 53.710482 58.227308 62.476475 
Attenuation_Range
12.899201 30.520798 39.157498 23.226451 45.541058 
Traveling_Speed_Mean
1.014246 1.994905 4.429154 7.161571 3.654047 
Brush_Stroke_Median
0.036701 0.060084 0.225519 0.230365 0.087333 
Brush_Stroke_Range
0.010866 0.035412 0.208964 0.105093 0.039659 
Activity_Index_Median
19.027337 373.611912 119.724205 169.862393 171.121776 
Activity_Index_Range
11.897542 176.573966 280.354033 218.261221 242.753925 
Wave_Initiation_Rate_10
8.401815 33.958761 16.423522 15.915554 15.488996 
Body_Wave_Number_10
1.224235 0.059891 0.161351 0.176310 0.101436 
Asymmetry_10
-0.006835 -0.033329 -0.025157 -0.021860 -0.035284 
Stretch_10
0.300122 0.340636 0.248613 0.302923 0.309516 
Attenuation_10
58.575022 38.128113 30.636322 48.052083 28.547301 
Brush_Stroke_10
0.032119 0.051885 0.153307 0.154865 0.066754 
Activity_Index_10
14.412546 271.286723 18.001411 24.646273 45.752004 
usability
0.996324 0.705882 0.944853 0.983456 0.887868 
status
valid
valid
valid
valid
valid
highThr
35.000000 44.000000 41.000000 51.000000 43.000000 
lowThr
17.000000 26.000000 19.000000 24.000000 24.000000 
prevThr
25.000000 25.000000 25.000000 25.000000 25.000000 
highThrDef
35.000000 44.000000 41.000000 51.000000 43.000000 
lowThrDef
17.000000 17.000000 13.000000 23.000000 24.000000 
prevThrDef
25.000000 25.000000 25.000000 25.000000 25.000000 
manualSeparators


separators
1   47   48   81   82  393  394  395  545
1   14   15   16   24   25   32   33   35   37   41   42   43   44   45   46   52   56   62   63  102  103  132  161  162  227  228  240  241  243  244  249  250  252  253  257  258  261  262  267  268  269  271  272  274  278  279  283  290  291  297  300  301  303  304  313  314  348  350  364  365  379  384  421  422  429  431  444  445  456  457  486  487  494  495  500  501  502  503  504  506  514  515  522  523  524  526  527  528  529  531  537  541  544  545
1  111  112  304  312  313  320  321  354  355  356  360  361  362  394  396  397  401  402  545
1  198  199  412  421  545
1   61   62  407  408  461  462  521  522  545
