# Supplementary material for: CeleST: Computer Vision Software for Quantitative Analysis of C. elegans Swim Behavior Reveals Novel Features of Locomotion
Source: PLoS Comput Biol. 2014 Jul 17;10(7):e1003702. doi: 10.1371/journal.pcbi.1003702 (PMC4102393; doi:10.1371/journal.pcbi.1003702)
Supplement: Dataset S1 — Zip package containing source code and demos of the software CeleST. (ZIP) [file pcbi.1003702.s008.zip › CeleST submission small/demos/CeleST - demo with measures/CeleST/data/measures/wormMeas_Nemo-aging mutants-Trial1-bad agers-All animals-Sample146.txt]

fields 34
worms 5
Wave_Initiation_Rate_Median
NaN NaN NaN 14.921657 42.830557 
Wave_Initiation_Rate_Range
NaN NaN NaN 24.326136 36.909238 
Body_Wave_Number_Median
NaN NaN NaN 1.095246 0.344827 
Body_Wave_Number_Range
NaN NaN NaN 1.345393 0.471387 
Asymmetry_Median
NaN NaN NaN 0.001669 0.007178 
Asymmetry_Range
NaN NaN NaN 0.159660 0.135501 
Reverse_Swimming
NaN NaN NaN 8.997240 12.450469 
Curling
NaN NaN NaN 0.661765 1.631068 
Stretch_Median
NaN NaN NaN 0.505932 0.529026 
Stretch_Range
NaN NaN NaN 0.142013 0.209074 
Attenuation_Median
NaN NaN NaN 62.168583 48.338469 
Attenuation_Range
NaN NaN NaN 69.307876 43.454026 
Traveling_Speed_Mean
NaN NaN NaN 2.159383 3.553596 
Brush_Stroke_Median
NaN NaN NaN 0.065738 0.125676 
Brush_Stroke_Range
NaN NaN NaN 0.030949 0.055833 
Activity_Index_Median
NaN NaN NaN 32.952139 162.834417 
Activity_Index_Range
NaN NaN NaN 66.221009 169.699200 
Wave_Initiation_Rate_10
NaN NaN NaN 8.959483 28.812464 
Body_Wave_Number_10
NaN NaN NaN 0.262006 0.134752 
Asymmetry_10
NaN NaN NaN -0.040761 -0.076694 
Stretch_10
NaN NaN NaN 0.439519 0.438635 
Attenuation_10
NaN NaN NaN 5.075432 19.159418 
Brush_Stroke_10
NaN NaN NaN 0.055079 0.104895 
Activity_Index_10
NaN NaN NaN 18.268290 90.348881 
usability
0.790441 0.733456 1.000000 1.000000 0.946691 
status
rejected
rejected
rejected
valid
valid
highThr
38.000000 29.000000 52.000000 39.000000 49.000000 
lowThr
22.000000 18.000000 38.000000 20.000000 23.000000 
prevThr
90.000000 25.000000 25.000000 25.000000 25.000000 
highThrDef
38.000000 29.000000 52.000000 39.000000 49.000000 
lowThrDef
14.000000 15.000000 38.000000 20.000000 23.000000 
prevThrDef
25.000000 25.000000 25.000000 25.000000 25.000000 
manualSeparators


271  272  270  269  268  266  267  379  380  378
separators
1    4    5   20   21   22   23   25   26   27   28   30   32   34   35   37   40   54   55   61   62   81   82   83   84   85  101  103  106  108  111  112  121  122  142  143  171  172  173  175  182  185  209  210  213  215  217  218  219  220  221  232  233  235  237  239  241  242  254  255  261  262  263  265  302  306  310  311  312  313  317  319  320  321  322  323  324  325  328  329  333  334  335  337  338  339  341  343  344  345  346  349  350  351  353  354  356  357  358  361  362  382  384  385  386  387  388  397  399  401  402  417  418  441  442  463  464  466  467  471  473  480  481  484  491  492  494  495  501  502  521  522  537  538  542  543  545
1    2   44   45   52   53   54   61   62  100  101  102  109  110  111  141  142  143  144  145  158  159  161  162  298  299  301  302  303  304  305  321  322  324  325  365  366  416  421  441  521  541  545
1   21   22   81   82  101  102  121  122  545
1  355  356  357  358  406  407  545
1  155  156  266  267  268  269  270  271  272  273  308  309  378  379  380  382  383  389  390  393  401  402  469  470  492  493  545
