# Supplementary material for: CeleST: Computer Vision Software for Quantitative Analysis of C. elegans Swim Behavior Reveals Novel Features of Locomotion
Source: PLoS Comput Biol. 2014 Jul 17;10(7):e1003702. doi: 10.1371/journal.pcbi.1003702 (PMC4102393; doi:10.1371/journal.pcbi.1003702)
Supplement: Dataset S1 — Zip package containing source code and demos of the software CeleST. (ZIP) [file pcbi.1003702.s008.zip › CeleST submission small/demos/CeleST - demo with measures/CeleST/data/measures/wormMeas_Nemo-aging mutants-Trial1-bad agers-All animals-Sample147.txt]

fields 34
worms 5
Wave_Initiation_Rate_Median
6.856728 7.052573 7.556768 67.086141 NaN 
Wave_Initiation_Rate_Range
1.696311 1.666785 2.862900 29.293559 NaN 
Body_Wave_Number_Median
1.908274 2.008547 1.815829 0.303511 NaN 
Body_Wave_Number_Range
0.687915 1.431809 0.365630 0.286339 NaN 
Asymmetry_Median
-0.083394 -0.111648 -0.008680 -0.054017 NaN 
Asymmetry_Range
0.028205 0.014272 0.037488 0.154648 NaN 
Reverse_Swimming
0.000000 0.000000 0.000000 1.600736 NaN 
Curling
0.000000 0.000000 0.000000 0.333333 NaN 
Stretch_Median
0.281553 0.304370 0.431677 0.427377 NaN 
Stretch_Range
0.165628 0.157164 0.138524 0.184757 NaN 
Attenuation_Median
57.047093 59.250263 76.670266 61.905664 NaN 
Attenuation_Range
23.178059 21.870189 16.700110 20.489163 NaN 
Traveling_Speed_Mean
0.450613 0.516413 0.785280 5.782317 NaN 
Brush_Stroke_Median
0.029809 0.029286 0.030075 0.183359 NaN 
Brush_Stroke_Range
0.004274 0.002991 0.008269 0.091414 NaN 
Activity_Index_Median
10.158199 10.442565 11.474637 182.471290 NaN 
Activity_Index_Range
3.384334 3.005610 6.012080 101.293432 NaN 
Wave_Initiation_Rate_10
6.105030 6.378808 6.456374 46.113039 NaN 
Body_Wave_Number_10
1.815907 1.654399 1.563991 0.141082 NaN 
Asymmetry_10
-0.093470 -0.118799 -0.030858 -0.106975 NaN 
Stretch_10
0.241984 0.256033 0.375101 0.350674 NaN 
Attenuation_10
45.912807 51.674531 66.744004 52.481596 NaN 
Brush_Stroke_10
0.028132 0.027717 0.028278 0.160596 NaN 
Activity_Index_10
8.676687 8.829567 9.384505 131.632832 NaN 
usability
0.897059 1.000000 1.000000 0.992647 0.397059 
status
valid
valid
valid
valid
rejected
highThr
43.000000 40.000000 41.000000 51.000000 29.000000 
lowThr
29.000000 22.000000 26.000000 23.000000 19.000000 
prevThr
25.000000 25.000000 25.000000 25.000000 25.000000 
highThrDef
43.000000 40.000000 41.000000 51.000000 29.000000 
lowThrDef
29.000000 22.000000 26.000000 22.000000 15.000000 
prevThrDef
25.000000 25.000000 25.000000 25.000000 25.000000 
manualSeparators


separators
1  217  273  381  382  421  422  545
1  545
1  321  322  341  342  545
1  186  188  215  216  240  241  545
1  261  262  270  271  272  274  275  329  330  337  338  342  343  363  364  365  366  367  368  369  373  374  375  376  379  380  381  386  387  402  403  404  411  412  419  420  421  422  424  425  426  454  455  460  461  462  464  472  473  502  545
