# Supplementary material for: CeleST: Computer Vision Software for Quantitative Analysis of C. elegans Swim Behavior Reveals Novel Features of Locomotion
Source: PLoS Comput Biol. 2014 Jul 17;10(7):e1003702. doi: 10.1371/journal.pcbi.1003702 (PMC4102393; doi:10.1371/journal.pcbi.1003702)
Supplement: Dataset S1 — Zip package containing source code and demos of the software CeleST. (ZIP) [file pcbi.1003702.s008.zip › CeleST submission small/demos/CeleST - demo with measures/CeleST/data/measures/wormMeas_Nemo-aging mutants-Trial1-bad agers-All animals-Sample148.txt]

fields 34
worms 6
Wave_Initiation_Rate_Median
41.392212 6.885027 9.829617 NaN 37.741309 76.357353 
Wave_Initiation_Rate_Range
45.247108 1.302620 4.385984 NaN 48.215406 64.055773 
Body_Wave_Number_Median
0.173688 1.855026 1.598264 NaN 0.521880 0.265079 
Body_Wave_Number_Range
0.382876 0.142469 0.667352 NaN 0.706039 0.410030 
Asymmetry_Median
0.009793 0.051347 0.037284 NaN -0.002266 -0.007520 
Asymmetry_Range
0.157367 0.019527 0.036088 NaN 0.122495 0.060299 
Reverse_Swimming
10.542778 0.000000 0.000000 NaN 0.000000 24.342226 
Curling
0.110497 0.000000 0.000000 NaN 0.000000 0.000000 
Stretch_Median
0.462278 0.357839 0.324551 NaN 0.495810 0.345976 
Stretch_Range
0.250683 0.118406 0.138729 NaN 0.256481 0.231712 
Attenuation_Median
62.511174 31.405154 60.660857 NaN 63.243437 61.597182 
Attenuation_Range
26.504580 30.525175 24.164632 NaN 21.410792 52.567230 
Traveling_Speed_Mean
4.002348 0.427051 0.782140 NaN 4.192845 7.619288 
Brush_Stroke_Median
0.047820 0.028772 0.034352 NaN 0.134674 0.205104 
Brush_Stroke_Range
0.038495 0.002672 0.004868 NaN 0.044390 0.046637 
Activity_Index_Median
119.410105 9.899460 17.140325 NaN 109.288022 204.289418 
Activity_Index_Range
121.983943 2.182516 6.467764 NaN 138.783223 164.117811 
Wave_Initiation_Rate_10
21.713377 6.114544 8.000915 NaN 19.408937 51.838981 
Body_Wave_Number_10
0.057118 1.775920 1.144669 NaN 0.164098 0.058150 
Asymmetry_10
-0.071698 0.042270 0.016619 NaN -0.068248 -0.046788 
Stretch_10
0.354597 0.322562 0.267674 NaN 0.350995 0.270319 
Attenuation_10
45.978417 15.542103 43.204999 NaN 47.462999 20.148436 
Brush_Stroke_10
0.039045 0.027380 0.031800 NaN 0.112106 0.183197 
Activity_Index_10
45.158581 8.501145 14.020414 NaN 44.362278 121.251149 
usability
0.998162 0.998162 1.000000 1.000000 1.000000 1.000000 
status
valid
valid
valid
rejected
valid
valid
highThr
43.000000 32.000000 33.000000 43.000000 53.000000 44.000000 
lowThr
24.000000 20.000000 16.000000 24.000000 31.000000 21.000000 
prevThr
25.000000 25.000000 25.000000 25.000000 25.000000 25.000000 
highThrDef
43.000000 32.000000 33.000000 43.000000 53.000000 44.000000 
lowThrDef
24.000000 20.000000 16.000000 24.000000 31.000000 21.000000 
prevThrDef
25.000000 25.000000 25.000000 25.000000 25.000000 25.000000 
manualSeparators


separators
1  388  389  545
1  105  106  191  192  204  205  246  247  265  266  273  274  277  278  284  285  292  293  383  384  405  406  407  452  453  486  487  505  506  507  508  545
1  118  119  220  221  250  251  321  322  372  373  481  482  507  508  509  510  511  512  527  528  545
1  261  262  341  342  441  442  545
1  299  301  545
1  408  409  478  479  545
