# Supplementary material for: CeleST: Computer Vision Software for Quantitative Analysis of C. elegans Swim Behavior Reveals Novel Features of Locomotion
Source: PLoS Comput Biol. 2014 Jul 17;10(7):e1003702. doi: 10.1371/journal.pcbi.1003702 (PMC4102393; doi:10.1371/journal.pcbi.1003702)
Supplement: Dataset S1 — Zip package containing source code and demos of the software CeleST. (ZIP) [file pcbi.1003702.s008.zip › CeleST submission small/demos/CeleST - demo with measures/CeleST/data/measures/wormMeas_Nemo-aging mutants-Trial1-bad agers-All animals-Sample149.txt]

fields 34
worms 5
Wave_Initiation_Rate_Median
121.015176 NaN 33.035962 67.317779 18.279323 
Wave_Initiation_Rate_Range
62.414922 NaN 60.118503 50.146761 25.693907 
Body_Wave_Number_Median
0.393605 NaN 0.616587 0.327663 1.270099 
Body_Wave_Number_Range
0.340394 NaN 1.655542 0.448040 2.047689 
Asymmetry_Median
0.005289 NaN 0.014542 -0.001539 -0.006321 
Asymmetry_Range
0.051004 NaN 0.059679 0.094981 0.097631 
Reverse_Swimming
7.672493 NaN 1.876725 5.188592 3.422263 
Curling
0.555556 NaN 0.000000 3.105360 0.332717 
Stretch_Median
0.288425 NaN 0.437726 0.477077 0.415664 
Stretch_Range
0.142422 NaN 0.195429 0.305264 0.120357 
Attenuation_Median
59.902530 NaN 72.897355 61.925031 61.408621 
Attenuation_Range
32.515415 NaN 22.993495 26.841972 27.543555 
Traveling_Speed_Mean
9.117907 NaN 3.293062 6.863206 1.228255 
Brush_Stroke_Median
0.314563 NaN 0.148763 0.104850 0.040808 
Brush_Stroke_Range
0.068934 NaN 0.134015 0.026036 0.016636 
Activity_Index_Median
298.625304 NaN 52.091137 269.886859 38.699827 
Activity_Index_Range
166.348340 NaN 174.224300 185.090115 58.167210 
Wave_Initiation_Rate_10
73.434207 NaN 7.230355 27.641928 8.972396 
Body_Wave_Number_10
0.174685 NaN 0.220960 0.150127 0.662323 
Asymmetry_10
-0.027065 NaN -0.025802 -0.035369 -0.050324 
Stretch_10
0.247099 NaN 0.348016 0.359585 0.363802 
Attenuation_10
39.567253 NaN 56.060558 45.176770 49.756255 
Brush_Stroke_10
0.273444 NaN 0.115649 0.092601 0.029866 
Activity_Index_10
192.463463 NaN 9.338472 144.926002 18.418966 
usability
0.992647 1.000000 1.000000 0.994485 0.994485 
status
valid
rejected
valid
valid
valid
highThr
49.000000 35.000000 55.000000 47.000000 30.000000 
lowThr
31.000000 23.000000 30.000000 24.000000 15.000000 
prevThr
25.000000 25.000000 25.000000 25.000000 25.000000 
highThrDef
49.000000 35.000000 55.000000 47.000000 30.000000 
lowThrDef
31.000000 23.000000 30.000000 24.000000 15.000000 
prevThrDef
25.000000 25.000000 25.000000 25.000000 25.000000 
manualSeparators
67  68  69  70


486  487

separators
1   41   42   67   68   69   70  377  378  449  450  545
1  163  545
1  545
1    2    3   35   36  171  172  389  390  483  484  486  487  510  512  527  528  540  541  545
1    7    8    9   10   13   14   17   18  204  205  241  243  281  283  295  296  321  322  545
