# Supplementary material for: CeleST: Computer Vision Software for Quantitative Analysis of C. elegans Swim Behavior Reveals Novel Features of Locomotion
Source: PLoS Comput Biol. 2014 Jul 17;10(7):e1003702. doi: 10.1371/journal.pcbi.1003702 (PMC4102393; doi:10.1371/journal.pcbi.1003702)
Supplement: Dataset S1 — Zip package containing source code and demos of the software CeleST. (ZIP) [file pcbi.1003702.s008.zip › CeleST submission small/demos/CeleST - demo with measures/CeleST/data/measures/wormMeas_Nemo-aging mutants-Trial1-bad agers-All animals-Sample178.txt]

fields 34
worms 5
Wave_Initiation_Rate_Median
7.452917 NaN NaN 39.369317 119.089417 
Wave_Initiation_Rate_Range
3.340967 NaN NaN 62.909273 85.984830 
Body_Wave_Number_Median
1.844873 NaN NaN 0.579516 0.385550 
Body_Wave_Number_Range
0.239579 NaN NaN 1.543612 0.530474 
Asymmetry_Median
-0.111509 NaN NaN 0.007590 -0.016170 
Asymmetry_Range
0.009735 NaN NaN 0.038243 0.045136 
Reverse_Swimming
0.000000 NaN NaN 4.139834 0.551978 
Curling
0.000000 NaN NaN 0.000000 0.000000 
Stretch_Median
0.426258 NaN NaN 0.327686 0.311716 
Stretch_Range
0.282161 NaN NaN 0.110637 0.167169 
Attenuation_Median
71.123899 NaN NaN 62.429763 63.629759 
Attenuation_Range
22.169668 NaN NaN 28.436017 30.209833 
Traveling_Speed_Mean
0.263349 NaN NaN 3.587523 14.793088 
Brush_Stroke_Median
0.030024 NaN NaN 0.090688 0.170177 
Brush_Stroke_Range
0.004504 NaN NaN 0.043131 0.029731 
Activity_Index_Median
11.529555 NaN NaN 81.608777 341.836202 
Activity_Index_Range
4.502097 NaN NaN 162.792002 256.446455 
Wave_Initiation_Rate_10
6.606088 NaN NaN 8.319763 49.062069 
Body_Wave_Number_10
1.667119 NaN NaN 0.208659 0.186700 
Asymmetry_10
-0.115244 NaN NaN -0.011377 -0.034705 
Stretch_10
0.309561 NaN NaN 0.284779 0.262155 
Attenuation_10
57.356294 NaN NaN 42.585631 44.011297 
Brush_Stroke_10
0.028052 NaN NaN 0.070809 0.156782 
Activity_Index_10
10.090522 NaN NaN 14.666947 149.602998 
usability
0.959559 1.000000 1.000000 1.000000 1.000000 
status
valid
rejected
rejected
valid
valid
highThr
35.000000 30.000000 40.000000 42.000000 45.000000 
lowThr
19.000000 13.000000 22.000000 24.000000 24.000000 
prevThr
25.000000 25.000000 25.000000 25.000000 25.000000 
highThrDef
35.000000 30.000000 40.000000 42.000000 45.000000 
lowThrDef
19.000000 13.000000 22.000000 24.000000 24.000000 
prevThrDef
25.000000 25.000000 25.000000 25.000000 25.000000 
manualSeparators
282  283


separators
1  261  262  281  282  283  522  523  524  545
1   44   45   52   53  104  105  114  115  152  153  184  185  192  193  285  286  288  289  292  293  316  317  348  349  353  354  389  390  426  427  443  444  450  451  463  464  465  466  469  470  484  485  489  490  499  500  501  502  512  513  540  541  545
1   81   82  161  162  221  222  501  502  545
1  545
1   81   82  142  143  308  309  545
