# Supplementary material for: CeleST: Computer Vision Software for Quantitative Analysis of C. elegans Swim Behavior Reveals Novel Features of Locomotion
Source: PLoS Comput Biol. 2014 Jul 17;10(7):e1003702. doi: 10.1371/journal.pcbi.1003702 (PMC4102393; doi:10.1371/journal.pcbi.1003702)
Supplement: Dataset S1 — Zip package containing source code and demos of the software CeleST. (ZIP) [file pcbi.1003702.s008.zip › CeleST submission small/demos/CeleST - demo with measures/CeleST/data/measures/wormMeas_Nemo-aging mutants-Trial1-bad agers-All animals-Sample179.txt]

fields 34
worms 5
Wave_Initiation_Rate_Median
NaN 9.551620 65.600304 28.267399 97.527332 
Wave_Initiation_Rate_Range
NaN 5.020114 55.875370 52.160052 70.617175 
Body_Wave_Number_Median
NaN 1.644201 0.278103 0.530752 0.240095 
Body_Wave_Number_Range
NaN 0.622535 0.474834 0.919980 0.438960 
Asymmetry_Median
NaN 0.014853 -0.003668 -0.024562 0.003405 
Asymmetry_Range
NaN 0.068472 0.075237 0.271010 0.073612 
Reverse_Swimming
NaN 2.704692 1.214351 16.631579 11.039558 
Curling
NaN 0.000000 0.000000 6.396588 0.000000 
Stretch_Median
NaN 0.361103 0.346372 0.513492 0.314000 
Stretch_Range
NaN 0.105385 0.161302 0.223443 0.134175 
Attenuation_Median
NaN 43.987914 64.775722 48.045553 63.465758 
Attenuation_Range
NaN 19.135888 21.193475 65.397244 25.556132 
Traveling_Speed_Mean
NaN 0.964031 7.082807 2.683207 9.481189 
Brush_Stroke_Median
NaN 0.036664 0.129107 0.068297 0.249881 
Brush_Stroke_Range
NaN 0.008390 0.044546 0.033422 0.099698 
Activity_Index_Median
NaN 18.799510 189.991680 101.196404 221.173320 
Activity_Index_Range
NaN 12.051518 187.513473 180.892622 220.697546 
Wave_Initiation_Rate_10
NaN 8.037616 31.912893 12.611734 49.602607 
Body_Wave_Number_10
NaN 1.175871 0.141488 0.127600 0.039980 
Asymmetry_10
NaN -0.040788 -0.055270 -0.138892 -0.022347 
Stretch_10
NaN 0.336793 0.267476 0.441892 0.238088 
Attenuation_10
NaN 36.443490 54.990386 8.280948 49.378601 
Brush_Stroke_10
NaN 0.033094 0.106838 0.051940 0.196474 
Activity_Index_10
NaN 13.856228 77.394230 52.740083 93.318795 
usability
0.362132 1.000000 1.000000 0.862132 0.992647 
status
rejected
valid
valid
valid
valid
highThr
47.000000 32.000000 38.000000 59.000000 40.000000 
lowThr
21.000000 17.000000 21.000000 22.000000 19.000000 
prevThr
25.000000 25.000000 25.000000 25.000000 25.000000 
highThrDef
47.000000 32.000000 38.000000 59.000000 40.000000 
lowThrDef
0.000000 17.000000 21.000000 22.000000 19.000000 
prevThrDef
25.000000 25.000000 25.000000 25.000000 25.000000 
manualSeparators


separators
1   41   45   46   61   62   71   72   77   78   81   82  121  124  125  141  142  161  164  165  179  180  181  201  203  204  205  206  208  209  213  214  224  225  233  234  241  261  278  279  281  282  341  351  352  358  359  360  361  374  375  380  381  382  421  441  545
1  161  163  244  245  545
1   42   43  144  145  256  258  259  261  262  381  382  482  483  545
1  204  205  250  251  306  307  361  362  368  371  372  375  376  377  381  382  490  491  545
1  142  143  177  179  180  251  252  253  354  355  363  365  545
