# Supplementary material for: CeleST: Computer Vision Software for Quantitative Analysis of C. elegans Swim Behavior Reveals Novel Features of Locomotion
Source: PLoS Comput Biol. 2014 Jul 17;10(7):e1003702. doi: 10.1371/journal.pcbi.1003702 (PMC4102393; doi:10.1371/journal.pcbi.1003702)
Supplement: Dataset S1 — Zip package containing source code and demos of the software CeleST. (ZIP) [file pcbi.1003702.s008.zip › CeleST submission small/demos/CeleST - demo with measures/CeleST/data/measures/wormMeas_Nemo-aging mutants-Trial1-bad agers-All animals-Sample180.txt]

fields 34
worms 4
Wave_Initiation_Rate_Median
8.413608 NaN 52.426797 7.703432 
Wave_Initiation_Rate_Range
4.179889 NaN 36.237003 2.115499 
Body_Wave_Number_Median
1.700203 NaN 0.166910 1.844125 
Body_Wave_Number_Range
0.502506 NaN 0.350569 0.230234 
Asymmetry_Median
0.035403 NaN 0.002404 0.030985 
Asymmetry_Range
0.048431 NaN 0.073571 0.014058 
Reverse_Swimming
0.000000 NaN 18.104876 0.000000 
Curling
0.000000 NaN 0.000000 0.000000 
Stretch_Median
0.327073 NaN 0.359810 0.344854 
Stretch_Range
0.206029 NaN 0.176713 0.118109 
Attenuation_Median
53.203133 NaN 62.863533 60.056855 
Attenuation_Range
29.606607 NaN 24.167731 28.771931 
Traveling_Speed_Mean
0.636158 NaN 5.393139 0.550810 
Brush_Stroke_Median
0.032259 NaN 0.147174 0.028818 
Brush_Stroke_Range
0.009656 NaN 0.047729 0.002804 
Activity_Index_Median
14.384989 NaN 121.785640 11.682654 
Activity_Index_Range
9.012371 NaN 101.563818 3.269457 
Wave_Initiation_Rate_10
6.900438 NaN 30.908626 6.824004 
Body_Wave_Number_10
1.392927 NaN 0.036601 1.678119 
Asymmetry_10
0.014837 NaN -0.028618 0.022071 
Stretch_10
0.276310 NaN 0.279410 0.292414 
Attenuation_10
35.652549 NaN 49.375688 44.415901 
Brush_Stroke_10
0.028177 NaN 0.123428 0.028099 
Activity_Index_10
10.539041 NaN 67.356688 9.865582 
usability
1.000000 1.000000 0.998162 1.000000 
status
valid
rejected
valid
valid
highThr
38.000000 45.000000 44.000000 41.000000 
lowThr
24.000000 25.000000 19.000000 24.000000 
prevThr
25.000000 25.000000 25.000000 25.000000 
highThrDef
38.000000 45.000000 44.000000 37.000000 
lowThrDef
24.000000 25.000000 19.000000 24.000000 
prevThrDef
25.000000 25.000000 25.000000 25.000000 
manualSeparators


separators
1  381  382  541  542  545
1  545
1   16   17  215  216  241  243  542  543  545
1  221  222  241  242  281  282  301  303  401  402  545
