# Supplementary material for: CeleST: Computer Vision Software for Quantitative Analysis of C. elegans Swim Behavior Reveals Novel Features of Locomotion
Source: PLoS Comput Biol. 2014 Jul 17;10(7):e1003702. doi: 10.1371/journal.pcbi.1003702 (PMC4102393; doi:10.1371/journal.pcbi.1003702)
Supplement: Dataset S1 — Zip package containing source code and demos of the software CeleST. (ZIP) [file pcbi.1003702.s008.zip › CeleST submission small/demos/CeleST - demo with measures/CeleST/data/measures/wormMeas_Nemo-aging mutants-Trial1-bad agers-All animals-Sample181.txt]

fields 34
worms 5
Wave_Initiation_Rate_Median
NaN 39.343777 NaN 31.524326 86.963429 
Wave_Initiation_Rate_Range
NaN 55.126258 NaN 49.246796 100.541361 
Body_Wave_Number_Median
NaN 0.261594 NaN 0.770189 0.208431 
Body_Wave_Number_Range
NaN 0.812737 NaN 1.473225 0.408472 
Asymmetry_Median
NaN -0.002767 NaN 0.007440 0.003769 
Asymmetry_Range
NaN 0.140549 NaN 0.060086 0.070581 
Reverse_Swimming
NaN 9.162833 NaN 19.374425 13.137075 
Curling
NaN 0.000000 NaN 0.000000 0.000000 
Stretch_Median
NaN 0.452130 NaN 0.355009 0.282089 
Stretch_Range
NaN 0.166351 NaN 0.114611 0.218573 
Attenuation_Median
NaN 57.162473 NaN 53.599766 61.456522 
Attenuation_Range
NaN 25.293632 NaN 23.930371 34.413601 
Traveling_Speed_Mean
NaN 5.803574 NaN 2.520965 9.645957 
Brush_Stroke_Median
NaN 0.076690 NaN 0.094194 0.268658 
Brush_Stroke_Range
NaN 0.035801 NaN 0.035887 0.110824 
Activity_Index_Median
NaN 163.082503 NaN 142.002981 205.268897 
Activity_Index_Range
NaN 234.396998 NaN 157.199611 249.939712 
Wave_Initiation_Rate_10
NaN 17.212795 NaN 8.741331 35.928571 
Body_Wave_Number_10
NaN 0.096200 NaN 0.159428 0.050311 
Asymmetry_10
NaN -0.057727 NaN -0.019968 -0.030214 
Stretch_10
NaN 0.351351 NaN 0.303369 0.216458 
Attenuation_10
NaN 39.503301 NaN 39.441583 42.460006 
Brush_Stroke_10
NaN 0.059949 NaN 0.079002 0.208686 
Activity_Index_10
NaN 97.132276 NaN 53.593605 91.710210 
usability
1.000000 1.000000 1.000000 0.970588 1.000000 
status
rejected
valid
rejected
valid
valid
highThr
32.000000 49.000000 57.000000 42.000000 48.000000 
lowThr
18.000000 21.000000 46.000000 22.000000 27.000000 
prevThr
25.000000 25.000000 25.000000 25.000000 18.000000 
highThrDef
30.000000 49.000000 57.000000 37.000000 48.000000 
lowThrDef
18.000000 21.000000 46.000000 15.000000 27.000000 
prevThrDef
25.000000 25.000000 25.000000 25.000000 25.000000 
manualSeparators


separators
1  102  103  545
1   83   84  177  178  545
1  261  262  357  358  401  402  485  486  545
1   14   15   64   69   74   76   80   81  134  135  147  148  149  175  176  184  185  258  259  281  282  299  300  337  338  351  352  363  364  366  368  370  371  373  374  376  380  382  383  386  393  394  395  403  404  458  459  500  501  502  503  505  506  507  508  511  512  514  518  519  521  522  524  536  537  538  539  540  541  545
1  276  277  310  311  402  403  482  483  545
