# Supplementary material for: CeleST: Computer Vision Software for Quantitative Analysis of C. elegans Swim Behavior Reveals Novel Features of Locomotion
Source: PLoS Comput Biol. 2014 Jul 17;10(7):e1003702. doi: 10.1371/journal.pcbi.1003702 (PMC4102393; doi:10.1371/journal.pcbi.1003702)
Supplement: Dataset S1 — Zip package containing source code and demos of the software CeleST. (ZIP) [file pcbi.1003702.s008.zip › CeleST submission small/demos/CeleST - demo with measures/CeleST/data/measures/wormMeas_Nemo-aging mutants-Trial1-bad agers-All animals-Sample182.txt]

fields 34
worms 5
Wave_Initiation_Rate_Median
7.086832 49.467798 99.725720 8.560296 18.610797 
Wave_Initiation_Rate_Range
1.143341 75.530162 54.102401 4.264124 27.519146 
Body_Wave_Number_Median
1.886408 0.316875 0.291978 1.670453 1.116362 
Body_Wave_Number_Range
0.189838 1.248649 0.304611 0.597304 1.423529 
Asymmetry_Median
-0.085872 -0.006470 0.004412 0.015864 0.001077 
Asymmetry_Range
0.015008 0.081500 0.088874 0.110169 0.048265 
Reverse_Swimming
0.000000 4.029439 4.305428 0.000000 3.256670 
Curling
0.000000 0.000000 0.000000 0.000000 0.000000 
Stretch_Median
0.357190 0.408379 0.336299 0.429578 0.394441 
Stretch_Range
0.139490 0.162723 0.162479 0.114509 0.143970 
Attenuation_Median
67.870230 66.863735 60.005997 61.476177 64.845282 
Attenuation_Range
24.563493 39.527765 25.139488 25.596736 20.710632 
Traveling_Speed_Mean
0.444172 3.783734 5.525743 0.267189 1.384112 
Brush_Stroke_Median
0.027220 0.084687 0.204333 0.029606 0.076871 
Brush_Stroke_Range
0.001944 0.041432 0.050289 0.007289 0.039429 
Activity_Index_Median
9.781658 141.220066 217.024714 13.537144 58.879303 
Activity_Index_Range
2.072269 243.079882 155.929370 5.333542 79.076383 
Wave_Initiation_Rate_10
6.498928 10.060012 53.896787 7.236054 8.157474 
Body_Wave_Number_10
1.736052 0.061402 0.107627 1.325345 0.344203 
Asymmetry_10
-0.096521 -0.055556 -0.063621 -0.033424 -0.018314 
Stretch_10
0.299389 0.307012 0.283807 0.374592 0.329947 
Attenuation_10
53.330840 40.145603 45.635400 48.154001 53.921936 
Brush_Stroke_10
0.026297 0.060945 0.174338 0.027643 0.057008 
Activity_Index_10
8.602659 32.542531 104.586165 10.929882 17.975620 
usability
1.000000 0.998162 0.998162 0.882353 0.990809 
status
valid
valid
valid
valid
valid
highThr
35.000000 46.000000 42.000000 41.000000 31.000000 
lowThr
24.000000 27.000000 23.000000 9.000000 17.000000 
prevThr
25.000000 25.000000 25.000000 25.000000 25.000000 
highThrDef
35.000000 46.000000 42.000000 41.000000 31.000000 
lowThrDef
24.000000 27.000000 23.000000 9.000000 17.000000 
prevThrDef
25.000000 25.000000 25.000000 25.000000 25.000000 
manualSeparators


separators
1    2   76   77  545
1   86   87  441  442  541  542  545
1  101  102  394  395  545
1    4    5    8    9   10   15   16   19   21   22   26   27   33   34   35   36   39   40   50   52   53   55   56   57   66   67   68   69   73   76   77   79   82   83  208  210  216  217  223  224  225  228  229  231  232  237  238  239  240  241  242  244  245  246  248  249  252  253  254  255  256  257  259  261  286  287  288  289  290  292  294  295  296  364  365  423  425  426  429  430  434  435  436  443  447  526  527  528  543  544  545
1   75   76  327  328  329  330  332  333  336  338  339  541  542  545
