# Supplementary material for: CeleST: Computer Vision Software for Quantitative Analysis of C. elegans Swim Behavior Reveals Novel Features of Locomotion
Source: PLoS Comput Biol. 2014 Jul 17;10(7):e1003702. doi: 10.1371/journal.pcbi.1003702 (PMC4102393; doi:10.1371/journal.pcbi.1003702)
Supplement: Dataset S1 — Zip package containing source code and demos of the software CeleST. (ZIP) [file pcbi.1003702.s008.zip › CeleST submission small/demos/CeleST - demo with measures/CeleST/data/measures/wormMeas_Nemo-aging mutants-Trial1-bad agers-All animals-Sample183.txt]

fields 34
worms 5
Wave_Initiation_Rate_Median
68.095861 52.783297 6.931975 NaN NaN 
Wave_Initiation_Rate_Range
63.156288 47.202687 2.031163 NaN NaN 
Body_Wave_Number_Median
0.195349 0.371031 1.885487 NaN NaN 
Body_Wave_Number_Range
0.420752 0.775413 0.746029 NaN NaN 
Asymmetry_Median
0.011645 -0.010763 0.080417 NaN NaN 
Asymmetry_Range
0.076456 0.089819 0.011849 NaN NaN 
Reverse_Swimming
12.310881 4.360626 0.000000 NaN NaN 
Curling
0.000000 0.000000 0.000000 NaN NaN 
Stretch_Median
0.311130 0.378461 0.392495 NaN NaN 
Stretch_Range
0.115586 0.109153 0.370888 NaN NaN 
Attenuation_Median
58.269005 56.990690 71.357571 NaN NaN 
Attenuation_Range
37.571678 39.503085 38.665151 NaN NaN 
Traveling_Speed_Mean
6.249249 3.327018 0.422230 NaN NaN 
Brush_Stroke_Median
0.138685 0.166631 0.027051 NaN NaN 
Brush_Stroke_Range
0.046157 0.077819 0.002070 NaN NaN 
Activity_Index_Median
148.421367 133.533195 9.339314 NaN NaN 
Activity_Index_Range
158.407578 136.509286 3.077645 NaN NaN 
Wave_Initiation_Rate_10
34.237861 20.261482 6.132850 NaN NaN 
Body_Wave_Number_10
0.039579 0.096961 1.793948 NaN NaN 
Asymmetry_10
-0.031052 -0.078189 0.075052 NaN NaN 
Stretch_10
0.264844 0.324040 0.195937 NaN NaN 
Attenuation_10
33.081164 29.046410 44.973287 NaN NaN 
Brush_Stroke_10
0.117107 0.125018 0.026254 NaN NaN 
Activity_Index_10
71.356019 67.466747 8.302687 NaN NaN 
usability
0.963235 0.981618 1.000000 1.000000 1.000000 
status
valid
valid
valid
rejected
rejected
highThr
48.000000 36.000000 36.000000 NaN 50.000000 
lowThr
22.000000 20.000000 25.000000 0.000000 20.000000 
prevThr
25.000000 25.000000 25.000000 25.000000 25.000000 
highThrDef
48.000000 36.000000 36.000000 NaN NaN 
lowThrDef
22.000000 16.000000 25.000000 0.000000 0.000000 
prevThrDef
25.000000 25.000000 25.000000 25.000000 25.000000 
manualSeparators


separators
1  162  163  481  482  483  501  545
1    2    3    4    5  121  122  324  325  326  327  332  333  336  337  342  343  467  468  469  471  473  474  484  485  528  529  545
1    2  241  242  281  282  521  522  545
1  241  242  545
1  545
