# Supplementary material for: CeleST: Computer Vision Software for Quantitative Analysis of C. elegans Swim Behavior Reveals Novel Features of Locomotion
Source: PLoS Comput Biol. 2014 Jul 17;10(7):e1003702. doi: 10.1371/journal.pcbi.1003702 (PMC4102393; doi:10.1371/journal.pcbi.1003702)
Supplement: Dataset S1 — Zip package containing source code and demos of the software CeleST. (ZIP) [file pcbi.1003702.s008.zip › CeleST submission small/demos/CeleST - demo with measures/CeleST/data/measures/wormMeas_Nemo-aging mutants-Trial1-bad agers-All animals-Sample184.txt]

fields 34
worms 5
Wave_Initiation_Rate_Median
55.371639 NaN 52.310507 32.699506 82.927174 
Wave_Initiation_Rate_Range
46.427198 NaN 30.496537 44.410336 33.200810 
Body_Wave_Number_Median
0.585453 NaN 0.308464 0.330500 0.429283 
Body_Wave_Number_Range
2.630878 NaN 0.472223 0.692094 0.420127 
Asymmetry_Median
0.005633 NaN -0.000037 0.017449 -0.003575 
Asymmetry_Range
0.089954 NaN 0.089005 0.087074 0.032437 
Reverse_Swimming
14.219031 NaN 9.825207 14.020239 2.721088 
Curling
0.000000 NaN 0.000000 1.102941 0.000000 
Stretch_Median
0.334800 NaN 0.351385 0.456019 0.304268 
Stretch_Range
0.095232 NaN 0.130170 0.214925 0.113931 
Attenuation_Median
61.164518 NaN 58.413266 43.020452 62.908415 
Attenuation_Range
28.261610 NaN 24.802016 51.779427 20.512441 
Traveling_Speed_Mean
1.999724 NaN 6.716310 4.430696 5.304883 
Brush_Stroke_Median
0.058979 NaN 0.159941 0.136080 0.268026 
Brush_Stroke_Range
0.039548 NaN 0.057987 0.040610 0.070562 
Activity_Index_Median
176.421223 NaN 153.829834 94.880525 242.455583 
Activity_Index_Range
174.372473 NaN 125.255294 127.192647 106.781269 
Wave_Initiation_Rate_10
21.565230 NaN 36.220515 18.330261 68.174830 
Body_Wave_Number_10
0.070286 NaN 0.063792 0.123534 0.162811 
Asymmetry_10
-0.036792 NaN -0.042681 -0.031034 -0.017602 
Stretch_10
0.293580 NaN 0.288237 0.368484 0.253327 
Attenuation_10
42.964695 NaN 47.373423 11.322645 51.588166 
Brush_Stroke_10
0.031919 NaN 0.136544 0.110901 0.228394 
Activity_Index_10
36.157378 NaN 96.301985 45.302614 175.716851 
usability
0.764706 1.000000 1.000000 1.000000 0.867647 
status
valid
rejected
valid
valid
valid
highThr
48.000000 23.000000 42.000000 49.000000 39.000000 
lowThr
23.000000 10.000000 13.000000 30.000000 20.000000 
prevThr
25.000000 25.000000 25.000000 25.000000 25.000000 
highThrDef
48.000000 23.000000 42.000000 49.000000 39.000000 
lowThrDef
9.000000 10.000000 13.000000 30.000000 14.000000 
prevThrDef
25.000000 25.000000 25.000000 25.000000 25.000000 
manualSeparators


separators
1    2    5    6    8    9   12  141  146  147  154  155  161  221  222  223  224  231  232  234  236  241  243  244  248  250  252  255  256  261  262  274  275  279  280  381  382  387  388  421  447  448  458  459  461  464  465  495  496  501  506  507  512  513  519  520  522  545
1   14   15   16   17   25   26   32   33   35   36   40   41   48   49   54   55   57   58   59   60   65   66   68   69   70   71   73   74   76   77   83   84   85   86   90   91  100  101  103  104  105  106  109  110  111  112  113  114  115  116  117  118  119  120  121  122  141  142  150  151  155  156  157  158  161  162  172  173  201  202  203  204  206  207  209  210  214  215  216  217  220  221  241  242  245  246  247  248  250  251  255  256  257  258  261  262  267  268  273  274  275  276  281  282  283  284  292  293  296  297  301  302  303  304  313  314  545
1  124  126  211  212  227  228  240  241  261  262  288  289  320  322  414  415  437  438  454  456  461  462  477  478  535  536  544  545
1   95   96  188  189  267  268  545
1   41   42   52   53   60   61   67   68   73   74   80   81   87   88   94   95  116  117  140  141  197  198  214  215  315  316  421  422  427  428  456  457  482  483  543  545
