# Supplementary material for: CeleST: Computer Vision Software for Quantitative Analysis of C. elegans Swim Behavior Reveals Novel Features of Locomotion
Source: PLoS Comput Biol. 2014 Jul 17;10(7):e1003702. doi: 10.1371/journal.pcbi.1003702 (PMC4102393; doi:10.1371/journal.pcbi.1003702)
Supplement: Dataset S1 — Zip package containing source code and demos of the software CeleST. (ZIP) [file pcbi.1003702.s008.zip › CeleST submission small/demos/CeleST - demo with measures/CeleST/data/measures/wormMeas_Nemo-aging mutants-Trial1-bad agers-All animals-Sample185.txt]

fields 34
worms 5
Wave_Initiation_Rate_Median
12.874338 NaN 6.855552 8.397544 14.554311 
Wave_Initiation_Rate_Range
10.197322 NaN 1.493504 3.655408 32.536025 
Body_Wave_Number_Median
1.168480 NaN 1.853122 1.842598 0.834845 
Body_Wave_Number_Range
0.767033 NaN 0.310284 1.112054 1.569879 
Asymmetry_Median
-0.041134 NaN -0.058687 0.059637 -0.019209 
Asymmetry_Range
0.160867 NaN 0.012188 0.036788 0.184454 
Reverse_Swimming
0.000000 NaN 0.000000 0.000000 9.659614 
Curling
6.614173 NaN 0.000000 0.000000 4.180791 
Stretch_Median
0.567891 NaN 0.298780 0.313260 0.522017 
Stretch_Range
0.150207 NaN 0.102929 0.134303 0.184952 
Attenuation_Median
53.775609 NaN 53.935527 54.142294 34.892231 
Attenuation_Range
15.273074 NaN 30.366769 19.759198 38.343723 
Traveling_Speed_Mean
0.939882 NaN 0.524285 0.474677 2.987943 
Brush_Stroke_Median
0.046202 NaN 0.027248 0.029553 0.070029 
Brush_Stroke_Range
0.022950 NaN 0.002339 0.003328 0.040260 
Activity_Index_Median
35.025744 NaN 9.326253 12.848976 45.302027 
Activity_Index_Range
33.496914 NaN 1.927722 5.943751 147.256102 
Wave_Initiation_Rate_10
9.604470 NaN 6.053670 7.043041 9.756103 
Body_Wave_Number_10
0.734313 NaN 1.748738 1.698462 0.077344 
Asymmetry_10
-0.142562 NaN -0.062394 0.040868 -0.113358 
Stretch_10
0.469389 NaN 0.261136 0.271901 0.470635 
Attenuation_10
45.622114 NaN 40.325473 43.365060 8.353759 
Brush_Stroke_10
0.039540 NaN 0.026412 0.028069 0.051563 
Activity_Index_10
19.483685 NaN 8.243477 10.771069 24.669587 
usability
0.933824 0.318015 1.000000 1.000000 0.976103 
status
valid
rejected
valid
valid
valid
highThr
31.000000 32.000000 33.000000 30.000000 44.000000 
lowThr
13.000000 16.000000 22.000000 17.000000 19.000000 
prevThr
25.000000 25.000000 25.000000 25.000000 25.000000 
highThrDef
31.000000 32.000000 33.000000 30.000000 44.000000 
lowThrDef
13.000000 12.000000 22.000000 17.000000 19.000000 
prevThrDef
25.000000 25.000000 25.000000 25.000000 25.000000 
manualSeparators
520  521


100  101  194  195
separators
1    7    8   23   24   27   28   38   39   42   43   53   54  108  109  119  120  121  122  127  128  130  131  132  133  134  135  142  144  161  162  163  164  167  168  173  174  176  177  180  181  182  183  184  208  209  211  212  213  214  228  229  231  232  236  237  263  264  274  275  293  294  295  296  297  298  299  300  321  322  344  345  347  348  364  365  380  381  383  384  397  398  421  422  423  424  428  429  451  452  458  459  463  464  466  467  471  472  473  474  487  488  493  494  499  500  511  512  515  516  517  518  520  521  522  526  527  528  529  536  537  542  543  545
1    2   16   18   19   45   46   47   48   82   83   84   85   87   88   92   93   94   95   99  100  116  117  118  119  123  124  125  126  127  142  143  144  162  163  169  170  174  175  182  184  185  188  189  190  191  193  194  197  198  200  201  202  203  221  401  402  441  461  545
1   61   62  121  122  545
1  241  242  301  302  381  382  541  542  545
1   51   52   93   94   95   96  100  101  127  128  176  178  194  195  198  199  545
