# Supplementary material for: CeleST: Computer Vision Software for Quantitative Analysis of C. elegans Swim Behavior Reveals Novel Features of Locomotion
Source: PLoS Comput Biol. 2014 Jul 17;10(7):e1003702. doi: 10.1371/journal.pcbi.1003702 (PMC4102393; doi:10.1371/journal.pcbi.1003702)
Supplement: Dataset S1 — Zip package containing source code and demos of the software CeleST. (ZIP) [file pcbi.1003702.s008.zip › CeleST submission small/demos/CeleST - demo with measures/CeleST/data/measures/wormMeas_Nemo-aging mutants-Trial1-bad agers-All animals-Sample186.txt]

fields 34
worms 5
Wave_Initiation_Rate_Median
14.036641 20.152943 49.835768 11.553262 8.276045 
Wave_Initiation_Rate_Range
11.916888 40.146531 29.624038 11.851572 3.547899 
Body_Wave_Number_Median
1.012245 0.847617 0.251389 1.232003 1.660113 
Body_Wave_Number_Range
1.068177 1.352217 0.426647 0.789683 0.526591 
Asymmetry_Median
0.012935 -0.018396 -0.002801 -0.018939 0.030164 
Asymmetry_Range
0.245837 0.213199 0.065539 0.229039 0.104133 
Reverse_Swimming
7.506900 18.745562 4.636615 0.000000 0.000000 
Curling
9.832402 1.680000 0.000000 5.094340 0.000000 
Stretch_Median
0.646878 0.512299 0.349160 0.584750 0.438256 
Stretch_Range
0.148902 0.228079 0.132712 0.231585 0.125321 
Attenuation_Median
33.806246 33.597843 63.644522 39.843933 59.654822 
Attenuation_Range
30.414848 18.602439 26.745778 45.698188 54.612908 
Traveling_Speed_Mean
1.523243 1.753962 4.125281 0.772425 0.866850 
Brush_Stroke_Median
0.073212 0.056825 0.122738 0.052020 0.036126 
Brush_Stroke_Range
0.020500 0.046853 0.030841 0.018634 0.008940 
Activity_Index_Median
40.151951 39.929042 118.264675 42.735853 15.024525 
Activity_Index_Range
58.230745 120.375941 67.293635 32.395256 8.550482 
Wave_Initiation_Rate_10
10.315831 8.934300 34.556095 8.425702 6.918363 
Body_Wave_Number_10
0.287890 0.209452 0.103814 0.892774 1.261513 
Asymmetry_10
-0.111581 -0.112549 -0.019618 -0.129883 -0.038614 
Stretch_10
0.529736 0.386511 0.289376 0.408022 0.360273 
Attenuation_10
18.223524 20.203380 45.773618 8.880654 16.219344 
Brush_Stroke_10
0.061245 0.046889 0.109329 0.038093 0.031195 
Activity_Index_10
23.218980 16.362320 90.182067 23.127741 11.436692 
usability
0.987132 0.919118 1.000000 0.974265 1.000000 
status
valid
valid
valid
valid
valid
highThr
43.000000 45.000000 48.000000 32.000000 26.000000 
lowThr
13.000000 21.000000 26.000000 20.000000 13.000000 
prevThr
25.000000 25.000000 25.000000 25.000000 25.000000 
highThrDef
43.000000 45.000000 48.000000 32.000000 26.000000 
lowThrDef
13.000000 21.000000 26.000000 15.000000 13.000000 
prevThrDef
25.000000 25.000000 25.000000 25.000000 25.000000 
manualSeparators
417  418  422  423  430  431  429  428
86   87  181  182  183  184  185  190  191  502  503  504  505  506

362  363

separators
1  120  121  138  139  141  142  284  285  371  372  417  418  422  423  428  429  430  431  432  518  519  520  521  522  523  527  528  545
1   61   62   81   82   86   87  177  178  181  182  183  184  185  190  191  501  502  503  504  505  506  545
1  541  542  545
1   35   36   45   46   53   54   68   69   70  102  104  105  148  149  150  152  153  167  168  170  171  172  173  174  180  181  182  183  185  186  187  188  204  205  214  215  216  217  227  228  231  234  235  236  240  244  248  253  255  257  258  259  262  263  264  276  279  280  289  290  300  301  317  318  337  338  339  343  344  345  362  363  370  371  372  375  385  386  390  391  402  403  425  426  442  443  444  469  470  473  474  475  476  477  482  483  487  488  491  493  495  496  505  506  531  532  535  536  537  538  539  541  544  545
1    8    9   11   12   15   16   17   18   20   21   22   28   29   30   31   36   37   44   45   48   49   52   53   58   59   60   61   62   63   74   75   76   77   80   81  101  102  124  125  143  144  146  147  148  149  150  151  159  160  171  172  176  177  184  185  189  190  201  202  206  207  208  209  210  211  213  214  218  219  221  222  225  226  230  231  233  234  236  237  240  241  242  245  246  250  251  252  253  255  256  257  258  261  262  264  265  267  268  270  271  273  274  281  282  285  286  301  302  303  304  310  311  314  315  321  322  327  328  329  330  336  337  341  342  347  348  354  355  358  359  361  362  368  369  370  371  373  374  384  385  386  387  388  389  401  402  403  404  407  408  411  412  417  418  420  421  428  429  430  431  440  441  444  445  452  453  455  456  461  462  463  464  465  466  469  470  479  480  481  482  484  485  494  495  496  497  500  501  502  503  506  507  509  510  512  513  516  517  518  519  521  522  524  525  541  542  543  544  545
