# Supplementary material for: CeleST: Computer Vision Software for Quantitative Analysis of C. elegans Swim Behavior Reveals Novel Features of Locomotion
Source: PLoS Comput Biol. 2014 Jul 17;10(7):e1003702. doi: 10.1371/journal.pcbi.1003702 (PMC4102393; doi:10.1371/journal.pcbi.1003702)
Supplement: Dataset S1 — Zip package containing source code and demos of the software CeleST. (ZIP) [file pcbi.1003702.s008.zip › CeleST submission small/demos/CeleST - demo with measures/CeleST/data/measures/wormMeas_Nemo-aging mutants-Trial1-bad agers-All animals-Sample187.txt]

fields 34
worms 5
Wave_Initiation_Rate_Median
NaN 8.005451 58.455749 67.419141 8.731793 
Wave_Initiation_Rate_Range
NaN 2.122596 47.547412 67.184398 3.869921 
Body_Wave_Number_Median
NaN 1.878898 0.261338 0.218240 1.786013 
Body_Wave_Number_Range
NaN 1.021059 0.491849 0.316384 1.665423 
Asymmetry_Median
NaN 0.046108 0.013549 0.003361 0.069299 
Asymmetry_Range
NaN 0.017824 0.068532 0.093580 0.036065 
Reverse_Swimming
NaN 1.697497 5.022999 8.721251 1.159154 
Curling
NaN 0.000000 0.000000 0.000000 0.000000 
Stretch_Median
NaN 0.286100 0.355197 0.388911 0.388343 
Stretch_Range
NaN 0.178940 0.138363 0.237870 0.102479 
Attenuation_Median
NaN 70.045559 63.687076 60.227618 71.498656 
Attenuation_Range
NaN 22.580694 15.421460 32.175876 12.118886 
Traveling_Speed_Mean
NaN 0.554432 4.174884 5.093428 0.508609 
Brush_Stroke_Median
NaN 0.028245 0.072725 0.110545 0.029524 
Brush_Stroke_Range
NaN 0.001757 0.040285 0.020901 0.002620 
Activity_Index_Median
NaN 11.123141 118.178785 195.158458 12.818369 
Activity_Index_Range
NaN 3.184359 147.804309 196.515885 7.643952 
Wave_Initiation_Rate_10
NaN 6.975027 31.847691 34.343070 7.697047 
Body_Wave_Number_10
NaN 1.763502 0.053392 0.048733 1.599592 
Asymmetry_10
NaN 0.037534 -0.011012 -0.053620 0.051125 
Stretch_10
NaN 0.216825 0.292767 0.296470 0.331635 
Attenuation_10
NaN 58.742102 57.093346 38.037741 62.895193 
Brush_Stroke_10
NaN 0.027259 0.055840 0.102351 0.028273 
Activity_Index_10
NaN 9.833315 52.423544 107.837503 11.018032 
usability
1.000000 0.920956 0.998162 1.000000 1.000000 
status
rejected
valid
valid
valid
valid
highThr
32.000000 41.000000 34.000000 47.000000 32.000000 
lowThr
22.000000 23.000000 20.000000 30.000000 18.000000 
prevThr
25.000000 25.000000 25.000000 25.000000 25.000000 
highThrDef
32.000000 41.000000 34.000000 47.000000 32.000000 
lowThrDef
22.000000 23.000000 20.000000 30.000000 18.000000 
prevThrDef
25.000000 25.000000 25.000000 25.000000 25.000000 
manualSeparators

301  344


separators
1  110  111  230  231  521  522  545
1  301  344  545
1  407  408  409  421  422  501  502  545
1  407  408  545
1   60   61  272  273  545
