# Supplementary material for: CeleST: Computer Vision Software for Quantitative Analysis of C. elegans Swim Behavior Reveals Novel Features of Locomotion
Source: PLoS Comput Biol. 2014 Jul 17;10(7):e1003702. doi: 10.1371/journal.pcbi.1003702 (PMC4102393; doi:10.1371/journal.pcbi.1003702)
Supplement: Dataset S1 — Zip package containing source code and demos of the software CeleST. (ZIP) [file pcbi.1003702.s008.zip › CeleST submission small/demos/CeleST - demo with measures/CeleST/data/measures/wormMeas_Nemo-aging mutants-Trial1-bad agers-All animals-Sample188.txt]

fields 34
worms 4
Wave_Initiation_Rate_Median
7.231066 NaN 12.973028 NaN 
Wave_Initiation_Rate_Range
5.163942 NaN 28.060514 NaN 
Body_Wave_Number_Median
1.841854 NaN 1.312376 NaN 
Body_Wave_Number_Range
0.739590 NaN 1.145383 NaN 
Asymmetry_Median
0.094198 NaN 0.044781 NaN 
Asymmetry_Range
0.201755 NaN 0.178561 NaN 
Reverse_Swimming
3.993344 NaN 2.497027 NaN 
Curling
0.000000 NaN 0.000000 NaN 
Stretch_Median
0.405249 NaN 0.448112 NaN 
Stretch_Range
0.277402 NaN 0.133170 NaN 
Attenuation_Median
49.191939 NaN 60.127209 NaN 
Attenuation_Range
58.550811 NaN 48.117348 NaN 
Traveling_Speed_Mean
0.312220 NaN 0.696919 NaN 
Brush_Stroke_Median
0.034377 NaN 0.037951 NaN 
Brush_Stroke_Range
0.008918 NaN 0.027041 NaN 
Activity_Index_Median
11.706241 NaN 21.130958 NaN 
Activity_Index_Range
43.137548 NaN 77.170549 NaN 
Wave_Initiation_Rate_10
6.462399 NaN 7.405749 NaN 
Body_Wave_Number_10
1.201938 NaN 0.683600 NaN 
Asymmetry_10
-0.077610 NaN -0.043280 NaN 
Stretch_10
0.310177 NaN 0.336404 NaN 
Attenuation_10
15.707133 NaN 28.562074 NaN 
Brush_Stroke_10
0.029794 NaN 0.032683 NaN 
Activity_Index_10
10.814387 NaN 12.826803 NaN 
usability
0.795956 0.863971 0.889706 0.998162 
status
valid
rejected
valid
rejected
highThr
40.000000 40.000000 42.000000 32.000000 
lowThr
23.000000 15.000000 23.000000 20.000000 
prevThr
25.000000 25.000000 25.000000 25.000000 
highThrDef
40.000000 40.000000 42.000000 32.000000 
lowThrDef
19.000000 5.000000 17.000000 20.000000 
prevThrDef
25.000000 25.000000 25.000000 25.000000 
manualSeparators
77  78  22  23
231  232


separators
1   22   23   61   77   78   83   84   85  237  269  405  406  407  408  411  412  418  419  427  431  436  437  469  470  542  543  545
1    6    7    8    9   27   28   30   31   33   34   35   36   37   41   42   45   46   47   48   60   61  141  142  144  145  161  162  231  232  241  254  255  256  268  269  270  271  282  300  304  306  307  308  312  313  315  316  355  356  357  359  360  361  362  364  372  373  374  375  376  377  443  444  445  446  453  454  464  465  466  467  474  475  477  478  485  486  504  505  543  544  545
1  323  325  327  328  330  331  332  335  336  337  338  341  342  361  408  410  411  413  414  415  419  421  424  431  432  433  439  440  441  516  520  545
1   81   82   83   86   92  101  102  104  105  106  114  115  121  122  123  135  141  142  149  150  151  545
