# Supplementary material for: CeleST: Computer Vision Software for Quantitative Analysis of C. elegans Swim Behavior Reveals Novel Features of Locomotion
Source: PLoS Comput Biol. 2014 Jul 17;10(7):e1003702. doi: 10.1371/journal.pcbi.1003702 (PMC4102393; doi:10.1371/journal.pcbi.1003702)
Supplement: Dataset S1 — Zip package containing source code and demos of the software CeleST. (ZIP) [file pcbi.1003702.s008.zip › CeleST submission small/demos/CeleST - demo with measures/CeleST/data/measures/wormMeas_Nemo-aging mutants-Trial1-bad agers-All animals-Sample189.txt]

fields 34
worms 5
Wave_Initiation_Rate_Median
NaN 7.404470 NaN 46.607803 67.478522 
Wave_Initiation_Rate_Range
NaN 1.948950 NaN 53.190913 52.380520 
Body_Wave_Number_Median
NaN 1.850996 NaN 0.312781 0.282126 
Body_Wave_Number_Range
NaN 0.205015 NaN 0.785845 0.480055 
Asymmetry_Median
NaN 0.008547 NaN 0.000428 -0.034740 
Asymmetry_Range
NaN 0.009738 NaN 0.114123 0.077438 
Reverse_Swimming
NaN 0.000000 NaN 8.831647 13.143670 
Curling
NaN 0.000000 NaN 0.000000 0.000000 
Stretch_Median
NaN 0.249022 NaN 0.355768 0.405354 
Stretch_Range
NaN 0.123050 NaN 0.163946 0.125808 
Attenuation_Median
NaN 64.756264 NaN 58.553170 59.564059 
Attenuation_Range
NaN 14.641643 NaN 22.105829 20.180410 
Traveling_Speed_Mean
NaN 0.495781 NaN 2.900748 4.380066 
Brush_Stroke_Median
NaN 0.026758 NaN 0.152892 0.106445 
Brush_Stroke_Range
NaN 0.001470 NaN 0.051283 0.041006 
Activity_Index_Median
NaN 9.994450 NaN 87.614474 179.054593 
Activity_Index_Range
NaN 2.925855 NaN 128.155045 141.562428 
Wave_Initiation_Rate_10
NaN 6.106264 NaN 15.281840 35.178910 
Body_Wave_Number_10
NaN 1.710723 NaN 0.061484 0.086364 
Asymmetry_10
NaN 0.003856 NaN -0.070959 -0.079107 
Stretch_10
NaN 0.178552 NaN 0.285294 0.336562 
Attenuation_10
NaN 58.955340 NaN 48.615177 48.976684 
Brush_Stroke_10
NaN 0.025987 NaN 0.121696 0.091980 
Activity_Index_10
NaN 7.921950 NaN 26.031854 104.176420 
usability
0.384191 1.000000 0.224265 1.000000 0.862132 
status
rejected
valid
rejected
valid
valid
highThr
31.000000 45.000000 27.000000 45.000000 53.000000 
lowThr
20.000000 33.000000 20.000000 26.000000 25.000000 
prevThr
25.000000 25.000000 25.000000 25.000000 25.000000 
highThrDef
31.000000 45.000000 27.000000 45.000000 53.000000 
lowThrDef
10.000000 33.000000 12.000000 26.000000 14.000000 
prevThrDef
25.000000 25.000000 25.000000 25.000000 25.000000 
manualSeparators


separators
1    6    7    9   10   15   16   22   23   24   26   27   28   29   36   37   41   42   43   46   47   52   54   55   58   59   60   61   93   95  102  103  111  114  115  116  120  121  122  123  127  128  130  137  140  143  146  147  149  150  151  157  158  161  164  165  166  174  176  177  178  181  182  183  187  188  189  190  191  192  194  195  197  198  199  201  220  221  222  223  224  226  227  229  230  235  236  237  241  249  250  261  262  263  264  265  266  267  268  272  275  277  305  306  307  308  310  311  313  314  315  319  320  323  324  325  328  329  330  331  332  333  334  339  340  344  346  347  348  361  362  382  383  384  386  387  391  394  395  399  400  401  402  404  421  422  481  501  545
1  545
1    4    5   16   17   21   22   24   25   26   27   32   33   35   36   40   41   45   46   51   52   56   57   67   68   80   81   91   92   95   96   97   98  101  102  107  108  114  115  119  120  121  122  134  135  138  139  145  146  148  149  156  157  161  162  168  169  173  174  179  180  181  182  184  185  186  187  189  190  193  194  195  196  202  203  204  205  206  207  220  221  225  226  227  228  229  230  234  235  242  243  245  246  248  249  252  253  255  256  258  259  263  264  270  271  280  281  283  284  289  290  292  293  297  298  301  302  303  304  308  309  322  323  326  327  334  335  337  338  343  344  350  351  359  360  366  367  369  370  378  379  381  382  386  461  462  541  545
1   61   62   81   82  161  162  421  422  545
1  142  161  162  233  234  342  343  381  384  385  401  402  461  466  467  469  470  472  481  482  492  494  495  498  499  505  545
