# Supplementary material for: CeleST: Computer Vision Software for Quantitative Analysis of C. elegans Swim Behavior Reveals Novel Features of Locomotion
Source: PLoS Comput Biol. 2014 Jul 17;10(7):e1003702. doi: 10.1371/journal.pcbi.1003702 (PMC4102393; doi:10.1371/journal.pcbi.1003702)
Supplement: Dataset S1 — Zip package containing source code and demos of the software CeleST. (ZIP) [file pcbi.1003702.s008.zip › CeleST submission small/demos/CeleST - demo with measures/CeleST/data/measures/wormMeas_Nemo-aging mutants-Trial1-bad agers-All animals-Sample190.txt]

fields 34
worms 5
Wave_Initiation_Rate_Median
57.195398 9.123478 NaN 22.458421 6.923720 
Wave_Initiation_Rate_Range
57.107859 3.842552 NaN 16.868167 1.507908 
Body_Wave_Number_Median
0.274756 1.583221 NaN 0.832108 1.828951 
Body_Wave_Number_Range
0.563778 0.503677 NaN 0.695906 0.226939 
Asymmetry_Median
0.004019 0.037118 NaN -0.000786 -0.039329 
Asymmetry_Range
0.096165 0.311698 NaN 0.059603 0.049213 
Reverse_Swimming
18.546458 0.000000 NaN 6.678933 0.000000 
Curling
1.007463 6.291262 NaN 0.000000 0.000000 
Stretch_Median
0.356634 0.537711 NaN 0.457841 0.318939 
Stretch_Range
0.292455 0.317707 NaN 0.172480 0.110390 
Attenuation_Median
50.992413 70.801005 NaN 45.389253 46.051347 
Attenuation_Range
65.948439 31.509121 NaN 14.964910 24.542171 
Traveling_Speed_Mean
5.426653 0.697768 NaN 3.037980 0.713391 
Brush_Stroke_Median
0.101344 0.038754 NaN 0.086465 0.029685 
Brush_Stroke_Range
0.047375 0.010752 NaN 0.029968 0.002945 
Activity_Index_Median
140.336314 18.072638 NaN 60.137404 10.391996 
Activity_Index_Range
156.781540 9.585488 NaN 39.805050 2.816179 
Wave_Initiation_Rate_10
27.126521 8.001256 NaN 16.346414 6.538583 
Body_Wave_Number_10
0.068123 1.308526 NaN 0.349387 1.695721 
Asymmetry_10
-0.053553 -0.163585 NaN -0.027260 -0.058172 
Stretch_10
0.282737 0.342676 NaN 0.387629 0.292104 
Attenuation_10
1.214616 47.872091 NaN 36.680052 31.235004 
Brush_Stroke_10
0.081562 0.034566 NaN 0.070556 0.028758 
Activity_Index_10
71.799572 14.655019 NaN 45.969575 9.640802 
usability
0.985294 0.946691 0.667279 1.000000 1.000000 
status
valid
valid
rejected
valid
valid
highThr
43.000000 48.000000 34.000000 35.000000 38.000000 
lowThr
22.000000 24.000000 20.000000 20.000000 22.000000 
prevThr
25.000000 25.000000 25.000000 25.000000 25.000000 
highThrDef
43.000000 48.000000 34.000000 35.000000 38.000000 
lowThrDef
22.000000 24.000000 13.000000 20.000000 22.000000 
prevThrDef
25.000000 25.000000 25.000000 25.000000 25.000000 
manualSeparators
268  269
162  163  181  182  188  189  192  193  200  201  342  343


separators
1   81   82  261  268  269  355  356  545
1  130  131  141  142  143  152  153  158  159  162  163  172  173  178  179  181  182  183  185  186  187  188  189  192  193  200  201  337  338  339  340  341  342  343  358  359  545
1   83   84   89   91   92   95   96   97   98  101  102  107  109  110  111  112  113  114  120  121  144  147  148  150  151  175  177  178  203  204  205  208  221  222  261  262  265  266  268  281  282  311  315  316  317  318  319  320  321  323  328  339  340  341  346  349  350  354  355  356  357  361  363  364  365  369  370  372  373  378  379  381  382  383  385  386  388  389  390  391  392  393  395  399  400  401  429  430  545
1  121  122  221  222  236  237  281  282  382  383  461  462  545
1   41   42  461  462  545
