# Supplementary material for: CeleST: Computer Vision Software for Quantitative Analysis of C. elegans Swim Behavior Reveals Novel Features of Locomotion
Source: PLoS Comput Biol. 2014 Jul 17;10(7):e1003702. doi: 10.1371/journal.pcbi.1003702 (PMC4102393; doi:10.1371/journal.pcbi.1003702)
Supplement: Dataset S1 — Zip package containing source code and demos of the software CeleST. (ZIP) [file pcbi.1003702.s008.zip › CeleST submission small/demos/CeleST - demo with measures/CeleST/data/measures/wormMeas_Nemo-aging mutants-Trial1-bad agers-All animals-Sample191.txt]

fields 34
worms 5
Wave_Initiation_Rate_Median
8.893294 18.029088 10.808885 6.388265 NaN 
Wave_Initiation_Rate_Range
4.950437 19.749166 5.379600 8.512412 NaN 
Body_Wave_Number_Median
1.697148 1.114244 1.341406 1.948112 NaN 
Body_Wave_Number_Range
0.647413 1.567350 0.988148 0.562947 NaN 
Asymmetry_Median
0.001084 -0.009562 -0.016405 -0.142686 NaN 
Asymmetry_Range
0.171150 0.083787 0.100788 0.063811 NaN 
Reverse_Swimming
0.000000 0.607176 1.103956 0.165593 NaN 
Curling
2.647059 0.000000 0.000000 0.000000 NaN 
Stretch_Median
0.477853 0.413004 0.492097 0.373472 NaN 
Stretch_Range
0.280051 0.160761 0.189447 0.254332 NaN 
Attenuation_Median
48.009927 61.969382 58.458928 58.213005 NaN 
Attenuation_Range
48.272197 17.283695 31.149420 22.729915 NaN 
Traveling_Speed_Mean
0.983107 1.933599 0.064934 0.438308 NaN 
Brush_Stroke_Median
0.035642 0.050805 0.027281 0.030316 NaN 
Brush_Stroke_Range
0.013518 0.018326 0.014452 0.001766 NaN 
Activity_Index_Median
16.006043 48.136828 11.421100 9.536074 NaN 
Activity_Index_Range
11.035873 46.454650 13.636968 1.951935 NaN 
Wave_Initiation_Rate_10
6.685291 8.758511 7.468330 5.942687 NaN 
Body_Wave_Number_10
1.280635 0.570204 0.854703 1.685302 NaN 
Asymmetry_10
-0.089022 -0.045966 -0.045964 -0.176767 NaN 
Stretch_10
0.341870 0.300439 0.358278 0.321297 NaN 
Attenuation_10
26.047290 49.134178 43.036497 45.169371 NaN 
Brush_Stroke_10
0.030309 0.044476 0.026643 0.029338 NaN 
Activity_Index_10
10.747721 26.928585 10.293039 8.829966 NaN 
usability
1.000000 1.000000 0.968750 0.996324 1.000000 
status
valid
valid
valid
valid
rejected
highThr
46.000000 39.000000 30.000000 40.000000 NaN 
lowThr
23.000000 23.000000 20.000000 23.000000 0.000000 
prevThr
25.000000 25.000000 25.000000 25.000000 25.000000 
highThrDef
46.000000 39.000000 30.000000 40.000000 NaN 
lowThrDef
23.000000 23.000000 17.000000 23.000000 0.000000 
prevThrDef
25.000000 25.000000 25.000000 25.000000 25.000000 
manualSeparators


separators
1  400  401  545
1    2    9   10  301  302  342  343  349  350  351  355  545
1   21   22   63   64  148  149  202  203  255  256  292  293  342  343  403  405  406  423  424  441  442  462  463  513  514  515  517  518  523  524  542  543  545
1  252  253  375  376  545
1  545
