# Supplementary material for: CeleST: Computer Vision Software for Quantitative Analysis of C. elegans Swim Behavior Reveals Novel Features of Locomotion
Source: PLoS Comput Biol. 2014 Jul 17;10(7):e1003702. doi: 10.1371/journal.pcbi.1003702 (PMC4102393; doi:10.1371/journal.pcbi.1003702)
Supplement: Dataset S1 — Zip package containing source code and demos of the software CeleST. (ZIP) [file pcbi.1003702.s008.zip › CeleST submission small/demos/CeleST - demo with measures/CeleST/data/measures/wormMeas_Nemo-aging mutants-Trial1-good agers-All animals-Sample008.txt]

fields 34
worms 5
Wave_Initiation_Rate_Median
135.898755 148.265562 149.136623 130.301925 106.824242 
Wave_Initiation_Rate_Range
107.389167 107.906295 72.078841 92.338936 109.607174 
Body_Wave_Number_Median
0.427602 0.383555 0.466440 0.397849 0.294362 
Body_Wave_Number_Range
0.439834 0.559026 0.222117 0.644862 0.436549 
Asymmetry_Median
-0.005360 -0.002145 -0.004423 0.015824 0.015571 
Asymmetry_Range
0.064709 0.063428 0.087575 0.061828 0.073110 
Reverse_Swimming
3.433030 13.026679 0.000000 0.000000 5.960784 
Curling
0.131004 0.574713 0.221811 0.000000 0.000000 
Stretch_Median
0.354063 0.302011 0.349146 0.357915 0.350391 
Stretch_Range
0.149928 0.220144 0.170157 0.144722 0.184747 
Attenuation_Median
64.229345 58.460807 67.551026 68.518286 63.887181 
Attenuation_Range
34.348289 27.828864 23.615175 25.750956 27.865942 
Traveling_Speed_Mean
10.572874 14.855204 16.987460 7.290949 9.308761 
Brush_Stroke_Median
0.055797 0.329553 0.352941 0.268299 0.308261 
Brush_Stroke_Range
0.016981 0.124917 0.058595 0.290478 0.246979 
Activity_Index_Median
340.487712 349.545984 373.475340 352.300540 361.704844 
Activity_Index_Range
276.647697 269.948540 205.445729 462.946102 529.407321 
Wave_Initiation_Rate_10
62.112764 66.569994 97.970243 67.828710 59.260069 
Body_Wave_Number_10
0.227875 0.114026 0.366951 0.157756 0.069292 
Asymmetry_10
-0.051566 -0.038328 -0.069600 -0.015549 -0.009593 
Stretch_10
0.278797 0.228571 0.272468 0.293765 0.270460 
Attenuation_10
40.344117 45.685242 54.259119 53.451768 46.232094 
Brush_Stroke_10
0.048834 0.252747 0.326258 0.235308 0.259348 
Activity_Index_10
142.653157 157.699519 229.198189 216.603556 231.102731 
usability
0.841912 0.959559 0.994485 0.838235 0.836397 
status
valid
valid
valid
valid
valid
highThr
47.000000 44.000000 45.000000 49.000000 43.000000 
lowThr
25.000000 25.000000 24.000000 21.000000 21.000000 
prevThr
11.000000 15.000000 10.000000 5.000000 10.000000 
highThrDef
47.000000 44.000000 45.000000 49.000000 43.000000 
lowThrDef
21.000000 17.000000 24.000000 12.000000 17.000000 
prevThrDef
25.000000 25.000000 25.000000 25.000000 25.000000 
manualSeparators


54  55  53
101  102  289  290  451  452  493  494
62   63  175  176  302  303  501  502
separators
1  101  102  107  108  130  131  133  134  201  202  223  224  261  268  281  282  385  387  427  429  433  436  440  442  444  501  502  536  537  545
1   24   27   29   31   34   39   63   64   78   86   87   89   92   95   96  346  349  354  356  360  361  408  409  429  430  449  450  451  463  464  469  470  477  485  486  517  518  527  528  545
1   24   25   53   54   55   56  400  401  545
1   23   24   25   62   64  101  102  109  110  117  118  121  289  290  291  451  452  461  463  489  493  494  501  507  508  514  515  518  519  520  521  522  545
1   62   63   64  121  122  162  163  172  173  175  176  298  301  302  303  501  502  503  504  505  512  514  516  517  519  521  522  545
