# Supplementary material for: CeleST: Computer Vision Software for Quantitative Analysis of C. elegans Swim Behavior Reveals Novel Features of Locomotion
Source: PLoS Comput Biol. 2014 Jul 17;10(7):e1003702. doi: 10.1371/journal.pcbi.1003702 (PMC4102393; doi:10.1371/journal.pcbi.1003702)
Supplement: Dataset S1 — Zip package containing source code and demos of the software CeleST. (ZIP) [file pcbi.1003702.s008.zip › CeleST submission small/demos/CeleST - demo with measures/CeleST/data/measures/wormMeas_Nemo-aging mutants-Trial1-good agers-All animals-Sample009.txt]

fields 34
worms 7
Wave_Initiation_Rate_Median
136.049666 142.226232 168.841117 152.879168 NaN NaN NaN 
Wave_Initiation_Rate_Range
85.384006 105.725260 54.141409 112.049098 NaN NaN NaN 
Body_Wave_Number_Median
0.470259 0.369820 0.369150 0.285766 NaN NaN NaN 
Body_Wave_Number_Range
0.318424 0.343621 0.267856 0.514080 NaN NaN NaN 
Asymmetry_Median
0.004408 0.008824 -0.001896 -0.003146 NaN NaN NaN 
Asymmetry_Range
0.054497 0.092890 0.048056 0.075519 NaN NaN NaN 
Reverse_Swimming
0.000000 5.485714 0.287081 4.725111 NaN NaN NaN 
Curling
0.000000 0.826446 0.000000 0.448878 NaN NaN NaN 
Stretch_Median
0.310616 0.353581 0.296104 0.307368 NaN NaN NaN 
Stretch_Range
0.153915 0.225510 0.127632 0.181812 NaN NaN NaN 
Attenuation_Median
61.375481 51.965985 61.112671 62.774496 NaN NaN NaN 
Attenuation_Range
24.291207 41.959071 27.352094 40.827327 NaN NaN NaN 
Traveling_Speed_Mean
13.576245 5.736638 14.408899 7.516746 NaN NaN NaN 
Brush_Stroke_Median
0.389637 0.543111 0.446215 0.410321 NaN NaN NaN 
Brush_Stroke_Range
0.078322 0.719533 0.627910 0.436520 NaN NaN NaN 
Activity_Index_Median
336.409371 444.464792 449.496874 371.221801 NaN NaN NaN 
Activity_Index_Range
229.435337 821.222322 639.857016 669.197990 NaN NaN NaN 
Wave_Initiation_Rate_10
68.841477 76.398669 115.879144 57.527681 NaN NaN NaN 
Body_Wave_Number_10
0.248796 0.186204 0.239412 0.113257 NaN NaN NaN 
Asymmetry_10
-0.028977 -0.009789 -0.036524 -0.051536 NaN NaN NaN 
Stretch_10
0.267671 0.261047 0.253605 0.256103 NaN NaN NaN 
Attenuation_10
48.561999 32.723180 45.820203 36.518709 NaN NaN NaN 
Brush_Stroke_10
0.349686 0.404519 0.383648 0.357061 NaN NaN NaN 
Activity_Index_10
150.635151 271.562698 369.072380 143.905569 NaN NaN NaN 
usability
0.948529 0.667279 0.955882 0.737132 0.341912 0.288603 0.005515 
status
valid
valid
valid
valid
rejected
rejected
rejected
highThr
49.000000 49.000000 41.000000 44.000000 49.000000 53.000000 46.000000 
lowThr
27.000000 25.000000 19.000000 25.000000 14.000000 10.000000 22.000000 
prevThr
10.000000 5.000000 5.000000 5.000000 25.000000 25.000000 25.000000 
highThrDef
49.000000 49.000000 41.000000 44.000000 49.000000 53.000000 46.000000 
lowThrDef
21.000000 12.000000 19.000000 13.000000 14.000000 10.000000 22.000000 
prevThrDef
25.000000 25.000000 25.000000 25.000000 25.000000 25.000000 25.000000 
manualSeparators
62  63
114  115  300  301  306  307  325  326  329  330  332  333  340  341  346  347  348  349  350  360  361  387  388  386  389  405  406  404
9   10  270  271


separators
1   62   63   73   74  321  323  324  325  330  331  333  337  338  341  351  352  353  354  361  362  545
1   16   17   87   88  113  114  115  121  123  124  125  126  127  128  132  133  134  135  146  147  148  150  151  155  157  158  161  162  203  204  209  210  228  231  232  299  300  301  305  306  307  311  312  321  323  324  325  326  329  330  332  333  340  341  346  347  348  349  350  360  361  386  387  388  389  393  394  397  401  402  404  405  406  407  408  409  413  414  415  417  418  419  420  425  426  427  461  462  466  468  481  482  485  487  489  490  491  493  494  495  496  500  501  524  525  526  527  545
1    9   10   21   22  270  271  272  273  303  304  545
1   49   50   98  104  141  142  181  233  235  283  284  292  293  302  303  304  305  307  309  310  312  313  314  317  318  319  331  332  333  334  336  342  345  346  347  361  362  368  369  370  373  377  378  381  382  389  393  403  404  422  424  428  430  431  435  438  442  443  444  445  447  449  450  452  455  461  486  490  491  492  505  508  509  510  515  516  518  520  525  526  531  532  533  542  543  545
1    9   12   15   21   22   81   82   85   86   93   95   96  105  106  107  108  156  157  220  221  260  501  503  505  508  509  513  536  537  542  544  545
1  261  269  270  286  287  294  296  307  308  321  322  335  336  348  349  356  357  384  401  403  404  405  406  407  461  462  472  473  474  475  478  479  481  482  483  484  485  486  488  489  490  491  494  495  497  498  507  508  512  513  514  515  520  521  522  523  525  526  528  529  531  532  537  538  539  540  542  544  545
1  541  542  545
