# Supplementary material for: CeleST: Computer Vision Software for Quantitative Analysis of C. elegans Swim Behavior Reveals Novel Features of Locomotion
Source: PLoS Comput Biol. 2014 Jul 17;10(7):e1003702. doi: 10.1371/journal.pcbi.1003702 (PMC4102393; doi:10.1371/journal.pcbi.1003702)
Supplement: Dataset S1 — Zip package containing source code and demos of the software CeleST. (ZIP) [file pcbi.1003702.s008.zip › CeleST submission small/demos/CeleST - demo with measures/CeleST/data/measures/wormMeas_Nemo-aging mutants-Trial1-good agers-All animals-Sample010.txt]

fields 34
worms 6
Wave_Initiation_Rate_Median
157.104994 136.688030 104.335982 152.420611 NaN 149.772114 
Wave_Initiation_Rate_Range
74.020840 61.427345 125.859590 56.896307 NaN 74.519277 
Body_Wave_Number_Median
0.495048 0.495573 0.393978 0.490505 NaN 0.347839 
Body_Wave_Number_Range
0.348475 0.337953 0.954537 0.187669 NaN 0.318054 
Asymmetry_Median
0.004022 0.007838 -0.005912 -0.004224 NaN 0.001173 
Asymmetry_Range
0.058362 0.058311 0.077165 0.076179 NaN 0.058205 
Reverse_Swimming
4.692388 0.000000 1.554404 0.000000 NaN 0.000000 
Curling
0.465116 0.000000 0.000000 0.000000 NaN 0.000000 
Stretch_Median
0.289137 0.348447 0.373981 0.317023 NaN 0.326843 
Stretch_Range
0.174796 0.161337 0.203144 0.100287 NaN 0.179140 
Attenuation_Median
66.936759 69.724685 61.885969 64.007389 NaN 66.941391 
Attenuation_Range
35.475862 20.524390 26.121005 24.579877 NaN 29.104868 
Traveling_Speed_Mean
14.244765 11.904329 11.480957 8.622507 NaN 9.150041 
Brush_Stroke_Median
0.384524 0.290957 0.450825 0.073785 NaN 0.465894 
Brush_Stroke_Range
0.137970 0.088797 0.662664 0.083872 NaN 0.530987 
Activity_Index_Median
354.820413 323.357832 281.954122 612.833358 NaN 567.671849 
Activity_Index_Range
198.965934 163.422301 918.168898 735.202093 NaN 643.086003 
Wave_Initiation_Rate_10
95.604827 89.476783 42.902502 112.483865 NaN 94.858692 
Body_Wave_Number_10
0.303276 0.355408 0.076752 0.398380 NaN 0.216069 
Asymmetry_10
-0.012205 -0.012026 -0.046723 -0.058553 NaN -0.018183 
Stretch_10
0.239235 0.271070 0.284279 0.271328 NaN 0.263512 
Attenuation_10
43.869140 57.510790 48.764214 50.427763 NaN 50.681602 
Brush_Stroke_10
0.295697 0.238169 0.395712 0.047702 NaN 0.367619 
Activity_Index_10
218.437806 211.090720 86.889069 317.078381 NaN 222.473502 
usability
0.948529 0.977941 0.922794 0.766544 0.759191 0.680147 
status
valid
valid
valid
valid
rejected
valid
highThr
45.000000 46.000000 49.000000 49.000000 135.000000 42.000000 
lowThr
21.000000 24.000000 28.000000 25.000000 50.000000 19.000000 
prevThr
5.000000 10.000000 8.000000 10.000000 25.000000 10.000000 
highThrDef
45.000000 46.000000 49.000000 49.000000 135.000000 42.000000 
lowThrDef
21.000000 21.000000 21.000000 12.000000 50.000000 19.000000 
prevThrDef
25.000000 25.000000 25.000000 25.000000 25.000000 25.000000 
manualSeparators
46   47  274  275  458  459  493  494


380  381

357  358  356
separators
1   46   47   48   62   63  267  268  274  275  276  458  459  461  462  465  481  482  493  494  545
1  134  138  139  140  168  172  177  179  312  313  314  324  326  331  333  408  409  415  416  545
1   16   17   18   30   32   33   34   38   39   62   63   64   69   81   84   85   94   95   97   98  101  102  197  198  199  298  300  405  406  407  409  450  452  453  519  520  525  526  533  536  545
1   61   62   65   66   67   91   92   97   98  104  105  107  108  110  111  130  131  173  174  241  242  243  275  276  281  282  283  341  349  350  361  379  380  381  405  407  482  484  505  506  545
1  101  102  114  115  118  119  121  122  209  210  236  237  267  268  362  363  383  384  391  392  418  419  434  435  443  444  472  473  545
1  161  162  189  190  193  194  202  203  263  264  356  357  358  359  409  421  422  434  435  545
