# Supplementary material for: CeleST: Computer Vision Software for Quantitative Analysis of C. elegans Swim Behavior Reveals Novel Features of Locomotion
Source: PLoS Comput Biol. 2014 Jul 17;10(7):e1003702. doi: 10.1371/journal.pcbi.1003702 (PMC4102393; doi:10.1371/journal.pcbi.1003702)
Supplement: Dataset S1 — Zip package containing source code and demos of the software CeleST. (ZIP) [file pcbi.1003702.s008.zip › CeleST submission small/demos/CeleST - demo with measures/CeleST/data/measures/wormMeas_Nemo-aging mutants-Trial1-good agers-All animals-Sample011.txt]

fields 34
worms 6
Wave_Initiation_Rate_Median
140.253845 142.896510 NaN NaN NaN NaN 
Wave_Initiation_Rate_Range
119.119784 72.768142 NaN NaN NaN NaN 
Body_Wave_Number_Median
0.484140 0.438800 NaN NaN NaN NaN 
Body_Wave_Number_Range
0.631222 0.220240 NaN NaN NaN NaN 
Asymmetry_Median
-0.002304 0.001920 NaN NaN NaN NaN 
Asymmetry_Range
0.078179 0.079457 NaN NaN NaN NaN 
Reverse_Swimming
7.378641 2.042318 NaN NaN NaN NaN 
Curling
0.000000 0.333333 NaN NaN NaN NaN 
Stretch_Median
0.305512 0.363361 NaN NaN NaN NaN 
Stretch_Range
0.177210 0.178304 NaN NaN NaN NaN 
Attenuation_Median
62.560231 60.500570 NaN NaN NaN NaN 
Attenuation_Range
33.559046 22.148853 NaN NaN NaN NaN 
Traveling_Speed_Mean
7.041489 15.704674 NaN NaN NaN NaN 
Brush_Stroke_Median
0.046284 0.250541 NaN NaN NaN NaN 
Brush_Stroke_Range
0.017788 0.048939 NaN NaN NaN NaN 
Activity_Index_Median
371.923943 367.166541 NaN NaN NaN NaN 
Activity_Index_Range
181.992363 192.789788 NaN NaN NaN NaN 
Wave_Initiation_Rate_10
50.434371 96.160298 NaN NaN NaN NaN 
Body_Wave_Number_10
0.107239 0.333153 NaN NaN NaN NaN 
Asymmetry_10
-0.041759 -0.016334 NaN NaN NaN NaN 
Stretch_10
0.246591 0.299726 NaN NaN NaN NaN 
Attenuation_10
41.787080 48.286165 NaN NaN NaN NaN 
Brush_Stroke_10
0.039720 0.228942 NaN NaN NaN NaN 
Activity_Index_10
255.544583 251.453690 NaN NaN NaN NaN 
usability
0.777574 0.992647 0.568015 0.538603 0.588235 0.143382 
status
valid
valid
rejected
rejected
rejected
rejected
highThr
44.000000 44.000000 49.000000 45.000000 49.000000 43.000000 
lowThr
25.000000 26.000000 14.000000 23.000000 26.000000 20.000000 
prevThr
25.000000 15.000000 10.000000 7.000000 6.000000 25.000000 
highThrDef
44.000000 44.000000 49.000000 45.000000 49.000000 43.000000 
lowThrDef
13.000000 26.000000 14.000000 15.000000 13.000000 20.000000 
prevThrDef
25.000000 25.000000 25.000000 25.000000 25.000000 25.000000 
manualSeparators
403  404  458  459  461  462
363  364
76   77   78   79  145  146  152  153  155  156  184  185  362  363  361  370  371
142  143  144  185  186  472  473  518  519  520  521  522  533  534  540  541


separators
1   65   66  108  109  150  156  157  166  169  202  203  227  228  230  232  234  235  236  260  268  269  277  278  281  282  287  289  293  295  296  298  299  307  308  324  326  358  360  401  402  403  404  421  422  449  451  458  459  461  462  472  473  477  478  480  481  484  487  494  495  512  513  518  520  521  522  523  526  527  528  530  533  534  536  537  538  540  541  543  545
1  183  184  185  353  354  363  364  366  367  377  378  545
1    4   21   22   76   77   78   79  142  145  146  152  153  155  156  157  161  164  168  169  170  171  184  185  341  342  361  362  363  370  371  372  527  528  529  530  531  532  533  543  544  545
1   81   82  142  143  144  145  181  182  185  186  187  388  390  391  416  419  421  422  424  428  430  439  440  445  451  452  454  456  466  467  472  473  477  479  483  484  485  488  489  518  519  520  521  522  523  526  527  533  534  540  541  542  545
1  121  122  166  167  168  170  281  292  293  296  297  317  318  321  361  370  371  374  375  377  378  387  388  390  391  396  397  400  401  407  408  409  410  414  415  417  418  421  422  541  542  545
1  461  462  473  475  481  482  484  485  537  538  545
