# Supplementary material for: CeleST: Computer Vision Software for Quantitative Analysis of C. elegans Swim Behavior Reveals Novel Features of Locomotion
Source: PLoS Comput Biol. 2014 Jul 17;10(7):e1003702. doi: 10.1371/journal.pcbi.1003702 (PMC4102393; doi:10.1371/journal.pcbi.1003702)
Supplement: Dataset S1 — Zip package containing source code and demos of the software CeleST. (ZIP) [file pcbi.1003702.s008.zip › CeleST submission small/demos/CeleST - demo with measures/CeleST/data/measures/wormMeas_Nemo-aging mutants-Trial1-good agers-All animals-Sample012.txt]

fields 34
worms 5
Wave_Initiation_Rate_Median
135.582750 140.673333 110.713793 126.951273 116.923986 
Wave_Initiation_Rate_Range
103.512889 102.748828 111.981044 85.796850 94.300312 
Body_Wave_Number_Median
0.424727 0.399002 0.385507 0.403074 0.423581 
Body_Wave_Number_Range
0.427760 0.361037 0.389022 0.401759 0.235096 
Asymmetry_Median
0.002847 -0.004768 0.016573 0.007489 -0.019521 
Asymmetry_Range
0.081922 0.062416 0.085478 0.075199 0.093638 
Reverse_Swimming
1.293413 0.000000 0.496780 3.896104 0.000000 
Curling
0.000000 0.000000 0.890538 0.000000 0.278422 
Stretch_Median
0.339309 0.339381 0.385914 0.381806 0.352423 
Stretch_Range
0.156324 0.171481 0.217598 0.146692 0.171908 
Attenuation_Median
61.156866 61.731936 61.299138 64.627365 57.390297 
Attenuation_Range
24.036767 26.289137 24.578957 27.980708 20.621905 
Traveling_Speed_Mean
9.813682 15.107099 18.867707 5.610370 7.228587 
Brush_Stroke_Median
0.125071 0.472703 0.216399 0.365243 0.059191 
Brush_Stroke_Range
0.117871 0.179714 0.060993 0.356429 0.068039 
Activity_Index_Median
367.466509 411.503302 296.548671 408.407647 433.627112 
Activity_Index_Range
485.386507 392.649888 282.593552 497.014262 512.283230 
Wave_Initiation_Rate_10
65.339411 67.268854 57.849764 67.435062 67.908729 
Body_Wave_Number_10
0.210624 0.200600 0.225381 0.143017 0.289549 
Asymmetry_10
-0.025728 -0.045847 -0.011677 -0.021102 -0.083488 
Stretch_10
0.278528 0.276853 0.279244 0.324294 0.285111 
Attenuation_10
47.969015 49.003143 47.750998 47.129751 46.555846 
Brush_Stroke_10
0.085895 0.411962 0.196620 0.278097 0.051736 
Activity_Index_10
222.924651 180.318422 153.373969 217.622718 299.637259 
usability
0.871324 0.983456 0.990809 0.757353 0.792279 
status
valid
valid
valid
valid
valid
highThr
47.000000 43.000000 45.000000 44.000000 47.000000 
lowThr
27.000000 25.000000 27.000000 25.000000 26.000000 
prevThr
10.000000 10.000000 10.000000 10.000000 10.000000 
highThrDef
47.000000 43.000000 45.000000 44.000000 47.000000 
lowThrDef
21.000000 22.000000 27.000000 17.000000 20.000000 
prevThrDef
25.000000 25.000000 25.000000 25.000000 25.000000 
manualSeparators
334  335  465  466  467  480  481
190  191  300  301

354  355  353  444  445
435  436  434
separators
1   21   63   64  121  122  123  141  169  170  201  221  334  335  336  465  466  467  473  474  480  481  483  484  493  494  545
1    4    5   49   50  180  181  183  184  189  190  191  228  229  273  274  300  301  302  303  304  345  346  356  357  489  490  497  498  508  510  511  545
1   45   46   54   55   59   61   95   96  248  249  360  361  372  373  374  486  487  545
1   41   42   62   63   76   77  135  136  153  156  184  185  194  195  199  200  213  215  227  231  233  237  239  241  292  293  294  295  325  326  346  347  353  354  355  357  359  366  368  372  401  402  421  444  445  446  468  469  477  478  480  481  505  506  512  513  520  521  544  545
1   61   62   81   86   87   89   90  101  102  128  130  133  134  205  206  225  226  247  249  251  261  262  328  329  341  342  434  435  436  508  509  510  545
