# Supplementary material for: CeleST: Computer Vision Software for Quantitative Analysis of C. elegans Swim Behavior Reveals Novel Features of Locomotion
Source: PLoS Comput Biol. 2014 Jul 17;10(7):e1003702. doi: 10.1371/journal.pcbi.1003702 (PMC4102393; doi:10.1371/journal.pcbi.1003702)
Supplement: Dataset S1 — Zip package containing source code and demos of the software CeleST. (ZIP) [file pcbi.1003702.s008.zip › CeleST submission small/demos/CeleST - demo with measures/CeleST/data/measures/wormMeas_Nemo-aging mutants-Trial1-good agers-All animals-Sample013.txt]

fields 34
worms 6
Wave_Initiation_Rate_Median
82.423452 170.977112 129.628824 NaN NaN NaN 
Wave_Initiation_Rate_Range
149.504651 133.105556 106.002469 NaN NaN NaN 
Body_Wave_Number_Median
0.325546 0.339298 0.331060 NaN NaN NaN 
Body_Wave_Number_Range
0.745912 0.381695 0.475994 NaN NaN NaN 
Asymmetry_Median
0.004433 -0.012807 0.014942 NaN NaN NaN 
Asymmetry_Range
0.066897 0.078814 0.076027 NaN NaN NaN 
Reverse_Swimming
13.639752 0.000000 3.591837 NaN NaN NaN 
Curling
0.000000 0.279070 0.419580 NaN NaN NaN 
Stretch_Median
0.358849 0.293929 0.336824 NaN NaN NaN 
Stretch_Range
0.231603 0.204602 0.147099 NaN NaN NaN 
Attenuation_Median
60.171320 63.351462 62.670284 NaN NaN NaN 
Attenuation_Range
29.584218 28.227254 29.207719 NaN NaN NaN 
Traveling_Speed_Mean
4.387157 4.137620 7.573098 NaN NaN NaN 
Brush_Stroke_Median
0.263803 0.740367 0.092778 NaN NaN NaN 
Brush_Stroke_Range
0.186486 0.869971 0.025467 NaN NaN NaN 
Activity_Index_Median
317.692743 686.622133 657.135892 NaN NaN NaN 
Activity_Index_Range
522.557056 715.920563 498.017621 NaN NaN NaN 
Wave_Initiation_Rate_10
39.423805 60.842327 66.025603 NaN NaN NaN 
Body_Wave_Number_10
0.077807 0.130290 0.118316 NaN NaN NaN 
Asymmetry_10
-0.020226 -0.071885 -0.012208 NaN NaN NaN 
Stretch_10
0.245247 0.246231 0.278881 NaN NaN NaN 
Attenuation_10
44.549874 49.626182 45.271573 NaN NaN NaN 
Brush_Stroke_10
0.205721 0.414599 0.081714 NaN NaN NaN 
Activity_Index_10
126.150011 377.925936 322.491578 NaN NaN NaN 
usability
0.840074 0.790441 0.788603 0.101103 0.000000 0.406250 
status
valid
valid
valid
rejected
rejected
rejected
highThr
44.000000 0.000000 42.000000 0.000000 NaN 0.000000 
lowThr
27.000000 0.000000 20.000000 0.000000 0.000000 0.000000 
prevThr
10.000000 7.000000 10.000000 10.000000 25.000000 25.000000 
highThrDef
44.000000 43.000000 42.000000 41.000000 NaN NaN 
lowThrDef
16.000000 16.000000 20.000000 23.000000 0.000000 0.000000 
prevThrDef
25.000000 25.000000 25.000000 25.000000 25.000000 25.000000 
manualSeparators
431  432  433  434  435
143  144  166  167  438  439  429
125  126  378  379  462  463  464  465  123  124  122  118  129


separators
1    4    6   21   23   26   27   29   31   32   35   39   40   41   42   43   53   54   61   81  129  130  134  135  143  145  151  152  162  164  166  167  168  169  170  172  174  176  181  196  201  202  229  230  255  256  257  259  262  263  364  366  373  374  409  410  429  430  431  432  433  434  435  436  437  438  439  441  444  445  454  456  477  480  487  488  503  504  513  515  545
1   10   11   16   17   18   23   25   41   42   64   68   99  102  121  122  143  144  145  157  158  159  161  162  163  164  166  167  169  170  172  174  176  181  182  221  222  420  421  429  432  433  438  439  475  481  487  545
1   81   82  118  122  123  124  125  126  129  222  241  242  264  265  334  335  378  379  380  462  463  464  465  545
1  141  142  173  174  198  221  545

1  182  236  237  255  256  261  263  265  266  268  381  382  402  403  427  441  442  486  488  545
