# Supplementary material for: CeleST: Computer Vision Software for Quantitative Analysis of C. elegans Swim Behavior Reveals Novel Features of Locomotion
Source: PLoS Comput Biol. 2014 Jul 17;10(7):e1003702. doi: 10.1371/journal.pcbi.1003702 (PMC4102393; doi:10.1371/journal.pcbi.1003702)
Supplement: Dataset S1 — Zip package containing source code and demos of the software CeleST. (ZIP) [file pcbi.1003702.s008.zip › CeleST submission small/demos/CeleST - demo with measures/CeleST/data/measures/wormMeas_Nemo-aging mutants-Trial1-good agers-All animals-Sample014.txt]

fields 34
worms 5
Wave_Initiation_Rate_Median
135.263155 NaN 98.627460 101.308899 NaN 
Wave_Initiation_Rate_Range
96.837552 NaN 67.605815 113.455363 NaN 
Body_Wave_Number_Median
0.449573 NaN 0.337957 0.450302 NaN 
Body_Wave_Number_Range
0.493473 NaN 0.319201 0.282803 NaN 
Asymmetry_Median
0.010134 NaN 0.011472 0.015777 NaN 
Asymmetry_Range
0.067051 NaN 0.090337 0.094429 NaN 
Reverse_Swimming
2.980681 NaN 5.735294 0.000000 NaN 
Curling
0.112782 NaN 1.190476 1.567164 NaN 
Stretch_Median
0.331267 NaN 0.398267 0.378620 NaN 
Stretch_Range
0.184809 NaN 0.201458 0.282767 NaN 
Attenuation_Median
68.947238 NaN 54.102810 57.558370 NaN 
Attenuation_Range
27.118615 NaN 35.152648 26.724581 NaN 
Traveling_Speed_Mean
11.753463 NaN 14.187253 13.265769 NaN 
Brush_Stroke_Median
0.302301 NaN 0.408417 0.197732 NaN 
Brush_Stroke_Range
0.162154 NaN 0.125038 0.049714 NaN 
Activity_Index_Median
316.308117 NaN 279.213436 274.604529 NaN 
Activity_Index_Range
315.795461 NaN 254.296682 278.976725 NaN 
Wave_Initiation_Rate_10
56.010731 NaN 69.455273 34.809670 NaN 
Body_Wave_Number_10
0.187776 NaN 0.154853 0.264295 NaN 
Asymmetry_10
-0.022669 NaN -0.013350 -0.010254 NaN 
Stretch_10
0.276065 NaN 0.302858 0.284688 NaN 
Attenuation_10
52.291112 NaN 30.926943 42.434505 NaN 
Brush_Stroke_10
0.246901 NaN 0.346928 0.175293 NaN 
Activity_Index_10
147.165087 NaN 182.397661 80.305903 NaN 
usability
0.977941 0.439338 0.926471 0.985294 0.606618 
status
valid
rejected
valid
valid
rejected
highThr
46.000000 55.000000 45.000000 46.000000 48.000000 
lowThr
25.000000 25.000000 22.000000 22.000000 25.000000 
prevThr
10.000000 25.000000 10.000000 25.000000 25.000000 
highThrDef
46.000000 55.000000 45.000000 46.000000 48.000000 
lowThrDef
23.000000 11.000000 22.000000 22.000000 20.000000 
prevThrDef
25.000000 25.000000 25.000000 25.000000 25.000000 
manualSeparators
434  435

141  142  282  283  422  423  421  518  519  140  318  319  349  350  351
347  348  471  472  475  476  477  346
325  326
separators
1   46   48   55   58   59   60  243  245  255  257  403  404  434  435  436  545
1    4    5    8    9   10   15   16   17   20   21   61   62   63   68   81   82   88  141  142  155  157  159  160  161  162  167  171  179  180  181  182  202  203  204  206  210  211  212  213  214  216  217  259  261  262  301  303  341  342  354  355  365  366  372  373  387  388  390  391  393  395  445  446  448  449  451  458  521  522  545
1   12   13   14   60   61  140  141  142  143  260  261  282  283  284  289  291  292  298  301  302  318  319  349  350  351  421  422  423  424  518  519  520  541  545
1   82   83   84  169  172  185  186  196  197  201  202  273  274  346  347  348  349  471  472  474  475  476  477  538  539  545
1   20   21   63   68  161  162  167  171  201  202  203  207  208  221  271  275  276  282  284  313  314  325  326  327  402  403  442  443  445  446  448  449  451  458  459  461  462  474  475  476  477  482  483  490  491  498  499  506  507  513  514  545
