# Supplementary material for: CeleST: Computer Vision Software for Quantitative Analysis of C. elegans Swim Behavior Reveals Novel Features of Locomotion
Source: PLoS Comput Biol. 2014 Jul 17;10(7):e1003702. doi: 10.1371/journal.pcbi.1003702 (PMC4102393; doi:10.1371/journal.pcbi.1003702)
Supplement: Dataset S1 — Zip package containing source code and demos of the software CeleST. (ZIP) [file pcbi.1003702.s008.zip › CeleST submission small/demos/CeleST - demo with measures/CeleST/data/measures/wormMeas_Nemo-aging mutants-Trial1-good agers-All animals-Sample015.txt]

fields 34
worms 6
Wave_Initiation_Rate_Median
136.228394 159.685976 102.475764 120.960053 90.149283 NaN 
Wave_Initiation_Rate_Range
100.751853 118.417495 119.247925 133.224982 107.706330 NaN 
Body_Wave_Number_Median
0.440840 0.416474 0.467908 0.480485 0.312090 NaN 
Body_Wave_Number_Range
0.430200 0.358829 0.721306 0.766484 0.452346 NaN 
Asymmetry_Median
0.010636 -0.009254 0.026393 0.003103 0.020585 NaN 
Asymmetry_Range
0.129411 0.076821 0.098192 0.118882 0.109055 NaN 
Reverse_Swimming
0.000000 0.000000 4.643289 0.000000 14.687882 NaN 
Curling
1.511628 0.787992 0.372671 1.846154 2.060086 NaN 
Stretch_Median
0.347122 0.330572 0.351636 0.330616 0.408743 NaN 
Stretch_Range
0.275888 0.195293 0.201241 0.217203 0.222732 NaN 
Attenuation_Median
62.735632 65.178381 66.160030 58.264362 50.701686 NaN 
Attenuation_Range
25.327953 26.702773 27.940503 32.521720 39.536601 NaN 
Traveling_Speed_Mean
13.338598 15.533782 7.223113 5.552113 3.635335 NaN 
Brush_Stroke_Median
0.397156 0.439394 0.188580 0.045714 0.287616 NaN 
Brush_Stroke_Range
0.149964 0.161488 0.061189 0.029634 0.387958 NaN 
Activity_Index_Median
327.265936 436.325011 232.912574 319.387284 342.161566 NaN 
Activity_Index_Range
270.947162 325.668152 237.758351 523.640571 717.485127 NaN 
Wave_Initiation_Rate_10
69.178175 68.827408 47.735005 34.529296 39.018909 NaN 
Body_Wave_Number_10
0.216624 0.264134 0.127788 0.126851 0.068096 NaN 
Asymmetry_10
-0.031059 -0.066447 -0.008297 -0.031699 -0.036283 NaN 
Stretch_10
0.255940 0.252454 0.261994 0.249765 0.314090 NaN 
Attenuation_10
50.420999 50.486603 51.265138 36.773052 29.210940 NaN 
Brush_Stroke_10
0.332890 0.369682 0.165609 0.033559 0.242662 NaN 
Activity_Index_10
152.722752 179.106663 158.453835 75.852036 84.550374 NaN 
usability
0.948529 0.979779 0.887868 0.716912 0.856618 0.000000 
status
valid
valid
valid
valid
valid
rejected
highThr
45.000000 40.000000 47.000000 46.000000 43.000000 0.000000 
lowThr
21.000000 22.000000 28.000000 24.000000 23.000000 0.000000 
prevThr
25.000000 10.000000 25.000000 10.000000 15.000000 25.000000 
highThrDef
45.000000 40.000000 47.000000 46.000000 43.000000 44.000000 
lowThrDef
21.000000 20.000000 2.000000 19.000000 21.000000 23.000000 
prevThrDef
25.000000 25.000000 25.000000 25.000000 25.000000 25.000000 
manualSeparators
66   67  188  189  401  402  420  421  502  503
145  146
447  448

8    9  241  242  246  247  245  277  278  299  300  392  393

separators
1   10   11   12   13   53   54   62   63   66   67   68   80   81   82  116  117  125  127  188  189  190  213  214  307  308  322  323  324  325  401  402  403  407  408  409  412  414  420  421  471  472  501  502  503  525  526  542  544  545
1   21   22  125  126  145  146  147  158  159  427  429  430  431  485  486  514  515  541  545
1   36   38   47   48   61   62  102  103  152  153  177  178  183  184  194  195  201  209  210  216  217  218  219  221  222  224  225  227  228  229  230  231  233  236  239  282  283  308  309  315  316  330  331  335  336  338  339  340  341  372  373  378  379  380  381  383  384  388  389  401  429  432  435  436  439  444  445  447  448  455  456  462  463  485  486  504  505  545
1   99  100  102  103  104  105  121  122  123  126  127  130  131  136  137  141  193  194  198  199  200  204  205  208  221  228  229  230  231  233  261  262  285  287  299  300  304  305  309  310  427  428  429  435  481  482  487  488  545
1    8    9   10   33   34   41   43   44   45  102  103  104  105  121  122  123  124  126  128  129  180  181  198  199  200  204  205  208  224  225  241  242  245  246  247  276  277  278  299  300  301  333  334  335  336  337  338  339  342  343  344  345  346  356  357  392  393  394  401  402  484  485  545
1  261  545
