# Supplementary material for: CeleST: Computer Vision Software for Quantitative Analysis of C. elegans Swim Behavior Reveals Novel Features of Locomotion
Source: PLoS Comput Biol. 2014 Jul 17;10(7):e1003702. doi: 10.1371/journal.pcbi.1003702 (PMC4102393; doi:10.1371/journal.pcbi.1003702)
Supplement: Dataset S1 — Zip package containing source code and demos of the software CeleST. (ZIP) [file pcbi.1003702.s008.zip › CeleST submission small/demos/CeleST - demo with measures/CeleST/data/measures/wormMeas_Nemo-aging mutants-Trial1-good agers-All animals-Sample038.txt]

fields 34
worms 5
Wave_Initiation_Rate_Median
141.423920 133.963356 134.875744 135.355209 131.360494 
Wave_Initiation_Rate_Range
101.535871 60.033173 48.605117 54.463625 67.714975 
Body_Wave_Number_Median
0.531751 0.580651 0.650994 0.325736 0.448958 
Body_Wave_Number_Range
0.460293 0.367198 0.354702 0.222869 0.581476 
Asymmetry_Median
0.004514 0.018772 0.000637 -0.033820 0.009292 
Asymmetry_Range
0.082549 0.085269 0.049256 0.065939 0.088055 
Reverse_Swimming
2.373505 1.750503 0.000000 3.532659 2.238342 
Curling
0.774908 0.241449 0.000000 0.000000 0.229008 
Stretch_Median
0.376957 0.393035 0.312173 0.366382 0.331477 
Stretch_Range
0.290004 0.204214 0.161538 0.140815 0.201581 
Attenuation_Median
71.275094 66.925392 65.790120 72.563873 73.500107 
Attenuation_Range
19.259805 22.034283 22.301088 19.219403 19.248376 
Traveling_Speed_Mean
11.726270 13.544755 12.399036 15.767567 11.844020 
Brush_Stroke_Median
0.344720 0.409984 0.177740 0.226094 0.366187 
Brush_Stroke_Range
0.069983 0.439699 0.048230 0.027311 0.144753 
Activity_Index_Median
343.779738 368.067801 351.552719 387.279976 301.758800 
Activity_Index_Range
246.844014 459.495005 140.668861 159.883590 210.519262 
Wave_Initiation_Rate_10
51.634418 76.607145 93.727090 81.728427 69.078060 
Body_Wave_Number_10
0.232009 0.343066 0.438268 0.253580 0.276534 
Asymmetry_10
-0.053853 -0.008342 -0.013796 -0.074108 -0.032566 
Stretch_10
0.297298 0.323975 0.243917 0.312266 0.225605 
Attenuation_10
59.005049 55.442148 53.296240 59.500808 61.489117 
Brush_Stroke_10
0.310870 0.347898 0.157437 0.213840 0.286403 
Activity_Index_10
128.632050 271.274330 269.318917 249.884686 177.436115 
usability
0.996324 0.913603 0.985294 1.000000 0.963235 
status
valid
valid
valid
valid
valid
highThr
56.000000 56.000000 53.000000 54.000000 57.000000 
lowThr
39.000000 39.000000 34.000000 38.000000 31.000000 
prevThr
25.000000 25.000000 25.000000 25.000000 10.000000 
highThrDef
56.000000 56.000000 53.000000 54.000000 57.000000 
lowThrDef
39.000000 39.000000 34.000000 38.000000 31.000000 
prevThrDef
25.000000 25.000000 25.000000 25.000000 25.000000 
manualSeparators

331  332


separators
1  194  195  203  204  205  216  217  265  266  448  449  531  532  541  543  545
1   36   41   42   81   82  262  263  331  332  333  526  527  535  536  545
1   22   24   27   28   30   32   33   34   84   85  117  118  144  146  150  151  157  159  544  545
1   62   63   70   71  342  343  545
1  243  244  341  342  343  348  350  356  357  361  406  407  544  545
