# Supplementary material for: CeleST: Computer Vision Software for Quantitative Analysis of C. elegans Swim Behavior Reveals Novel Features of Locomotion
Source: PLoS Comput Biol. 2014 Jul 17;10(7):e1003702. doi: 10.1371/journal.pcbi.1003702 (PMC4102393; doi:10.1371/journal.pcbi.1003702)
Supplement: Dataset S1 — Zip package containing source code and demos of the software CeleST. (ZIP) [file pcbi.1003702.s008.zip › CeleST submission small/demos/CeleST - demo with measures/CeleST/data/measures/wormMeas_Nemo-aging mutants-Trial1-good agers-All animals-Sample039.txt]

fields 34
worms 5
Wave_Initiation_Rate_Median
131.727642 162.413395 108.452203 134.285149 131.164804 
Wave_Initiation_Rate_Range
46.288462 93.399284 119.354846 45.255007 35.616686 
Body_Wave_Number_Median
0.525950 0.554773 0.448920 0.608860 0.518260 
Body_Wave_Number_Range
0.308398 0.282830 0.568796 0.334658 0.258637 
Asymmetry_Median
-0.009259 0.009568 0.027925 -0.011137 -0.012696 
Asymmetry_Range
0.081131 0.084425 0.093654 0.047645 0.063012 
Reverse_Swimming
0.000000 0.000000 7.638889 0.000000 0.000000 
Curling
0.330882 0.552486 0.720000 0.665434 0.000000 
Stretch_Median
0.361579 0.326565 0.366527 0.362686 0.349966 
Stretch_Range
0.162102 0.223712 0.279437 0.163459 0.142162 
Attenuation_Median
63.748318 67.258663 58.016569 64.138241 62.467518 
Attenuation_Range
18.847909 19.308062 37.478318 15.465822 19.156480 
Traveling_Speed_Mean
13.259358 16.318937 10.074608 16.445780 15.540579 
Brush_Stroke_Median
0.203058 0.346705 0.317746 0.333720 0.347754 
Brush_Stroke_Range
0.040889 0.046836 0.085452 0.087093 0.086290 
Activity_Index_Median
391.275981 385.863623 287.430175 346.612328 345.204779 
Activity_Index_Range
147.191410 256.573792 319.863411 124.372198 127.751653 
Wave_Initiation_Rate_10
89.053937 76.218305 35.197455 91.147440 100.183985 
Body_Wave_Number_10
0.388518 0.374360 0.131483 0.377436 0.397882 
Asymmetry_10
-0.065409 -0.001350 0.003267 -0.035045 -0.057387 
Stretch_10
0.302313 0.266067 0.286496 0.316373 0.275364 
Attenuation_10
52.800219 58.118555 37.708128 56.913346 53.982182 
Brush_Stroke_10
0.187828 0.322523 0.278621 0.299789 0.317794 
Activity_Index_10
281.892831 175.108887 90.052318 274.728615 268.155891 
usability
1.000000 0.998162 0.919118 0.994485 0.928309 
status
valid
valid
valid
valid
valid
highThr
54.000000 52.000000 56.000000 55.000000 55.000000 
lowThr
38.000000 34.000000 35.000000 35.000000 33.000000 
prevThr
25.000000 18.000000 10.000000 25.000000 15.000000 
highThrDef
54.000000 52.000000 56.000000 55.000000 55.000000 
lowThrDef
38.000000 34.000000 35.000000 35.000000 33.000000 
prevThrDef
25.000000 25.000000 25.000000 25.000000 25.000000 
manualSeparators


500  501  506  507  512  513  516  517  519  520  521  525  526  527  528

160  161  162  163  164  175  176
separators
1   66   67  328  329  371  372  545
1   69   70  414  415  428  429  436  437  545
1   35   36   58   59  155  161  162  167  168  171  174  175  213  214  286  287  470  471  499  500  501  506  507  508  509  512  513  514  515  516  517  518  519  520  521  523  525  526  527  528  530  541  542  545
1  111  112  113  114  147  148  216  217  242  243  261  262  263  264  312  313  343  344  362  364  412  413  456  457  464  465  466  467  545
1  155  160  161  162  163  164  167  171  175  176  499  500  506  508  514  518  519  521  523  526  527  530  541  542  545
