# Supplementary material for: CeleST: Computer Vision Software for Quantitative Analysis of C. elegans Swim Behavior Reveals Novel Features of Locomotion
Source: PLoS Comput Biol. 2014 Jul 17;10(7):e1003702. doi: 10.1371/journal.pcbi.1003702 (PMC4102393; doi:10.1371/journal.pcbi.1003702)
Supplement: Dataset S1 — Zip package containing source code and demos of the software CeleST. (ZIP) [file pcbi.1003702.s008.zip › CeleST submission small/demos/CeleST - demo with measures/CeleST/data/measures/wormMeas_Nemo-aging mutants-Trial1-good agers-All animals-Sample040.txt]

fields 34
worms 5
Wave_Initiation_Rate_Median
142.534095 135.429778 153.686594 124.643993 111.747875 
Wave_Initiation_Rate_Range
110.670941 98.854406 116.241274 96.219678 85.469528 
Body_Wave_Number_Median
0.468370 0.555408 0.453429 0.348914 0.464824 
Body_Wave_Number_Range
0.528765 0.372393 0.271003 0.646783 0.466771 
Asymmetry_Median
0.006718 -0.001687 0.019187 0.005304 0.012910 
Asymmetry_Range
0.100995 0.118971 0.059554 0.080847 0.083282 
Reverse_Swimming
0.828729 0.000000 0.000000 8.942042 7.609148 
Curling
2.933333 2.068966 0.748441 2.238806 1.842610 
Stretch_Median
0.315416 0.355413 0.325487 0.389814 0.374756 
Stretch_Range
0.259723 0.264377 0.223259 0.345083 0.244798 
Attenuation_Median
56.228212 65.648532 71.772964 67.180627 59.099218 
Attenuation_Range
32.262385 20.552640 16.945350 50.644050 37.255573 
Traveling_Speed_Mean
12.053254 13.181990 12.739763 11.519878 12.504373 
Brush_Stroke_Median
0.810806 0.370109 0.296787 0.419191 0.277311 
Brush_Stroke_Range
0.317298 0.058803 0.309100 0.179082 0.104272 
Activity_Index_Median
848.432289 359.111488 492.801460 380.127388 340.697272 
Activity_Index_Range
326.411156 250.769662 627.208827 354.673280 173.054678 
Wave_Initiation_Rate_10
42.759597 53.732545 52.686740 40.825282 50.608149 
Body_Wave_Number_10
0.103597 0.347370 0.285406 0.088966 0.184219 
Asymmetry_10
-0.011179 -0.022242 -0.002209 -0.035477 -0.014774 
Stretch_10
0.266305 0.300833 0.273957 0.297816 0.304329 
Attenuation_10
37.987926 54.333129 63.484299 27.859210 32.015078 
Brush_Stroke_10
0.570757 0.340344 0.254521 0.311987 0.253184 
Activity_Index_10
610.528827 146.631563 259.802320 142.568357 199.999528 
usability
0.827206 0.959559 0.884191 0.985294 0.957721 
status
valid
valid
valid
valid
valid
highThr
55.000000 60.000000 59.000000 54.000000 54.000000 
lowThr
32.000000 30.000000 28.000000 29.000000 37.000000 
prevThr
10.000000 25.000000 10.000000 25.000000 25.000000 
highThrDef
55.000000 60.000000 59.000000 54.000000 54.000000 
lowThrDef
28.000000 30.000000 25.000000 29.000000 37.000000 
prevThrDef
25.000000 25.000000 25.000000 25.000000 25.000000 
manualSeparators
448  449
171  172  175  176
111  112
65   66  446  447

separators
1   22   23   26   27   91   92   94  101  102  106  110  113  115  119  120  121  125  127  134  135  161  181  428  429  445  446  448  449  486  487  508  509  516  521  523  529  530  538  539  541  542  545
1  134  135  143  144  154  155  165  166  171  172  175  176  177  188  189  521  522  523  541  545
1   66   67   91   92   94  101  102  106  110  111  112  113  115  121  125  127  141  143  144  151  152  161  165  166  332  333  545
1   17   18   62   63   64   65   66   70   71  179  181  272  273  294  295  317  318  422  423  436  439  446  447  448  453  454  545
1   13   14   62   63   89   90  129  130  278  279  358  359  510  512  516  521  523  527  528  538  539  541  542  543  544  545
