# Supplementary material for: CeleST: Computer Vision Software for Quantitative Analysis of C. elegans Swim Behavior Reveals Novel Features of Locomotion
Source: PLoS Comput Biol. 2014 Jul 17;10(7):e1003702. doi: 10.1371/journal.pcbi.1003702 (PMC4102393; doi:10.1371/journal.pcbi.1003702)
Supplement: Dataset S1 — Zip package containing source code and demos of the software CeleST. (ZIP) [file pcbi.1003702.s008.zip › CeleST submission small/demos/CeleST - demo with measures/CeleST/data/measures/wormMeas_Nemo-aging mutants-Trial1-good agers-All animals-Sample041.txt]

fields 34
worms 6
Wave_Initiation_Rate_Median
152.789691 135.826890 132.152236 136.057969 132.653640 NaN 
Wave_Initiation_Rate_Range
28.399126 79.558199 91.767919 115.184563 100.948065 NaN 
Body_Wave_Number_Median
0.509523 0.567576 0.461553 0.406726 0.450063 NaN 
Body_Wave_Number_Range
0.211377 0.347355 0.878062 0.670996 0.643044 NaN 
Asymmetry_Median
0.000204 0.003969 -0.008035 -0.003436 -0.012878 NaN 
Asymmetry_Range
0.048788 0.050709 0.079084 0.071830 0.084369 NaN 
Reverse_Swimming
0.000000 1.549156 6.328852 3.554913 4.814264 NaN 
Curling
0.664207 0.688337 1.185771 0.699301 1.290323 NaN 
Stretch_Median
0.338914 0.331460 0.356831 0.374129 0.424916 NaN 
Stretch_Range
0.154120 0.201494 0.283992 0.221242 0.290312 NaN 
Attenuation_Median
64.367904 64.068622 69.676459 61.742176 66.238845 NaN 
Attenuation_Range
24.288973 15.729445 30.566359 22.723910 37.185647 NaN 
Traveling_Speed_Mean
18.385537 9.831715 12.705717 9.923380 5.663822 NaN 
Brush_Stroke_Median
0.361905 0.329857 0.363975 0.177199 0.315125 NaN 
Brush_Stroke_Range
0.063099 0.341853 0.454133 0.087531 0.461082 NaN 
Activity_Index_Median
382.910738 313.348111 319.909372 462.768548 403.718766 NaN 
Activity_Index_Range
119.872684 462.533773 568.115423 362.447551 352.055720 NaN 
Wave_Initiation_Rate_10
126.513274 65.333395 64.417632 57.510459 69.313708 NaN 
Body_Wave_Number_10
0.408843 0.314920 0.201891 0.091277 0.069305 NaN 
Asymmetry_10
-0.025620 -0.012320 -0.050905 -0.059308 -0.061110 NaN 
Stretch_10
0.293083 0.284658 0.270532 0.277822 0.268199 NaN 
Attenuation_10
51.585175 56.759234 51.463907 49.453506 37.663140 NaN 
Brush_Stroke_10
0.332431 0.305712 0.278516 0.108863 0.287912 NaN 
Activity_Index_10
292.598449 151.781386 164.573555 183.895304 177.709080 NaN 
usability
0.996324 0.961397 0.930147 0.788603 0.683824 0.000000 
status
valid
valid
valid
valid
valid
rejected
highThr
53.000000 55.000000 56.000000 58.000000 0.000000 0.000000 
lowThr
37.000000 35.000000 30.000000 30.000000 0.000000 0.000000 
prevThr
11.000000 25.000000 12.000000 14.000000 25.000000 25.000000 
highThrDef
53.000000 55.000000 56.000000 58.000000 60.000000 54.000000 
lowThrDef
37.000000 32.000000 30.000000 24.000000 9.000000 29.000000 
prevThrDef
25.000000 25.000000 25.000000 25.000000 25.000000 25.000000 
manualSeparators
379  380

44   45  312  313  310  311  482  483  484  485
103  104  105  249  250  281  282  302  303  304  533  534  536  537  538  539  544  545
129  130  128  133  134  138  139  137  158  159  248  249  253  254  255  304  305  306  307  308  309  310

separators
1  160  161  239  240  243  244  245  248  249  250  379  380  381  455  456  462  463  496  497  545
1   21   41  146  147  351  352  485  486  532  537  539  540  545
1    4    6   42   43   44   45   72   73  122  123  124  125  126  128  141  142  156  157  158  160  184  187  188  189  193  194  245  248  249  250  310  311  312  313  314  315  316  481  482  483  484  485  545
1   11   12   17   19  102  103  104  105  222  223  246  249  250  253  255  268  269  270  277  280  281  282  287  290  293  296  302  303  304  309  341  342  344  345  351  352  353  356  357  360  361  364  365  366  367  369  373  374  380  519  521  523  533  534  536  537  538  539  544  545
1   41   42   70   71   99  100  123  125  126  127  128  129  130  133  134  135  137  138  139  156  157  158  159  160  184  185  187  188  189  193  194  244  245  246  248  249  250  253  254  255  261  262  268  269  270  277  280  290  293  296  301  302  303  304  305  306  307  308  309  310  315  316  317  318  322  323  324  325  330  331  332  333  334  335  338  344  346  381  382  452  453  466  467  545
1  301  302  306  307  308  322  323  330  331  332  333  334  335  338  343  357  358  361  364  366  367  369  373  374  380  519  521  523  534  535  539  540  545
