# Supplementary material for: CeleST: Computer Vision Software for Quantitative Analysis of C. elegans Swim Behavior Reveals Novel Features of Locomotion
Source: PLoS Comput Biol. 2014 Jul 17;10(7):e1003702. doi: 10.1371/journal.pcbi.1003702 (PMC4102393; doi:10.1371/journal.pcbi.1003702)
Supplement: Dataset S1 — Zip package containing source code and demos of the software CeleST. (ZIP) [file pcbi.1003702.s008.zip › CeleST submission small/demos/CeleST - demo with measures/CeleST/data/measures/wormMeas_Nemo-aging mutants-Trial1-good agers-All animals-Sample042.txt]

fields 34
worms 5
Wave_Initiation_Rate_Median
135.708219 124.441869 101.850286 153.605767 168.481112 
Wave_Initiation_Rate_Range
71.484004 101.975026 99.135249 35.753260 127.562381 
Body_Wave_Number_Median
0.468214 0.394258 0.386713 0.522470 0.409826 
Body_Wave_Number_Range
0.371738 0.417221 0.571695 0.384329 0.479446 
Asymmetry_Median
-0.009915 0.001801 0.008447 -0.002098 0.019963 
Asymmetry_Range
0.067255 0.095113 0.084604 0.043683 0.079524 
Reverse_Swimming
0.000000 5.794621 2.318307 0.828025 5.795768 
Curling
0.000000 2.331288 0.352941 0.000000 1.564246 
Stretch_Median
0.383673 0.404721 0.374430 0.279546 0.342147 
Stretch_Range
0.183337 0.244447 0.294815 0.148502 0.236766 
Attenuation_Median
73.772299 66.154218 67.371194 68.478363 61.226043 
Attenuation_Range
18.128151 42.596697 23.758588 21.217401 30.281160 
Traveling_Speed_Mean
18.478366 12.372073 14.278111 14.590218 17.774272 
Brush_Stroke_Median
0.333120 0.343150 0.527782 0.337067 0.411012 
Brush_Stroke_Range
0.062745 0.086059 0.112366 0.089253 0.058841 
Activity_Index_Median
364.847678 303.384333 411.468019 371.292718 399.332219 
Activity_Index_Range
176.151603 259.791508 298.216760 152.633321 317.057944 
Wave_Initiation_Rate_10
79.786873 55.938278 35.908516 133.426576 42.903639 
Body_Wave_Number_10
0.228938 0.211995 0.126562 0.263589 0.187247 
Asymmetry_10
-0.036865 -0.054887 -0.019339 -0.024202 0.002288 
Stretch_10
0.297097 0.337222 0.278049 0.227546 0.279738 
Attenuation_10
63.286068 32.996599 53.141480 58.474305 41.378982 
Brush_Stroke_10
0.305731 0.299638 0.468496 0.289947 0.380623 
Activity_Index_10
233.936915 128.921061 197.837253 251.051356 120.385584 
usability
0.985294 0.898897 0.937500 0.931985 0.987132 
status
valid
valid
valid
valid
valid
highThr
57.000000 61.000000 69.000000 55.000000 53.000000 
lowThr
32.000000 32.000000 35.000000 32.000000 30.000000 
prevThr
16.000000 22.000000 14.000000 18.000000 15.000000 
highThrDef
57.000000 61.000000 69.000000 55.000000 53.000000 
lowThrDef
32.000000 29.000000 29.000000 32.000000 30.000000 
prevThrDef
25.000000 25.000000 25.000000 25.000000 25.000000 
manualSeparators

400  401  499  500
533  534  535  532  538  539  540  541

99  100  101  102  103  104  105  341  342  344  345
separators
1  316  321  322  324  332  334  545
1  119  120  271  360  361  400  401  403  404  421  460  461  462  499  500  505  506  507  509  510  511  513  519  521  526  527  528  532  534  535  539  540  541  542  544  545
1   65   67   68   72   74   75   77   79   80   81   87   91   92   93   94   98  101  102  106  109  110  114  116  117  118  524  525  532  533  534  535  538  539  540  541  545
1  140  141  174  175  176  177  327  328  341  342  343  344  349  350  377  378  379  380  505  506  507  509  513  519  521  522  541  542  545
1   99  100  101  102  103  104  105  106  323  324  331  332  341  342  344  345  377  380  502  503  545
