# Supplementary material for: CeleST: Computer Vision Software for Quantitative Analysis of C. elegans Swim Behavior Reveals Novel Features of Locomotion
Source: PLoS Comput Biol. 2014 Jul 17;10(7):e1003702. doi: 10.1371/journal.pcbi.1003702 (PMC4102393; doi:10.1371/journal.pcbi.1003702)
Supplement: Dataset S1 — Zip package containing source code and demos of the software CeleST. (ZIP) [file pcbi.1003702.s008.zip › CeleST submission small/demos/CeleST - demo with measures/CeleST/data/measures/wormMeas_Nemo-aging mutants-Trial1-good agers-All animals-Sample043.txt]

fields 34
worms 5
Wave_Initiation_Rate_Median
145.674185 96.746760 138.940337 161.997060 137.569814 
Wave_Initiation_Rate_Range
76.233178 104.222021 107.986959 74.622067 55.719370 
Body_Wave_Number_Median
0.458300 0.490547 0.580693 0.394499 0.468921 
Body_Wave_Number_Range
0.319927 0.593063 0.411620 0.313678 0.303393 
Asymmetry_Median
0.007494 0.004814 -0.000343 0.017736 -0.004858 
Asymmetry_Range
0.050312 0.105508 0.080213 0.043111 0.056716 
Reverse_Swimming
3.937233 3.391655 0.000000 3.520599 0.000000 
Curling
0.397351 2.946429 0.787992 0.650759 0.000000 
Stretch_Median
0.328671 0.391577 0.314443 0.318432 0.329877 
Stretch_Range
0.126922 0.405424 0.230625 0.185881 0.113691 
Attenuation_Median
63.321270 66.257998 66.521295 65.986484 59.710657 
Attenuation_Range
28.776328 29.337727 23.096639 21.327049 22.807158 
Traveling_Speed_Mean
10.800860 7.677225 11.195322 13.353860 5.265240 
Brush_Stroke_Median
0.060403 0.353774 0.326175 0.414144 0.077052 
Brush_Stroke_Range
0.018069 0.546775 0.073310 0.084597 0.033768 
Activity_Index_Median
377.890817 275.214739 334.188948 396.792747 525.330008 
Activity_Index_Range
172.158220 929.270271 212.933913 189.914151 331.195161 
Wave_Initiation_Rate_10
78.864807 63.871474 54.765957 95.830957 96.776811 
Body_Wave_Number_10
0.227416 0.175200 0.337809 0.271133 0.278968 
Asymmetry_10
-0.019016 -0.018449 -0.025662 -0.002636 -0.024125 
Stretch_10
0.281296 0.271864 0.239611 0.267412 0.274144 
Attenuation_10
45.074159 49.972833 54.836519 53.067699 47.839367 
Brush_Stroke_10
0.054500 0.260737 0.292547 0.382682 0.062761 
Activity_Index_10
259.439202 152.080083 157.956454 249.255151 382.142615 
usability
0.832721 0.823529 0.979779 0.847426 0.852941 
status
valid
valid
valid
valid
valid
highThr
58.000000 57.000000 57.000000 58.000000 49.000000 
lowThr
35.000000 32.000000 30.000000 31.000000 31.000000 
prevThr
18.000000 25.000000 25.000000 14.000000 25.000000 
highThrDef
58.000000 57.000000 57.000000 58.000000 49.000000 
lowThrDef
28.000000 28.000000 30.000000 26.000000 31.000000 
prevThrDef
25.000000 25.000000 25.000000 25.000000 25.000000 
manualSeparators
295  296
108  109  200  201  313  314
161  162
221  222

separators
1  106  107  117  118  178  179  180  241  261  262  277  280  284  292  295  296  302  304  305  306  307  308  313  315  316  317  341  342  384  387  388  441  442  481  487  488  501  545
1   84   88  108  109  110  164  165  200  201  203  221  222  241  242  313  314  316  317  320  321  322  361  362  442  443  482  483  485  486  545
1   66   67   75   76   94   95  161  162  163  473  478  479  486  488  495  497  517  518  545
1  181  184  188  189  197  199  221  222  241  277  280  284  287  288  291  292  301  302  306  307  313  315  316  317  321  322  323  324  327  328  330  331  333  334  336  337  340  341  346  347  543  544  545
1   41   81   82   88   89  341  342  422  423  441  442  545
