# Supplementary material for: CeleST: Computer Vision Software for Quantitative Analysis of C. elegans Swim Behavior Reveals Novel Features of Locomotion
Source: PLoS Comput Biol. 2014 Jul 17;10(7):e1003702. doi: 10.1371/journal.pcbi.1003702 (PMC4102393; doi:10.1371/journal.pcbi.1003702)
Supplement: Dataset S1 — Zip package containing source code and demos of the software CeleST. (ZIP) [file pcbi.1003702.s008.zip › CeleST submission small/demos/CeleST - demo with measures/CeleST/data/measures/wormMeas_Nemo-aging mutants-Trial1-good agers-All animals-Sample044.txt]

fields 34
worms 5
Wave_Initiation_Rate_Median
90.974339 123.653932 151.847033 137.110425 92.675559 
Wave_Initiation_Rate_Range
162.925519 89.568296 51.989211 72.992849 129.674892 
Body_Wave_Number_Median
0.584960 0.532478 0.478270 0.488766 0.379975 
Body_Wave_Number_Range
1.213666 0.371843 0.338951 0.438803 1.335751 
Asymmetry_Median
-0.006994 0.024753 -0.008423 0.007740 -0.004113 
Asymmetry_Range
0.059377 0.096295 0.086618 0.070445 0.107968 
Reverse_Swimming
0.000000 0.000000 1.824104 1.987730 10.122087 
Curling
0.294118 2.040000 0.000000 2.443439 2.317597 
Stretch_Median
0.458063 0.431359 0.357686 0.366509 0.427155 
Stretch_Range
0.268057 0.206719 0.138366 0.186066 0.294146 
Attenuation_Median
68.544359 64.387560 64.450117 58.901483 68.356116 
Attenuation_Range
17.589561 20.300646 17.761799 25.329516 32.785810 
Traveling_Speed_Mean
9.045430 9.713446 13.137800 8.409773 7.670879 
Brush_Stroke_Median
0.055760 0.104015 0.388800 0.103433 0.300609 
Brush_Stroke_Range
0.073310 0.026583 0.460568 0.083627 0.078049 
Activity_Index_Median
35.455408 652.680472 402.582103 493.052725 246.675113 
Activity_Index_Range
1017.519993 495.330613 289.561912 428.887286 404.554582 
Wave_Initiation_Rate_10
11.708928 45.615418 103.273261 79.107840 18.656781 
Body_Wave_Number_10
0.113893 0.247925 0.237788 0.179941 0.072565 
Asymmetry_10
-0.029200 -0.007824 -0.031125 -0.033522 -0.056149 
Stretch_10
0.292608 0.360105 0.297013 0.305155 0.295621 
Attenuation_10
62.298656 52.603830 54.755399 42.042430 44.061492 
Brush_Stroke_10
0.050239 0.091962 0.354859 0.070759 0.268419 
Activity_Index_10
30.492685 247.829995 340.818507 329.423397 121.129792 
usability
0.750000 0.919118 0.917279 0.812500 0.856618 
status
valid
valid
valid
valid
valid
highThr
62.000000 59.000000 50.000000 55.000000 60.000000 
lowThr
30.000000 34.000000 31.000000 30.000000 30.000000 
prevThr
25.000000 25.000000 20.000000 19.000000 15.000000 
highThrDef
62.000000 59.000000 50.000000 55.000000 60.000000 
lowThrDef
20.000000 29.000000 31.000000 24.000000 21.000000 
prevThrDef
25.000000 25.000000 25.000000 25.000000 25.000000 
manualSeparators
277  278  343  344  348  349
12  13  15  16  17  27  28
441  442
522  523
85  86  87
separators
1   47   49   61   62   89   90   98   99  186  191  192  203  207  210  212  213  224  225  227  228  235  236  241  242  243  245  247  248  251  252  261  262  263  264  265  266  267  277  278  312  313  314  325  326  342  343  344  348  349  350  372  373  397  398  442  443  446  447  461  462  463  473  474  482  483  493  494  500  501  502  503  545
1   12   13   14   15   16   17   27   28   29   81  121  122  162  163  396  397  545
1   79   85  121  122  134  135  242  243  250  251  255  256  257  299  300  441  442  443  545
1  155  156  168  171  172  186  191  192  202  203  241  242  243  244  245  248  261  264  277  281  282  285  332  333  513  514  522  523  526  527  545
1   41   42   79   85   86   87   91   92  107  108  148  158  159  162  167  168  169  172  174  179  181  182  186  187  238  239  251  252  290  291  295  296  382  383  447  448  486  487  545
