# Supplementary material for: CeleST: Computer Vision Software for Quantitative Analysis of C. elegans Swim Behavior Reveals Novel Features of Locomotion
Source: PLoS Comput Biol. 2014 Jul 17;10(7):e1003702. doi: 10.1371/journal.pcbi.1003702 (PMC4102393; doi:10.1371/journal.pcbi.1003702)
Supplement: Dataset S1 — Zip package containing source code and demos of the software CeleST. (ZIP) [file pcbi.1003702.s008.zip › CeleST submission small/demos/CeleST - demo with measures/CeleST/data/measures/wormMeas_Nemo-aging mutants-Trial1-good agers-All animals-Sample045.txt]

fields 34
worms 5
Wave_Initiation_Rate_Median
165.368453 138.236979 136.505708 136.218657 167.918755 
Wave_Initiation_Rate_Range
101.784167 68.617627 97.225181 68.640475 35.223963 
Body_Wave_Number_Median
0.483354 0.500336 0.471955 0.481335 0.463668 
Body_Wave_Number_Range
0.333780 0.234739 0.282920 0.213396 0.278617 
Asymmetry_Median
0.011126 -0.000333 -0.000060 0.011349 -0.000747 
Asymmetry_Range
0.073641 0.059342 0.105098 0.071470 0.037571 
Reverse_Swimming
0.000000 0.000000 0.000000 0.000000 0.000000 
Curling
0.000000 0.000000 1.145038 0.475248 0.000000 
Stretch_Median
0.316192 0.327212 0.402485 0.319152 0.338277 
Stretch_Range
0.169814 0.135448 0.172672 0.179066 0.176470 
Attenuation_Median
67.774873 67.989281 66.832461 61.612779 71.101312 
Attenuation_Range
16.972249 22.655421 22.595372 14.358202 16.236570 
Traveling_Speed_Mean
17.254637 15.800942 15.464710 14.698571 12.450257 
Brush_Stroke_Median
0.411854 0.296885 0.112702 0.326125 0.116077 
Brush_Stroke_Range
0.062858 0.055030 0.017434 0.054113 0.017074 
Activity_Index_Median
400.670845 376.231983 764.489384 359.965072 946.774246 
Activity_Index_Range
249.751255 128.410444 425.904572 181.293667 153.768306 
Wave_Initiation_Rate_10
68.106313 84.492429 55.172371 82.048461 135.843973 
Body_Wave_Number_10
0.374405 0.392626 0.328261 0.391241 0.350514 
Asymmetry_10
-0.032411 -0.015972 -0.081102 -0.002520 -0.021757 
Stretch_10
0.272682 0.270139 0.331139 0.265304 0.267233 
Attenuation_10
59.911589 56.642050 54.776314 56.980175 61.779072 
Brush_Stroke_10
0.382493 0.270639 0.103127 0.301121 0.110580 
Activity_Index_10
187.243942 291.029735 454.277427 210.439285 835.524701 
usability
0.963235 0.954044 0.963235 0.928309 0.762868 
status
valid
valid
valid
valid
valid
highThr
58.000000 59.000000 57.000000 56.000000 64.000000 
lowThr
31.000000 31.000000 37.000000 36.000000 29.000000 
prevThr
17.000000 10.000000 10.000000 10.000000 18.000000 
highThrDef
58.000000 59.000000 57.000000 56.000000 64.000000 
lowThrDef
31.000000 31.000000 37.000000 35.000000 29.000000 
prevThrDef
25.000000 25.000000 25.000000 25.000000 25.000000 
manualSeparators


214  215  216
204  205  206  211  212  213  208  209
separators
1   93   95  107  108  120  121  128  129  141  142  143  162  163  181  201  353  354  505  506  545
1   38   39   46   47   54   55  148  149  178  184  187  192  194  200  201  222  230  231  245  246  261  262  263  264  369  381  382  541  545
1    5   21   22   25   26  171  172  272  273  501  502  514  515  545
1  182  194  195  201  203  204  209  210  211  214  215  216  221  340  341  381  382  545
1   61   62   76   77   82   84   89   90  121  127  130  141  142  182  194  195  201  204  205  206  208  209  211  212  213  214  241  242  272  273  545
