# Supplementary material for: CeleST: Computer Vision Software for Quantitative Analysis of C. elegans Swim Behavior Reveals Novel Features of Locomotion
Source: PLoS Comput Biol. 2014 Jul 17;10(7):e1003702. doi: 10.1371/journal.pcbi.1003702 (PMC4102393; doi:10.1371/journal.pcbi.1003702)
Supplement: Dataset S1 — Zip package containing source code and demos of the software CeleST. (ZIP) [file pcbi.1003702.s008.zip › CeleST submission small/demos/CeleST - demo with measures/CeleST/data/measures/wormMeas_Nemo-aging mutants-Trial1-good agers-All animals-Sample046.txt]

fields 34
worms 5
Wave_Initiation_Rate_Median
166.731449 NaN 114.590006 138.862654 135.363519 
Wave_Initiation_Rate_Range
126.907260 NaN 139.027563 50.730982 120.887143 
Body_Wave_Number_Median
0.429970 NaN 0.621040 0.537896 0.432937 
Body_Wave_Number_Range
0.570534 NaN 0.531313 0.361189 0.391017 
Asymmetry_Median
-0.013554 NaN -0.033324 -0.019482 -0.003798 
Asymmetry_Range
0.064613 NaN 0.056952 0.067283 0.135074 
Reverse_Swimming
1.872659 NaN 0.000000 0.000000 0.000000 
Curling
0.375000 NaN 0.561798 0.000000 2.453988 
Stretch_Median
0.309305 NaN 0.381729 0.329714 0.370755 
Stretch_Range
0.258115 NaN 0.213239 0.142513 0.238570 
Attenuation_Median
73.489935 NaN 68.438134 68.862500 64.883357 
Attenuation_Range
21.260047 NaN 14.144867 20.222407 36.252033 
Traveling_Speed_Mean
14.558730 NaN 17.395546 12.267440 8.083925 
Brush_Stroke_Median
0.393866 NaN 0.266877 0.350352 0.588265 
Brush_Stroke_Range
0.079819 NaN 0.052999 0.052218 0.384882 
Activity_Index_Median
386.783943 NaN 318.913621 347.582421 445.663825 
Activity_Index_Range
318.049077 NaN 375.971281 130.138015 666.909801 
Wave_Initiation_Rate_10
53.062850 NaN 29.160962 103.320564 32.011570 
Body_Wave_Number_10
0.140572 NaN 0.353134 0.307816 0.172767 
Asymmetry_10
-0.061087 NaN -0.072431 -0.068023 -0.031104 
Stretch_10
0.254339 NaN 0.283957 0.261014 0.310032 
Attenuation_10
60.597283 NaN 61.158482 58.403287 42.850542 
Brush_Stroke_10
0.350874 NaN 0.238732 0.323720 0.344267 
Activity_Index_10
120.168229 NaN 77.599792 253.383040 91.416532 
usability
0.882353 0.509191 0.981618 1.000000 0.898897 
status
valid
rejected
valid
valid
valid
highThr
55.000000 67.000000 55.000000 55.000000 51.000000 
lowThr
33.000000 20.000000 39.000000 35.000000 27.000000 
prevThr
11.000000 25.000000 20.000000 25.000000 19.000000 
highThrDef
55.000000 67.000000 55.000000 55.000000 51.000000 
lowThrDef
32.000000 13.000000 39.000000 35.000000 27.000000 
prevThrDef
25.000000 25.000000 25.000000 25.000000 25.000000 
manualSeparators
287  288
88  89


69   70   81   82  109  110  172  173  287  288  531  532  533  534   80  161
separators
1  282  283  287  288  291  297  299  308  310  311  313  314  319  320  321  322  327  329  333  336  337  338  343  344  345  346  349  361  362  481  501  502  545
1   88   89   98  181  182  241  242  286  287  401  403  404  441  462  463  481  482  485  486  488  489  492  545
1   39   40  179  181  182  183  184  185  186  187  188  189  431  432  545
1  142  143  545
1   69   70   80   81   82   83  108  109  110  161  172  173  174  175  176  177  234  235  282  283  287  288  291  297  299  308  310  311  313  314  316  318  319  320  321  322  323  326  327  329  333  334  335  336  337  338  343  346  349  462  463  530  531  532  533  534  545
