# Supplementary material for: CeleST: Computer Vision Software for Quantitative Analysis of C. elegans Swim Behavior Reveals Novel Features of Locomotion
Source: PLoS Comput Biol. 2014 Jul 17;10(7):e1003702. doi: 10.1371/journal.pcbi.1003702 (PMC4102393; doi:10.1371/journal.pcbi.1003702)
Supplement: Dataset S1 — Zip package containing source code and demos of the software CeleST. (ZIP) [file pcbi.1003702.s008.zip › CeleST submission small/demos/CeleST - demo with measures/CeleST/data/measures/wormMeas_Nemo-aging mutants-Trial1-good agers-All animals-Sample047.txt]

fields 34
worms 6
Wave_Initiation_Rate_Median
158.604992 135.939246 140.119241 10.316087 146.256713 NaN 
Wave_Initiation_Rate_Range
108.908956 87.851229 56.642087 104.491276 40.881692 NaN 
Body_Wave_Number_Median
0.575119 0.611663 0.525185 1.529793 0.590398 NaN 
Body_Wave_Number_Range
0.445413 0.480933 0.363082 1.010945 0.325452 NaN 
Asymmetry_Median
-0.003699 -0.006208 -0.008067 -0.007952 -0.014867 NaN 
Asymmetry_Range
0.037275 0.083390 0.072162 0.024403 0.062786 NaN 
Reverse_Swimming
0.000000 0.000000 0.000000 0.000000 0.000000 NaN 
Curling
0.000000 0.000000 0.000000 0.746888 0.000000 NaN 
Stretch_Median
0.298424 0.344281 0.331483 0.452270 0.326786 NaN 
Stretch_Range
0.165718 0.219461 0.128094 0.155633 0.138671 NaN 
Attenuation_Median
71.874267 64.446775 60.010852 49.354283 67.646801 NaN 
Attenuation_Range
19.386062 24.488767 27.027042 36.964573 19.707102 NaN 
Traveling_Speed_Mean
13.879409 17.016181 14.994884 4.058412 14.778022 NaN 
Brush_Stroke_Median
0.145985 0.234215 0.680167 0.120958 0.341651 NaN 
Brush_Stroke_Range
0.057437 0.092867 0.482266 0.049559 0.052138 NaN 
Activity_Index_Median
345.448974 366.548931 775.651279 52.535471 344.239943 NaN 
Activity_Index_Range
332.240989 286.053161 752.777101 313.905847 108.295260 NaN 
Wave_Initiation_Rate_10
61.079302 64.938774 98.342197 8.366758 115.686340 NaN 
Body_Wave_Number_10
0.398969 0.366972 0.325465 0.727378 0.381820 NaN 
Asymmetry_10
-0.031502 -0.063358 -0.059456 -0.016765 -0.059844 NaN 
Stretch_10
0.244181 0.240100 0.283089 0.360894 0.272695 NaN 
Attenuation_10
61.995426 50.773789 44.623473 31.850561 56.460931 NaN 
Brush_Stroke_10
0.127780 0.191321 0.316619 0.093996 0.316560 NaN 
Activity_Index_10
138.479172 178.214998 252.233015 24.717279 276.832402 NaN 
usability
0.988971 0.996324 0.928309 0.886029 0.998162 0.797794 
status
valid
valid
valid
valid
valid
rejected
highThr
52.000000 53.000000 56.000000 57.000000 52.000000 22.000000 
lowThr
32.000000 37.000000 38.000000 29.000000 35.000000 13.000000 
prevThr
19.000000 18.000000 15.000000 18.000000 20.000000 25.000000 
highThrDef
52.000000 53.000000 56.000000 57.000000 52.000000 22.000000 
lowThrDef
32.000000 36.000000 33.000000 21.000000 35.000000 13.000000 
prevThrDef
25.000000 25.000000 25.000000 25.000000 25.000000 25.000000 
manualSeparators


179  180  189  190  191  192  193  194  195  196  197  198  199  200  201  455  456


separators
1  157  158  405  408  409  411  412  418  419  545
1   33   34   69   70  138  139  545
1   41   43   44   61  145  146  245  246  259  260  306  307  354  356  383  384  388  390  395  396  441  443  444  446  448  449  451  454  455  456  458  461  462  469  470  477  478  479  480  545
1  121  123  124  138  139  141  175  179  180  181  188  189  190  191  192  193  194  195  196  197  198  199  200  201  236  237  238  284  301  302  455  456  457  458  545
1  290  291  418  419  468  469  545
1    3    4    5    6    8    9   10   11   16   17   19   20   22   23   25   26   29   30   32   33   36   37   42   43   47   48   49   50   55   56   63   64   68   69   71   72   75   76   89   90   92   93   97   98  109  110  116  117  119  120  124  125  126  127  128  129  132  133  135  136  141  142  147  148  161  162  166  167  172  173  174  175  177  178  184  185  201  202  203  204  206  207  210  211  217  218  220  221  224  225  227  228  229  230  238  239  242  243  244  245  249  250  256  257  258  259  261  262  266  267  275  276  280  281  286  287  293  294  296  297  298  299  301  302  310  311  314  315  319  320  326  327  330  331  332  333  334  335  339  340  344  345  350  351  353  354  357  358  359  360  362  363  370  371  372  373  374  375  379  380  389  390  391  392  403  404  406  407  410  411  414  415  419  420  425  426  432  433  434  435  437  438  441  442  451  452  456  457  459  460  463  464  466  467  471  472  481  482  487  488  491  492  497  498  514  515  520  521  527  528  532  533  535  536  539  540  541  542  543  544  545
