# Supplementary material for: CeleST: Computer Vision Software for Quantitative Analysis of C. elegans Swim Behavior Reveals Novel Features of Locomotion
Source: PLoS Comput Biol. 2014 Jul 17;10(7):e1003702. doi: 10.1371/journal.pcbi.1003702 (PMC4102393; doi:10.1371/journal.pcbi.1003702)
Supplement: Dataset S1 — Zip package containing source code and demos of the software CeleST. (ZIP) [file pcbi.1003702.s008.zip › CeleST submission small/demos/CeleST - demo with measures/CeleST/data/measures/wormMeas_Nemo-aging mutants-Trial1-good agers-All animals-Sample048.txt]

fields 34
worms 5
Wave_Initiation_Rate_Median
135.841188 133.861191 154.458684 137.192237 152.740407 
Wave_Initiation_Rate_Range
92.302768 60.123027 74.057046 50.433619 26.735740 
Body_Wave_Number_Median
0.540576 0.561614 0.497476 0.518887 0.582069 
Body_Wave_Number_Range
0.356861 0.400991 0.357677 0.260054 0.170338 
Asymmetry_Median
0.002526 -0.011335 -0.015817 0.008807 0.000894 
Asymmetry_Range
0.068596 0.139670 0.050893 0.076106 0.027809 
Reverse_Swimming
0.000000 0.515575 0.000000 0.000000 0.000000 
Curling
0.242424 0.000000 0.442804 0.000000 0.000000 
Stretch_Median
0.337367 0.357577 0.316393 0.309601 0.287109 
Stretch_Range
0.292352 0.166219 0.161734 0.112993 0.122076 
Attenuation_Median
64.188423 70.714881 65.399525 71.187162 68.035916 
Attenuation_Range
19.536278 25.360923 22.412478 20.128070 24.464008 
Traveling_Speed_Mean
14.102008 9.838711 16.534878 13.158126 14.047467 
Brush_Stroke_Median
0.310306 0.216311 0.356426 0.339108 0.385360 
Brush_Stroke_Range
0.060358 0.074323 0.051247 0.050765 0.480388 
Activity_Index_Median
353.967357 303.630322 392.230863 329.928886 641.898535 
Activity_Index_Range
243.958884 210.339758 135.153053 134.782547 551.290098 
Wave_Initiation_Rate_10
62.968659 75.966555 95.459125 102.717391 137.237712 
Body_Wave_Number_10
0.358564 0.291386 0.347077 0.364874 0.486834 
Asymmetry_10
-0.039976 -0.098289 -0.052952 -0.017946 -0.012169 
Stretch_10
0.281759 0.291723 0.259624 0.270949 0.220865 
Attenuation_10
54.596048 54.577787 51.681255 58.898950 53.788438 
Brush_Stroke_10
0.282533 0.193743 0.331831 0.316385 0.280867 
Activity_Index_10
145.399338 181.571974 288.581600 234.978171 296.900562 
usability
0.909926 0.924632 0.996324 1.000000 0.909926 
status
valid
valid
valid
valid
valid
highThr
58.000000 57.000000 52.000000 52.000000 56.000000 
lowThr
35.000000 37.000000 36.000000 36.000000 33.000000 
prevThr
10.000000 25.000000 20.000000 25.000000 12.000000 
highThrDef
58.000000 57.000000 52.000000 52.000000 56.000000 
lowThrDef
35.000000 37.000000 36.000000 36.000000 33.000000 
prevThrDef
25.000000 25.000000 25.000000 25.000000 25.000000 
manualSeparators
512  513  509  510
480  481
405  406

46   47  352  353  354  355  356
separators
1  105  106  201  202  437  438  441  443  444  445  448  449  451  452  454  455  461  462  472  481  489  493  509  510  511  512  513  545
1  272  273  274  294  295  373  374  437  438  444  451  452  455  460  462  464  465  468  469  472  473  474  475  480  481  489  491  492  493  505  506  512  513  520  521  528  529  543  545
1  207  208  405  406  407  545
1   45   46   85   86  105  106  157  158  388  389  463  465  545
1   17   18   32   33   44   45   46   47   59   60   62  101  351  352  353  354  355  356  545
