# Supplementary material for: CeleST: Computer Vision Software for Quantitative Analysis of C. elegans Swim Behavior Reveals Novel Features of Locomotion
Source: PLoS Comput Biol. 2014 Jul 17;10(7):e1003702. doi: 10.1371/journal.pcbi.1003702 (PMC4102393; doi:10.1371/journal.pcbi.1003702)
Supplement: Dataset S1 — Zip package containing source code and demos of the software CeleST. (ZIP) [file pcbi.1003702.s008.zip › CeleST submission small/demos/CeleST - demo with measures/CeleST/data/measures/wormMeas_Nemo-aging mutants-Trial1-good agers-All animals-Sample049.txt]

fields 34
worms 6
Wave_Initiation_Rate_Median
113.675993 134.509410 134.191420 60.381008 150.316606 NaN 
Wave_Initiation_Rate_Range
104.334383 31.792556 23.020995 159.440016 59.654974 NaN 
Body_Wave_Number_Median
0.385414 0.594055 0.457005 0.996867 0.550027 NaN 
Body_Wave_Number_Range
0.480167 0.242493 0.225942 1.183139 0.211671 NaN 
Asymmetry_Median
-0.004613 -0.005585 -0.024926 0.002373 0.009025 NaN 
Asymmetry_Range
0.131399 0.045959 0.052786 0.053035 0.071925 NaN 
Reverse_Swimming
0.000000 0.000000 1.406800 3.863845 0.000000 NaN 
Curling
1.268499 0.554529 2.241758 0.552486 0.561798 NaN 
Stretch_Median
0.407044 0.417884 0.346300 0.351819 0.314501 NaN 
Stretch_Range
0.361876 0.143527 0.098468 0.202482 0.181861 NaN 
Attenuation_Median
65.485583 57.151999 61.795018 59.100287 65.804546 NaN 
Attenuation_Range
22.146107 14.472666 28.794298 22.710157 17.554741 NaN 
Traveling_Speed_Mean
10.980407 16.857289 13.343166 12.823930 14.434887 NaN 
Brush_Stroke_Median
0.221186 0.342437 0.672273 0.841825 0.296672 NaN 
Brush_Stroke_Range
0.074024 0.057107 0.671973 0.633460 0.055334 NaN 
Activity_Index_Median
285.240491 359.369242 849.750713 240.088298 348.522418 NaN 
Activity_Index_Range
308.115577 90.241847 712.349760 764.093573 134.394131 NaN 
Wave_Initiation_Rate_10
34.117802 103.514994 112.696549 9.527972 96.558259 NaN 
Body_Wave_Number_10
0.139844 0.441333 0.321474 0.367662 0.443384 NaN 
Asymmetry_10
-0.065135 -0.030504 -0.042574 -0.025684 -0.005413 NaN 
Stretch_10
0.266591 0.374048 0.304318 0.263537 0.263422 NaN 
Attenuation_10
55.051563 49.095543 43.867359 50.580681 57.493409 NaN 
Brush_Stroke_10
0.171038 0.320799 0.334258 0.382828 0.272281 NaN 
Activity_Index_10
75.052709 303.191193 358.855154 43.955712 253.476118 NaN 
usability
0.869485 0.994485 0.836397 0.998162 0.981618 0.000000 
status
valid
valid
valid
valid
valid
rejected
highThr
66.000000 52.000000 79.000000 53.000000 53.000000 0.000000 
lowThr
33.000000 37.000000 30.000000 30.000000 39.000000 0.000000 
prevThr
18.000000 15.000000 10.000000 11.000000 15.000000 25.000000 
highThrDef
66.000000 52.000000 79.000000 53.000000 53.000000 56.000000 
lowThrDef
19.000000 37.000000 0.000000 30.000000 39.000000 36.000000 
prevThrDef
25.000000 25.000000 25.000000 25.000000 25.000000 25.000000 
manualSeparators
187  188  402  403
209  210  211
64   65  147  148  417  418


separators
1  102  103  145  148  176  178  186  187  188  296  298  320  321  402  403  412  413  414  418  419  421  422  426  427  428  429  434  435  438  439  461  484  486  487  495  496  504  505  507  508  545
1  130  131  209  210  211  215  216  305  306  545
1   52   53   64   65   70   71   79   80  101  141  142  145  147  148  176  178  186  188  247  251  255  261  404  406  414  417  418  459  460  461  463  509  513  514  518  541  542  545
1  129  130  134  135  441  442  443  444  449  450  545
1   61   62  292  293  459  460  461  463  489  490  509  513  514  518  537  539  545
1  101  161  162  244  545
