# Supplementary material for: CeleST: Computer Vision Software for Quantitative Analysis of C. elegans Swim Behavior Reveals Novel Features of Locomotion
Source: PLoS Comput Biol. 2014 Jul 17;10(7):e1003702. doi: 10.1371/journal.pcbi.1003702 (PMC4102393; doi:10.1371/journal.pcbi.1003702)
Supplement: Dataset S1 — Zip package containing source code and demos of the software CeleST. (ZIP) [file pcbi.1003702.s008.zip › CeleST submission small/demos/CeleST - demo with measures/CeleST/data/measures/wormMeas_Nemo-aging mutants-Trial1-good agers-All animals-Sample050.txt]

fields 34
worms 5
Wave_Initiation_Rate_Median
61.934489 169.967589 135.318305 155.418366 67.993023 
Wave_Initiation_Rate_Range
104.392390 4.286442 76.484823 47.455894 104.226970 
Body_Wave_Number_Median
0.319644 0.634898 0.533925 0.460144 0.293461 
Body_Wave_Number_Range
0.597799 0.331308 0.474932 0.357483 0.407999 
Asymmetry_Median
-0.009943 -0.011946 -0.014265 -0.018240 0.005722 
Asymmetry_Range
0.185626 0.030029 0.071542 0.050238 0.092800 
Reverse_Swimming
0.000000 0.000000 2.113990 0.000000 2.900302 
Curling
1.588595 0.472441 0.346154 0.360721 1.835294 
Stretch_Median
0.509092 0.293984 0.396924 0.318117 0.467294 
Stretch_Range
0.319666 0.115694 0.202011 0.165283 0.344405 
Attenuation_Median
66.388285 68.678135 70.467609 69.961826 58.159860 
Attenuation_Range
29.733732 23.857564 19.937260 20.127096 38.522390 
Traveling_Speed_Mean
6.552548 11.113008 15.378482 18.797784 6.224250 
Brush_Stroke_Median
0.335510 0.420163 0.330519 0.376324 0.140305 
Brush_Stroke_Range
0.203112 0.606140 0.074891 0.059522 0.098536 
Activity_Index_Median
319.686865 439.739242 356.258313 412.543107 278.497794 
Activity_Index_Range
409.689488 626.724198 234.168029 151.100199 625.180105 
Wave_Initiation_Rate_10
31.771132 168.189529 75.234901 121.708389 32.144654 
Body_Wave_Number_10
0.186780 0.469064 0.187939 0.277593 0.146994 
Asymmetry_10
-0.142469 -0.025831 -0.050906 -0.057996 -0.044270 
Stretch_10
0.339248 0.247314 0.318767 0.272389 0.347720 
Attenuation_10
48.135752 56.100707 58.132377 58.115646 35.524634 
Brush_Stroke_10
0.196848 0.375662 0.294663 0.347564 0.065406 
Activity_Index_10
157.051093 390.479840 166.952030 309.335712 86.532130 
usability
0.902574 0.700368 0.955882 0.917279 0.781250 
status
valid
valid
valid
valid
valid
highThr
60.000000 60.000000 60.000000 53.000000 53.000000 
lowThr
32.000000 30.000000 30.000000 34.000000 25.000000 
prevThr
23.000000 10.000000 25.000000 19.000000 10.000000 
highThrDef
60.000000 60.000000 60.000000 53.000000 53.000000 
lowThrDef
32.000000 20.000000 30.000000 34.000000 19.000000 
prevThrDef
25.000000 25.000000 25.000000 25.000000 25.000000 
manualSeparators
152  153  151  396  397  400  401  427  428  429  430

207  208  315  316

67   68   75   76   74  327  328  326  325  319  320  100  101
separators
1   60   79   80   81   86   87  110  111  122  123  124  127  128  130  133  138  151  152  153  154  393  396  397  400  401  402  421  422  423  424  426  427  428  429  430  545
1  140  141  157  158  161  190  191  201  285  286  393  396  400  402  421  422  423  424  426  441  442  465  466  467  468  471  476  478  481  521  522  524  526  529  530  531  533  534  541  542  543  544  545
1   90   93  111  112  124  127  128  130  133  138  170  172  186  187  207  208  209  274  275  315  316  317  381  382  383  398  399  401  402  495  496  522  523  529  530  545
1  478  479  480  481  500  509  541  542  543  545
1   66   67   68   71   72   73   74   75   76   81   83   85   88   89   90   91   93  100  101  103  105  111  112  133  134  157  158  201  202  203  217  218  241  242  319  320  325  326  327  328  331  332  375  376  380  381  410  461  462  480  481  491  495  496  500  503  504  506  507  509  510  511  515  516  537  538  539  540  543  544  545
