# Supplementary material for: CeleST: Computer Vision Software for Quantitative Analysis of C. elegans Swim Behavior Reveals Novel Features of Locomotion
Source: PLoS Comput Biol. 2014 Jul 17;10(7):e1003702. doi: 10.1371/journal.pcbi.1003702 (PMC4102393; doi:10.1371/journal.pcbi.1003702)
Supplement: Dataset S1 — Zip package containing source code and demos of the software CeleST. (ZIP) [file pcbi.1003702.s008.zip › CeleST submission small/demos/CeleST - demo with measures/CeleST/data/measures/wormMeas_Nemo-aging mutants-Trial1-good agers-All animals-Sample051.txt]

fields 34
worms 5
Wave_Initiation_Rate_Median
92.130107 135.715908 73.513122 135.318683 158.587646 
Wave_Initiation_Rate_Range
118.982586 46.451233 122.633526 75.194291 103.314324 
Body_Wave_Number_Median
0.522593 0.472635 0.398387 0.463033 0.494730 
Body_Wave_Number_Range
0.695278 0.266019 0.551410 0.278738 0.301651 
Asymmetry_Median
0.013337 -0.032636 -0.009222 -0.026758 0.006465 
Asymmetry_Range
0.083725 0.060548 0.138316 0.080192 0.067512 
Reverse_Swimming
3.146274 0.000000 5.630175 0.000000 0.062176 
Curling
0.342857 0.551471 2.883549 0.330882 0.348837 
Stretch_Median
0.391109 0.355295 0.464659 0.373626 0.319997 
Stretch_Range
0.233790 0.139863 0.345441 0.265729 0.186805 
Attenuation_Median
67.745788 68.830053 64.513204 63.196144 60.724756 
Attenuation_Range
30.647503 17.466406 38.913901 21.801110 19.723277 
Traveling_Speed_Mean
18.547416 17.356204 8.343083 16.367495 18.623486 
Brush_Stroke_Median
0.233451 0.337696 0.209555 0.359149 0.291872 
Brush_Stroke_Range
0.088949 0.054541 0.130492 0.069683 0.179575 
Activity_Index_Median
328.118043 369.788872 281.647185 335.623791 453.694257 
Activity_Index_Range
415.323581 138.157849 362.084262 208.095213 328.681330 
Wave_Initiation_Rate_10
33.403482 104.860350 31.943535 65.078046 66.272574 
Body_Wave_Number_10
0.248509 0.328675 0.109800 0.328177 0.292943 
Asymmetry_10
-0.052617 -0.073939 -0.109290 -0.083548 -0.006526 
Stretch_10
0.306211 0.290486 0.306096 0.291573 0.280876 
Attenuation_10
46.088737 59.169524 39.636780 50.707792 50.145121 
Brush_Stroke_10
0.186264 0.314563 0.180059 0.319574 0.241904 
Activity_Index_10
78.062526 277.663760 70.713766 166.977092 387.174241 
usability
0.965074 1.000000 0.994485 1.000000 0.948529 
status
valid
valid
valid
valid
valid
highThr
57.000000 55.000000 53.000000 53.000000 53.000000 
lowThr
33.000000 40.000000 34.000000 38.000000 31.000000 
prevThr
10.000000 15.000000 10.000000 25.000000 10.000000 
highThrDef
57.000000 55.000000 53.000000 53.000000 53.000000 
lowThrDef
30.000000 40.000000 34.000000 38.000000 29.000000 
prevThrDef
25.000000 25.000000 25.000000 25.000000 25.000000 
manualSeparators
362  363

187  188

49   50  182  183
separators
1   35   42   43  119  121  122  199  206  207  323  324  346  347  362  363  364  401  402  545
1  270  271  361  362  506  507  543  544  545
1  178  179  186  187  188  280  281  443  444  471  472  526  527  545
1   37   38  460  461  544  545
1    8    9   17   18   45   46   49   50   51   52   54  182  183  184  341  361  545
