# Supplementary material for: CeleST: Computer Vision Software for Quantitative Analysis of C. elegans Swim Behavior Reveals Novel Features of Locomotion
Source: PLoS Comput Biol. 2014 Jul 17;10(7):e1003702. doi: 10.1371/journal.pcbi.1003702 (PMC4102393; doi:10.1371/journal.pcbi.1003702)
Supplement: Dataset S1 — Zip package containing source code and demos of the software CeleST. (ZIP) [file pcbi.1003702.s008.zip › CeleST submission small/demos/CeleST - demo with measures/CeleST/data/measures/wormMeas_Nemo-aging mutants-Trial1-good agers-All animals-Sample080.txt]

fields 34
worms 5
Wave_Initiation_Rate_Median
72.415961 91.975503 147.444499 94.602580 NaN 
Wave_Initiation_Rate_Range
100.458452 109.858006 94.409968 155.699140 NaN 
Body_Wave_Number_Median
0.216142 0.510742 0.358100 0.234800 NaN 
Body_Wave_Number_Range
0.361779 1.192588 0.710953 0.466682 NaN 
Asymmetry_Median
-0.004361 -0.000842 0.003597 0.018708 NaN 
Asymmetry_Range
0.127326 0.087121 0.057782 0.096885 NaN 
Reverse_Swimming
14.471969 4.194915 19.024390 2.533589 NaN 
Curling
4.458599 3.415842 0.000000 1.379310 NaN 
Stretch_Median
0.508856 0.444058 0.328806 0.371245 NaN 
Stretch_Range
0.476580 0.264238 0.201653 0.247601 NaN 
Attenuation_Median
58.398354 54.225437 63.421521 64.685065 NaN 
Attenuation_Range
34.445200 59.113528 48.021241 24.266361 NaN 
Traveling_Speed_Mean
8.279049 2.203756 10.015282 2.197649 NaN 
Brush_Stroke_Median
0.388939 0.060091 0.451569 1.101650 NaN 
Brush_Stroke_Range
0.179890 0.083490 0.428665 0.761887 NaN 
Activity_Index_Median
243.314187 340.431311 414.819141 500.465450 NaN 
Activity_Index_Range
353.351386 407.466816 497.132053 533.303216 NaN 
Wave_Initiation_Rate_10
33.031246 20.935013 76.913340 34.524781 NaN 
Body_Wave_Number_10
0.064897 0.145464 0.093909 0.046967 NaN 
Asymmetry_10
-0.084554 -0.025989 -0.013870 -0.004116 NaN 
Stretch_10
0.302358 0.327111 0.241294 0.272797 NaN 
Attenuation_10
37.278575 15.017808 29.110155 51.455966 NaN 
Brush_Stroke_10
0.303319 0.046087 0.302642 0.407092 NaN 
Activity_Index_10
72.687339 180.838375 174.195424 57.335167 NaN 
usability
0.865809 0.742647 0.806985 0.639706 0.536765 
status
valid
valid
valid
valid
rejected
highThr
63.000000 53.000000 53.000000 56.000000 51.000000 
lowThr
30.000000 31.000000 18.000000 31.000000 32.000000 
prevThr
10.000000 18.000000 10.000000 10.000000 10.000000 
highThrDef
63.000000 53.000000 53.000000 56.000000 51.000000 
lowThrDef
22.000000 15.000000 14.000000 13.000000 17.000000 
prevThrDef
25.000000 25.000000 25.000000 25.000000 25.000000 
manualSeparators
109  110  279  280  400  401  480  481  479
45   46  304  305  307  308  374  375  376  416  417  543  544
15   16  289  290  371  372  541
296  297

separators
1   60   63   82   83   96   97  101  103  105  109  110  117  121  122  132  133  145  146  147  208  217  218  225  226  279  280  281  282  308  309  347  348  400  401  421  479  480  481  483  487  495  496  501  513  514  515  516  545
1   24   25   30   41   42   43   45   46   48   50   54   55   90   92  101  102  103  105  109  125  126  127  136  137  163  164  167  168  170  171  191  192  225  226  230  241  242  261  281  282  298  299  304  305  307  308  311  312  342  345  348  353  354  358  359  360  362  364  365  367  369  370  374  375  376  378  380  383  384  393  398  399  402  405  406  416  417  422  441  442  461  470  472  474  475  477  478  488  489  496  497  502  503  509  510  543  544  545
1   15   16   17   19   20   21   25   26   62   63   64  121  122  131  132  134  135  136  137  146  147  150  161  162  163  164  165  169  181  182  230  232  233  281  284  285  286  289  290  371  372  373  384  386  431  432  472  476  477  478  482  483  490  521  522  541  545
1    2    6    7   41   76   77   87   88  116  117  121  123  124  129  137  138  139  140  142  143  146  147  181  182  209  211  212  223  224  244  245  247  248  251  252  275  276  280  281  296  297  298  299  300  313  316  320  322  326  331  332  339  340  345  354  355  423  424  433  434  447  448  472  476  477  481  482  483  490  494  495  502  503  507  508  510  511  516  517  521  522  532  539  540  541  543  544  545
1  101  102  115  116  122  123  127  129  131  135  137  140  141  146  148  150  152  154  155  156  157  159  160  162  167  168  169  173  174  176  177  179  180  181  184  185  186  198  199  200  201  204  205  206  207  209  210  219  221  228  229  241  265  266  296  297  305  306  313  314  315  317  325  326  327  328  332  333  354  356  363  365  368  374  375  379  382  384  389  390  394  396  403  404  406  407  409  415  418  420  426  427  509  510  515  519  520  523  525  530  533  538  539  545
