# Supplementary material for: CeleST: Computer Vision Software for Quantitative Analysis of C. elegans Swim Behavior Reveals Novel Features of Locomotion
Source: PLoS Comput Biol. 2014 Jul 17;10(7):e1003702. doi: 10.1371/journal.pcbi.1003702 (PMC4102393; doi:10.1371/journal.pcbi.1003702)
Supplement: Dataset S1 — Zip package containing source code and demos of the software CeleST. (ZIP) [file pcbi.1003702.s008.zip › CeleST submission small/demos/CeleST - demo with measures/CeleST/data/measures/wormMeas_Nemo-aging mutants-Trial1-good agers-All animals-Sample081.txt]

fields 34
worms 6
Wave_Initiation_Rate_Median
169.934226 100.798645 147.901150 152.601245 156.334618 NaN 
Wave_Initiation_Rate_Range
123.419846 119.440380 64.265392 131.859989 115.893103 NaN 
Body_Wave_Number_Median
0.493171 0.429319 0.564976 0.487336 0.409288 NaN 
Body_Wave_Number_Range
0.580824 1.161075 0.360244 0.541323 0.530097 NaN 
Asymmetry_Median
0.005056 -0.006790 -0.010207 -0.002722 -0.000520 NaN 
Asymmetry_Range
0.089478 0.095465 0.036186 0.049097 0.066400 NaN 
Reverse_Swimming
11.808874 8.665750 1.159154 0.912548 9.956332 NaN 
Curling
1.572581 3.636364 0.220994 0.517241 1.960784 NaN 
Stretch_Median
0.363082 0.384717 0.340686 0.324504 0.311615 NaN 
Stretch_Range
0.222379 0.285306 0.158160 0.294983 0.271738 NaN 
Attenuation_Median
65.099847 62.750365 71.554371 73.751560 68.700199 NaN 
Attenuation_Range
46.010330 40.280204 19.422281 38.259424 36.811167 NaN 
Traveling_Speed_Mean
15.167327 11.443310 15.641037 11.953043 8.088353 NaN 
Brush_Stroke_Median
1.002151 0.058067 0.165773 0.287504 0.187011 NaN 
Brush_Stroke_Range
0.708190 0.084322 0.068116 0.442347 0.240390 NaN 
Activity_Index_Median
985.785946 432.422835 380.881032 376.780435 437.007569 NaN 
Activity_Index_Range
923.478037 914.895759 209.041420 721.019598 279.626247 NaN 
Wave_Initiation_Rate_10
60.939418 58.433584 101.914957 39.439325 61.026794 NaN 
Body_Wave_Number_10
0.052514 0.110272 0.373234 0.216033 0.069374 NaN 
Asymmetry_10
-0.050457 -0.054903 -0.026213 -0.030934 -0.027201 NaN 
Stretch_10
0.277342 0.271243 0.272407 0.260499 0.247233 NaN 
Attenuation_10
33.994635 36.676558 60.733998 45.088927 45.023813 NaN 
Brush_Stroke_10
0.550670 0.046168 0.140227 0.240737 0.124870 NaN 
Activity_Index_10
328.840664 190.413469 282.473531 123.476343 337.366843 NaN 
usability
0.911765 0.788603 0.998162 0.852941 0.843750 0.000000 
status
valid
valid
valid
valid
valid
rejected
highThr
53.000000 52.000000 54.000000 54.000000 59.000000 NaN 
lowThr
30.000000 30.000000 36.000000 30.000000 30.000000 0.000000 
prevThr
10.000000 20.000000 17.000000 8.000000 9.000000 25.000000 
highThrDef
53.000000 52.000000 54.000000 54.000000 59.000000 NaN 
lowThrDef
26.000000 28.000000 38.000000 18.000000 21.000000 0.000000 
prevThrDef
25.000000 25.000000 25.000000 25.000000 25.000000 25.000000 
manualSeparators
49   50   87   88   91   92   95   96  156  157  541  542
151  152  362  363

204  205  232  233  301  302
108  109  120  121  350  351

separators
1   40   41   49   50   51   61   62   87   88   89   90   91   92   95   96  121  122  124  126  156  157  158  159  160  210  211  280  281  435  439  519  520  541  542  543  545
1   17   18   52   53   58   60   65   66   87   89   91   96   97  151  152  153  191  192  202  241  242  243  244  275  276  278  279  280  281  362  363  401  402  421  422  436  443  444  515  517  528  529  545
1  295  296  400  401  545
1   21   22   41  117  118  122  126  127  131  133  134  135  139  141  142  191  192  204  205  211  212  232  233  275  276  278  279  280  281  284  290  291  294  296  297  298  301  302  305  306  308  309  373  374  471  472  545
1    2    3   21   22   63   64   79   80   84   85   86   87   88   94   95  107  108  109  117  118  120  121  122  126  127  128  132  133  134  135  139  140  142  143  146  147  148  150  157  158  161  166  167  169  171  179  180  181  195  196  228  229  232  233  296  297  326  327  332  340  341  342  343  348  349  350  351  353  354  374  375  380  385  386  401  404  405  432  433  438  439  457  458  498  499  504  505  545
1  545
