# Supplementary material for: CeleST: Computer Vision Software for Quantitative Analysis of C. elegans Swim Behavior Reveals Novel Features of Locomotion
Source: PLoS Comput Biol. 2014 Jul 17;10(7):e1003702. doi: 10.1371/journal.pcbi.1003702 (PMC4102393; doi:10.1371/journal.pcbi.1003702)
Supplement: Dataset S1 — Zip package containing source code and demos of the software CeleST. (ZIP) [file pcbi.1003702.s008.zip › CeleST submission small/demos/CeleST - demo with measures/CeleST/data/measures/wormMeas_Nemo-aging mutants-Trial1-good agers-All animals-Sample082.txt]

fields 34
worms 6
Wave_Initiation_Rate_Median
135.896135 NaN 169.823935 171.242357 NaN NaN 
Wave_Initiation_Rate_Range
60.854715 NaN 57.729674 19.575148 NaN NaN 
Body_Wave_Number_Median
0.466048 NaN 0.504973 0.469571 NaN NaN 
Body_Wave_Number_Range
0.547639 NaN 0.182182 0.204725 NaN NaN 
Asymmetry_Median
0.020857 NaN -0.011440 -0.008190 NaN NaN 
Asymmetry_Range
0.055518 NaN 0.042523 0.021370 NaN NaN 
Reverse_Swimming
3.102378 NaN 1.271523 3.314286 NaN NaN 
Curling
0.743802 NaN 0.000000 2.086957 NaN NaN 
Stretch_Median
0.378518 NaN 0.301814 0.339623 NaN NaN 
Stretch_Range
0.143482 NaN 0.115363 0.148160 NaN NaN 
Attenuation_Median
71.256880 NaN 61.909920 69.099334 NaN NaN 
Attenuation_Range
16.637713 NaN 20.752264 19.726091 NaN NaN 
Traveling_Speed_Mean
15.062977 NaN 19.501400 11.347318 NaN NaN 
Brush_Stroke_Median
0.127559 NaN 0.457649 1.024522 NaN NaN 
Brush_Stroke_Range
0.026486 NaN 0.108028 0.202831 NaN NaN 
Activity_Index_Median
854.624722 NaN 467.869276 1092.403935 NaN NaN 
Activity_Index_Range
471.913923 NaN 218.770731 230.538204 NaN NaN 
Wave_Initiation_Rate_10
92.192699 NaN 117.977333 170.082870 NaN NaN 
Body_Wave_Number_10
0.239215 NaN 0.395531 0.394069 NaN NaN 
Asymmetry_10
-0.013279 NaN -0.039135 -0.018778 NaN NaN 
Stretch_10
0.316809 NaN 0.255706 0.280126 NaN NaN 
Attenuation_10
62.484639 NaN 50.989685 58.042715 NaN NaN 
Brush_Stroke_10
0.112140 NaN 0.420802 0.944531 NaN NaN 
Activity_Index_10
546.061460 NaN 337.012905 966.522911 NaN NaN 
usability
0.889706 0.376838 0.845588 0.634191 0.376838 0.086397 
status
valid
rejected
valid
valid
rejected
rejected
highThr
62.000000 61.000000 58.000000 60.000000 57.000000 66.000000 
lowThr
28.000000 34.000000 30.000000 28.000000 36.000000 20.000000 
prevThr
15.000000 10.000000 10.000000 10.000000 10.000000 25.000000 
highThrDef
62.000000 61.000000 58.000000 60.000000 57.000000 66.000000 
lowThrDef
28.000000 8.000000 23.000000 20.000000 19.000000 20.000000 
prevThrDef
25.000000 25.000000 25.000000 25.000000 25.000000 25.000000 
manualSeparators


separators
1    2   41   42   46   47   53   54   60   61  435  438  528  529  541  542  545
1    6    7    9   10   13   14   19   21   22   41   43   44   57   58   64   65   78   79   81   82   87   88   92   93  101  161  162  201  202  203  210  211  224  225  233  241  242  244  261  263  268  275  281  301  341  344  347  348  354  356  357  372  373  390  394  405  406  435  438  545
1    6    7   10   11   14   15   17   18   20   21   23   41   42  121  123  124  125  141  142  443  444  497  502  504  505  506  507  508  509  521  522  528  529  545
1  141  142  148  149  221  228  229  231  232  241  485  486  497  502  503  504  505  509  528  529  545
1  161  162  181  209  210  212  213  214  215  221  222  233  244  262  301  302  303  304  317  318  321  331  332  353  354  365  366  372  373  375  376  379  381  397  398  447  448  484  486  487  499  500  501  505  506  507  511  541  542  543  545
1  481  482  489  490  491  492  495  496  498  499  500  501  502  503  504  505  507  508  511  513  514  534  535  545
