# Supplementary material for: CeleST: Computer Vision Software for Quantitative Analysis of C. elegans Swim Behavior Reveals Novel Features of Locomotion
Source: PLoS Comput Biol. 2014 Jul 17;10(7):e1003702. doi: 10.1371/journal.pcbi.1003702 (PMC4102393; doi:10.1371/journal.pcbi.1003702)
Supplement: Dataset S1 — Zip package containing source code and demos of the software CeleST. (ZIP) [file pcbi.1003702.s008.zip › CeleST submission small/demos/CeleST - demo with measures/CeleST/data/measures/wormMeas_Nemo-aging mutants-Trial1-good agers-All animals-Sample083.txt]

fields 34
worms 5
Wave_Initiation_Rate_Median
136.298068 NaN 136.351364 90.062465 132.941622 
Wave_Initiation_Rate_Range
117.496562 NaN 119.224392 163.369198 149.431449 
Body_Wave_Number_Median
0.480855 NaN 0.363044 0.521957 0.495627 
Body_Wave_Number_Range
0.668608 NaN 0.420279 0.609447 0.888970 
Asymmetry_Median
-0.000275 NaN -0.001001 -0.008469 0.006629 
Asymmetry_Range
0.081585 NaN 0.107309 0.158178 0.129458 
Reverse_Swimming
0.000000 NaN 0.000000 2.074264 0.000000 
Curling
0.721154 NaN 0.269663 3.687943 3.476071 
Stretch_Median
0.378800 NaN 0.407456 0.448041 0.382303 
Stretch_Range
0.306882 NaN 0.193536 0.494512 0.281011 
Attenuation_Median
64.993758 NaN 60.074996 55.987307 65.331747 
Attenuation_Range
22.381487 NaN 32.364968 43.922232 32.482274 
Traveling_Speed_Mean
4.359635 NaN 12.837868 5.917906 14.911435 
Brush_Stroke_Median
0.915895 NaN 0.331552 0.107058 0.669525 
Brush_Stroke_Range
0.820944 NaN 0.137623 0.066854 0.439827 
Activity_Index_Median
462.553242 NaN 349.738678 470.012215 1008.217627 
Activity_Index_Range
802.512514 NaN 373.280679 1111.966934 1293.362400 
Wave_Initiation_Rate_10
51.030785 NaN 49.021292 24.670055 38.485141 
Body_Wave_Number_10
0.200280 NaN 0.150864 0.126668 0.221487 
Asymmetry_10
-0.042008 NaN -0.057655 -0.090802 -0.009753 
Stretch_10
0.289120 NaN 0.331654 0.267838 0.290057 
Attenuation_10
51.948146 NaN 42.558867 30.035423 45.570180 
Brush_Stroke_10
0.399918 NaN 0.259783 0.050784 0.277093 
Activity_Index_10
126.753137 NaN 114.530049 58.308404 169.192954 
usability
0.764706 0.575368 0.818015 0.777574 0.729779 
status
valid
rejected
valid
valid
valid
highThr
60.000000 59.000000 65.000000 52.000000 55.000000 
lowThr
31.000000 29.000000 30.000000 27.000000 28.000000 
prevThr
10.000000 11.000000 6.000000 14.000000 10.000000 
highThrDef
60.000000 59.000000 65.000000 52.000000 55.000000 
lowThrDef
15.000000 12.000000 15.000000 27.000000 28.000000 
prevThrDef
25.000000 25.000000 25.000000 25.000000 25.000000 
manualSeparators
123  124  126  127  516  517  121  118
509  510  520  521
82   83  201  202
90  91  89
299  300  324  325  326  327  328  329  330  341  342  367  368  379  380  521  522  524  525  344  345
separators
1   16   20   21   22   24   26   35   36   42   43   81   83   84   91   92   95   96  101  118  121  123  124  126  127  128  204  206  211  213  218  219  241  242  301  304  305  309  310  311  312  314  315  321  322  381  382  393  394  398  399  400  405  406  421  423  426  432  470  471  481  482  516  517  518  545
1   24   25  122  123  134  135  183  185  186  187  190  194  195  196  198  200  201  203  261  262  289  290  298  299  302  303  304  307  308  309  310  312  313  314  341  345  351  361  362  421  422  441  442  481  486  491  502  503  509  510  519  520  521  545
1   22   23   54   55   56   57   82   83   84  104  105  107  109  111  112  115  117  201  202  203  204  205  206  207  211  213  218  219  221  329  330  331  332  344  345  424  428  432  435  440  441  444  445  448  449  452  454  457  458  462  463  476  493  494  498  502  508  516  520  523  524  525  526  532  533  541  545
1   41   42   89   90   91   92  135  136  164  167  183  185  186  187  190  194  195  201  203  261  262  370  371  468  469  545
1   81   82  298  299  300  302  303  304  306  307  308  309  310  312  313  314  321  322  324  325  326  327  328  329  330  334  335  336  341  342  343  344  345  350  351  367  368  369  370  379  380  381  413  441  442  503  504  521  522  524  525  526  545
