# Supplementary material for: CeleST: Computer Vision Software for Quantitative Analysis of C. elegans Swim Behavior Reveals Novel Features of Locomotion
Source: PLoS Comput Biol. 2014 Jul 17;10(7):e1003702. doi: 10.1371/journal.pcbi.1003702 (PMC4102393; doi:10.1371/journal.pcbi.1003702)
Supplement: Dataset S1 — Zip package containing source code and demos of the software CeleST. (ZIP) [file pcbi.1003702.s008.zip › CeleST submission small/demos/CeleST - demo with measures/CeleST/data/measures/wormMeas_Nemo-aging mutants-Trial1-good agers-All animals-Sample084.txt]

fields 34
worms 6
Wave_Initiation_Rate_Median
90.010431 134.645205 118.899747 129.779392 90.852737 NaN 
Wave_Initiation_Rate_Range
121.368255 87.059091 121.756742 107.883668 119.094421 NaN 
Body_Wave_Number_Median
0.383491 0.462535 0.567872 0.446260 0.519477 NaN 
Body_Wave_Number_Range
0.469920 0.416156 0.545399 0.478119 1.073454 NaN 
Asymmetry_Median
-0.007952 0.013569 0.008659 0.009385 0.003821 NaN 
Asymmetry_Range
0.118306 0.089949 0.121101 0.111120 0.064879 NaN 
Reverse_Swimming
0.938362 0.000000 5.901639 2.608696 11.976048 NaN 
Curling
0.887246 1.082164 3.294798 1.227273 2.914286 NaN 
Stretch_Median
0.415041 0.354586 0.445385 0.407344 0.360350 NaN 
Stretch_Range
0.289659 0.247903 0.242850 0.193832 0.198849 NaN 
Attenuation_Median
73.352175 72.570063 60.861963 64.217946 69.250973 NaN 
Attenuation_Range
21.952443 21.059893 35.265580 30.378298 47.135071 NaN 
Traveling_Speed_Mean
11.182631 13.810888 0.752868 11.621114 3.884181 NaN 
Brush_Stroke_Median
0.228710 0.098812 0.110782 0.471471 0.047185 NaN 
Brush_Stroke_Range
0.076803 0.094277 0.041090 0.516699 0.052008 NaN 
Activity_Index_Median
234.565714 567.953676 340.405711 462.908368 230.607855 NaN 
Activity_Index_Range
346.755373 640.002495 191.596582 398.711209 407.761773 NaN 
Wave_Initiation_Rate_10
32.762689 65.854475 47.711040 68.281098 49.669671 NaN 
Body_Wave_Number_10
0.114518 0.301874 0.146803 0.155984 0.048691 NaN 
Asymmetry_10
-0.094801 -0.029310 -0.016442 -0.032821 -0.031465 NaN 
Stretch_10
0.269914 0.289851 0.331431 0.312144 0.296447 NaN 
Attenuation_10
60.133120 60.051142 38.705114 43.857852 33.501737 NaN 
Brush_Stroke_10
0.182039 0.045568 0.090320 0.428139 0.036834 NaN 
Activity_Index_10
68.917809 331.727305 223.415425 215.670310 116.356256 NaN 
usability
0.994485 0.917279 0.636029 0.808824 0.643382 0.000000 
status
valid
valid
valid
valid
valid
rejected
highThr
59.000000 55.000000 58.000000 48.000000 60.000000 0.000000 
lowThr
38.000000 28.000000 30.000000 24.000000 27.000000 0.000000 
prevThr
17.000000 10.000000 10.000000 10.000000 11.000000 25.000000 
highThrDef
59.000000 55.000000 58.000000 48.000000 60.000000 53.000000 
lowThrDef
38.000000 24.000000 15.000000 20.000000 0.000000 17.000000 
prevThrDef
25.000000 25.000000 25.000000 25.000000 25.000000 25.000000 
manualSeparators
360  361
102  103  108  109  110  304  305
188  189  236  237  235  390  391  492  493  534  535
489  490  488  487
508  509  510  511

separators
1   20   21   93   94  156  157  358  359  360  361  545
1  100  102  103  104  105  107  108  109  110  190  201  275  286  287  304  305  306  310  311  316  317  336  337  344  345  515  516  517  518  545
1   61   74   75   81  103  104  116  117  188  189  191  192  194  195  197  199  200  201  205  208  213  216  219  222  226  231  232  233  235  236  237  240  244  245  281  301  336  337  344  345  350  361  362  390  391  393  394  401  402  443  444  485  486  492  493  494  495  501  502  521  534  535  538  539  545
1   61   62   67   68  108  109  185  186  187  189  192  193  195  229  234  235  238  239  287  289  356  357  486  487  488  489  490  492  493  494  495  496  535  545
1  121  201  202  214  215  228  241  242  281  472  475  477  488  489  505  506  508  509  510  511  516  517  518  544  545
1  241  242  362  421  422  545
