# Supplementary material for: CeleST: Computer Vision Software for Quantitative Analysis of C. elegans Swim Behavior Reveals Novel Features of Locomotion
Source: PLoS Comput Biol. 2014 Jul 17;10(7):e1003702. doi: 10.1371/journal.pcbi.1003702 (PMC4102393; doi:10.1371/journal.pcbi.1003702)
Supplement: Dataset S1 — Zip package containing source code and demos of the software CeleST. (ZIP) [file pcbi.1003702.s008.zip › CeleST submission small/demos/CeleST - demo with measures/CeleST/data/measures/wormMeas_Nemo-aging mutants-Trial1-good agers-All animals-Sample085.txt]

fields 34
worms 5
Wave_Initiation_Rate_Median
85.815965 117.659203 163.170213 122.979323 162.828577 
Wave_Initiation_Rate_Range
135.946616 118.310902 119.977544 130.102723 158.418701 
Body_Wave_Number_Median
0.432661 0.518113 0.442100 0.351033 0.547257 
Body_Wave_Number_Range
0.790114 0.549288 0.386010 0.757102 0.693804 
Asymmetry_Median
-0.003350 0.003177 -0.005623 -0.012228 0.002360 
Asymmetry_Range
0.086832 0.137988 0.078421 0.083961 0.091663 
Reverse_Swimming
5.398139 2.878953 0.798669 7.988904 12.269939 
Curling
2.548263 3.428571 1.985816 0.750000 3.461538 
Stretch_Median
0.370268 0.396534 0.361949 0.309779 0.362215 
Stretch_Range
0.301260 0.392242 0.191673 0.288800 0.484882 
Attenuation_Median
54.566589 60.928029 68.381854 65.981875 62.122390 
Attenuation_Range
41.212248 42.764809 28.352360 27.798800 38.698172 
Traveling_Speed_Mean
9.623813 13.125650 12.540609 11.466491 6.592828 
Brush_Stroke_Median
0.156474 0.416496 0.374070 0.478873 0.422848 
Brush_Stroke_Range
0.110022 0.182548 0.502776 0.261004 0.682473 
Activity_Index_Median
334.168262 266.078308 415.215897 319.059711 441.392702 
Activity_Index_Range
488.411468 350.198431 869.219536 438.269844 916.859136 
Wave_Initiation_Rate_10
33.650707 51.021823 49.992360 39.013881 31.444983 
Body_Wave_Number_10
0.065033 0.116207 0.300385 0.061290 0.130172 
Asymmetry_10
-0.056874 -0.064375 -0.053689 -0.047333 -0.021927 
Stretch_10
0.284458 0.286866 0.292015 0.225898 0.274445 
Attenuation_10
31.285487 30.945527 50.477953 50.952303 34.679885 
Brush_Stroke_10
0.125502 0.337474 0.307511 0.349794 0.368645 
Activity_Index_10
108.474734 107.492221 82.970937 116.264737 77.812089 
usability
0.952206 0.900735 0.777574 0.882353 0.669118 
status
valid
valid
valid
valid
valid
highThr
50.000000 51.000000 56.000000 60.000000 64.000000 
lowThr
30.000000 30.000000 32.000000 30.000000 33.000000 
prevThr
10.000000 10.000000 11.000000 10.000000 10.000000 
highThrDef
50.000000 51.000000 56.000000 60.000000 64.000000 
lowThrDef
29.000000 27.000000 32.000000 22.000000 14.000000 
prevThrDef
25.000000 25.000000 25.000000 25.000000 25.000000 
manualSeparators
542  543
58   59  122  123  158  159  160  161  352  353  417  418  419  420
120  121

114  115  116  117  350  351
separators
1  151  152  182  183  184  189  190  199  201  202  203  266  267  359  360  361  362  445  446  447  448  449  450  451  541  542  543  545
1   43   44   58   59   60   63   65   90   92  122  123  124  125  158  159  160  161  193  194  307  308  309  313  315  316  317  326  352  353  366  367  380  382  384  385  386  387  399  400  417  418  419  420  482  483  509  510  522  523  545
1   39   41   68   69   80   82   86   88   89   90   91   95   96   97   98  100  102  109  110  111  112  114  120  121  300  301  309  325  326  361  362  366  367  403  404  479  480  481  482  485  486  499  500  517  518  545
1   50   51   61   78   79   81   90   91   98   99  105  106  161  181  275  276  401  421  545
1   39   41   46   61   62   72   73   80   81   82   84   85   86   88   89   90   91   92   93   95   96   97   98   99  100  101  102  109  110  114  115  116  117  131  132  161  176  177  178  181  182  183  184  189  190  195  197  199  200  201  202  203  211  212  214  215  216  217  226  227  231  232  234  235  236  237  239  240  241  242  254  257  350  351  352  389  390  395  397  479  480  481  482  484  485  486  521  522  545
