# Supplementary material for: CeleST: Computer Vision Software for Quantitative Analysis of C. elegans Swim Behavior Reveals Novel Features of Locomotion
Source: PLoS Comput Biol. 2014 Jul 17;10(7):e1003702. doi: 10.1371/journal.pcbi.1003702 (PMC4102393; doi:10.1371/journal.pcbi.1003702)
Supplement: Dataset S1 — Zip package containing source code and demos of the software CeleST. (ZIP) [file pcbi.1003702.s008.zip › CeleST submission small/demos/CeleST - demo with measures/CeleST/data/measures/wormMeas_Nemo-aging mutants-Trial1-good agers-All animals-Sample086.txt]

fields 34
worms 5
Wave_Initiation_Rate_Median
83.290562 135.582961 132.660070 87.246141 NaN 
Wave_Initiation_Rate_Range
124.047947 74.171681 119.247543 134.251137 NaN 
Body_Wave_Number_Median
0.290039 0.715514 0.442908 0.353667 NaN 
Body_Wave_Number_Range
0.391820 0.725753 0.532844 0.488456 NaN 
Asymmetry_Median
-0.020011 -0.003768 0.011605 0.001546 NaN 
Asymmetry_Range
0.121909 0.068490 0.123710 0.210758 NaN 
Reverse_Swimming
7.010120 6.458142 1.159154 0.551905 NaN 
Curling
2.579439 0.560748 1.913696 7.943262 NaN 
Stretch_Median
0.425178 0.299973 0.349388 0.464474 NaN 
Stretch_Range
0.280141 0.306911 0.300151 0.428354 NaN 
Attenuation_Median
62.005733 72.816358 67.659773 55.908581 NaN 
Attenuation_Range
31.887659 25.733111 31.005014 46.124187 NaN 
Traveling_Speed_Mean
15.191067 13.621380 16.775086 6.293495 NaN 
Brush_Stroke_Median
0.628453 0.365597 0.171839 0.096734 NaN 
Brush_Stroke_Range
0.289017 0.159300 0.094507 0.084962 NaN 
Activity_Index_Median
328.840100 337.645271 385.587290 608.662567 NaN 
Activity_Index_Range
551.876467 159.912330 531.412867 557.213609 NaN 
Wave_Initiation_Rate_10
46.171948 63.074729 51.119530 33.668353 NaN 
Body_Wave_Number_10
0.066254 0.207347 0.101343 0.085960 NaN 
Asymmetry_10
-0.115562 -0.055880 -0.022930 -0.091631 NaN 
Stretch_10
0.284791 0.231296 0.268761 0.338226 NaN 
Attenuation_10
39.518165 57.003415 46.790261 21.161750 NaN 
Brush_Stroke_10
0.418628 0.306658 0.123598 0.063532 NaN 
Activity_Index_10
147.938697 225.640604 121.261933 293.813521 NaN 
usability
0.983456 0.983456 0.979779 0.777574 0.601103 
status
valid
valid
valid
valid
rejected
highThr
50.000000 72.000000 53.000000 56.000000 68.000000 
lowThr
28.000000 25.000000 32.000000 30.000000 30.000000 
prevThr
14.000000 25.000000 10.000000 10.000000 10.000000 
highThrDef
50.000000 72.000000 53.000000 56.000000 68.000000 
lowThrDef
28.000000 25.000000 32.000000 22.000000 6.000000 
prevThrDef
25.000000 25.000000 25.000000 25.000000 25.000000 
manualSeparators
42   43  346  347  411  412
440  441
12  13  30  31  93  94  95  92
27   28   44   45   46   71   72  176  177  261  262  264  265  269  270

separators
1   17   18   42   43   44  121  122  208  209  345  346  347  361  362  411  412  413  414  472  473  474  477  478  483  484  545
1    6    7   25   26   94   96   97   98  440  441  442  453  455  457  458  461  462  545
1   12   13   14   15   30   31   32   70   71   74   77   92   93   94   95   98   99  156  157  267  268  294  295  545
1    9   10   26   27   28   36   37   44   45   46   48   49   58   59   71   72   81   82  121  122  123  124  129  130  133  134  137  139  140  143  144  176  177  178  179  180  183  201  202  221  237  238  247  248  261  262  263  264  265  269  270  278  279  281  282  283  285  291  292  372  373  402  403  483  484  503  504  534  535  545
1    2    3   20   31   32   40   61   62  121  126  127  131  132  134  135  136  137  138  139  141  142  145  146  148  149  153  154  161  206  207  212  215  238  239  306  307  331  332  353  354  461  462  466  467  469  481  482  541  545
