# Supplementary material for: CeleST: Computer Vision Software for Quantitative Analysis of C. elegans Swim Behavior Reveals Novel Features of Locomotion
Source: PLoS Comput Biol. 2014 Jul 17;10(7):e1003702. doi: 10.1371/journal.pcbi.1003702 (PMC4102393; doi:10.1371/journal.pcbi.1003702)
Supplement: Dataset S1 — Zip package containing source code and demos of the software CeleST. (ZIP) [file pcbi.1003702.s008.zip › CeleST submission small/demos/CeleST - demo with measures/CeleST/data/measures/wormMeas_Nemo-aging mutants-Trial1-good agers-All animals-Sample087.txt]

fields 34
worms 6
Wave_Initiation_Rate_Median
17.798069 144.618951 93.502469 136.791015 135.126906 NaN 
Wave_Initiation_Rate_Range
20.948144 140.709503 167.044758 120.334229 133.681466 NaN 
Body_Wave_Number_Median
1.341323 0.216143 0.572252 0.381023 0.251827 NaN 
Body_Wave_Number_Range
1.237663 0.553417 0.910054 0.468112 0.324857 NaN 
Asymmetry_Median
-0.154741 -0.002006 -0.006677 0.010580 -0.007873 NaN 
Asymmetry_Range
0.229746 0.079470 0.078243 0.107241 0.116159 NaN 
Reverse_Swimming
7.562098 4.275184 0.291262 5.849057 4.918033 NaN 
Curling
16.438356 0.939597 1.707317 0.893300 2.620087 NaN 
Stretch_Median
0.674753 0.314682 0.338772 0.383735 0.355386 NaN 
Stretch_Range
0.278427 0.193891 0.323766 0.243525 0.264669 NaN 
Attenuation_Median
42.110050 61.687330 64.848476 66.875184 65.141852 NaN 
Attenuation_Range
40.949479 38.944880 32.408540 38.207048 39.347679 NaN 
Traveling_Speed_Mean
0.577265 9.343505 16.904406 2.578258 14.251360 NaN 
Brush_Stroke_Median
0.066230 0.061367 0.083302 0.052318 0.986857 NaN 
Brush_Stroke_Range
0.017354 0.093380 0.084146 0.094137 0.695879 NaN 
Activity_Index_Median
39.837496 469.212448 436.095497 391.915838 639.837700 NaN 
Activity_Index_Range
32.966098 873.755303 1020.339792 288.606522 684.567982 NaN 
Wave_Initiation_Rate_10
9.890986 36.375104 19.284320 50.231522 54.919676 NaN 
Body_Wave_Number_10
0.362134 0.067889 0.127167 0.106552 0.074054 NaN 
Asymmetry_10
-0.260894 -0.027707 -0.051590 -0.039162 -0.085200 NaN 
Stretch_10
0.490945 0.240081 0.238801 0.306005 0.271372 NaN 
Attenuation_10
16.578360 36.128527 44.774449 42.535841 37.893779 NaN 
Brush_Stroke_10
0.056757 0.044029 0.050570 0.044449 0.438645 NaN 
Activity_Index_10
22.959700 190.334369 65.271985 206.133588 364.865890 NaN 
usability
0.939338 0.821691 0.904412 0.740809 0.841912 0.000000 
status
valid
valid
valid
valid
valid
rejected
highThr
50.000000 48.000000 56.000000 58.000000 57.000000 0.000000 
lowThr
31.000000 26.000000 30.000000 30.000000 32.000000 0.000000 
prevThr
25.000000 10.000000 10.000000 10.000000 10.000000 25.000000 
highThrDef
50.000000 48.000000 56.000000 58.000000 57.000000 58.000000 
lowThrDef
27.000000 14.000000 27.000000 13.000000 25.000000 13.000000 
prevThrDef
25.000000 25.000000 25.000000 25.000000 25.000000 25.000000 
manualSeparators
25   26   27  121  122  126  127  172  173  180  181
345  346

154  155  205  206  457  458  459  517  518  522  523  524
15   16   59   60   58   71   72   77   78   76  512  513

separators
1   25   26   27   32   33   38   39   66   67  100  101  102  103  119  120  121  122  126  127  132  134  172  173  175  176  177  180  181  205  206  225  226  229  232  246  248  303  304  308  309  465  466  543  544  545
1    3   10   11   15   17   44   45   64   74   78   79   83   86  169  170  174  175  197  205  206  207  221  236  237  240  281  282  329  330  345  346  347  420  421  435  436  462  463  472  473  476  477  482  486  487  489  491  492  493  500  501  502  503  509  510  516  517  520  521  526  527  528  529  530  534  535  545
1   26   27  161  162  163  181  256  257  348  350  351  352  513  514  515  520  521  530  531  532  533  541  542  545
1   23   24   36   37   42   43   48   51   52   54   55   61   63   64   65   70   74   75   81   82  154  155  156  204  205  206  207  219  221  223  224  229  230  231  232  236  237  272  281  282  318  319  320  321  325  326  331  335  336  337  341  347  349  354  355  359  360  361  364  365  371  372  375  376  381  392  397  398  399  400  401  411  421  422  430  432  437  438  440  441  443  444  445  446  451  452  454  455  456  457  458  459  464  481  482  483  486  517  518  520  522  523  524  526  527  545
1   14   15   16   58   59   60   61   68   70   71   72   76   77   78   79   85  101  102  103  104  121  193  194  360  361  429  430  431  512  513  514  515  520  521  528  529  533  545
1  421  425  545
