# Supplementary material for: CeleST: Computer Vision Software for Quantitative Analysis of C. elegans Swim Behavior Reveals Novel Features of Locomotion
Source: PLoS Comput Biol. 2014 Jul 17;10(7):e1003702. doi: 10.1371/journal.pcbi.1003702 (PMC4102393; doi:10.1371/journal.pcbi.1003702)
Supplement: Dataset S1 — Zip package containing source code and demos of the software CeleST. (ZIP) [file pcbi.1003702.s008.zip › CeleST submission small/demos/CeleST - demo with measures/CeleST/data/measures/wormMeas_Nemo-aging mutants-Trial1-good agers-All animals-Sample088.txt]

fields 34
worms 5
Wave_Initiation_Rate_Median
75.672521 79.886712 93.578939 NaN 144.959829 
Wave_Initiation_Rate_Range
130.106164 150.608226 119.486645 NaN 102.150526 
Body_Wave_Number_Median
0.665263 0.465255 0.374848 NaN 0.367440 
Body_Wave_Number_Range
1.051401 0.582335 0.326863 NaN 0.502803 
Asymmetry_Median
-0.016704 -0.005240 0.000596 NaN 0.004952 
Asymmetry_Range
0.124608 0.178542 0.175358 NaN 0.044842 
Reverse_Swimming
0.000000 4.005038 5.564924 NaN 3.813953 
Curling
4.901408 2.550607 2.993197 NaN 0.659341 
Stretch_Median
0.452682 0.403165 0.424079 NaN 0.391812 
Stretch_Range
0.386331 0.323793 0.331909 NaN 0.158766 
Attenuation_Median
73.605285 59.864645 69.729122 NaN 67.634316 
Attenuation_Range
17.706434 55.022192 27.604007 NaN 35.205680 
Traveling_Speed_Mean
5.556171 12.078018 9.756450 NaN 11.163815 
Brush_Stroke_Median
0.049255 0.647827 0.106909 NaN 0.138200 
Brush_Stroke_Range
0.061634 0.451235 0.190874 NaN 0.038165 
Activity_Index_Median
321.326653 487.633289 396.088587 NaN 1078.734112 
Activity_Index_Range
253.824369 710.385112 1011.000363 NaN 739.715797 
Wave_Initiation_Rate_10
19.581313 32.026739 63.101275 NaN 67.147944 
Body_Wave_Number_10
0.175355 0.079692 0.211120 NaN 0.097230 
Asymmetry_10
-0.119824 -0.073250 -0.094199 NaN -0.022838 
Stretch_10
0.348343 0.266617 0.285150 NaN 0.340854 
Attenuation_10
64.342935 26.220500 50.558459 NaN 45.026620 
Brush_Stroke_10
0.045474 0.305016 0.092396 NaN 0.113602 
Activity_Index_10
107.313415 134.096354 146.667735 NaN 458.141361 
usability
0.652574 0.908088 0.810662 0.466912 0.669118 
status
valid
valid
valid
rejected
valid
highThr
62.000000 58.000000 55.000000 56.000000 55.000000 
lowThr
33.000000 31.000000 33.000000 31.000000 18.000000 
prevThr
8.000000 10.000000 9.000000 10.000000 10.000000 
highThrDef
62.000000 58.000000 55.000000 56.000000 55.000000 
lowThrDef
28.000000 23.000000 24.000000 19.000000 18.000000 
prevThrDef
25.000000 25.000000 25.000000 25.000000 25.000000 
manualSeparators
146  147  220  221  232  233  272  273  284  285  286  413  414  511  512  520  521
128  129  148  149  332
536  537  538  539  408  409
41   42   60   61  480  481

separators
1  130  132  135  136  137  140  141  145  146  147  179  182  183  186  187  188  189  190  193  195  197  198  202  203  204  207  208  210  211  220  221  232  233  272  273  284  285  286  292  293  410  411  413  414  417  441  442  461  462  492  493  506  507  511  512  513  515  517  520  521  523  525  526  533  534  538  541  542  545
1   21   23   41   56   57   62   63   87   88  128  129  130  131  148  149  150  156  157  329  330  332  335  336  416  417  441  442  443  461  509  510  541  542  543  545
1   46   47   65   66   78   79   85   86   92   94   99  101  102  121  126  127  141  142  154  155  174  175  272  273  280  281  282  301  324  325  341  347  348  360  378  380  391  392  405  406  407  408  409  437  438  471  472  501  521  536  537  538  539  541  542  545
1   21   41   42   50   53   54   55   56   57   59   60   61  121  130  132  135  136  137  140  141  145  161  162  179  182  183  186  187  191  192  200  201  202  321  322  323  328  329  405  406  461  462  477  478  479  480  481  483  484  501  503  506  507  509  511  512  513  515  517  520  521  523  524  531  533  534  535  538  539  542  545
1   41   42   43   44  221  235  236  239  361  362  450  451  495  496  530  531  545
