# Supplementary material for: CeleST: Computer Vision Software for Quantitative Analysis of C. elegans Swim Behavior Reveals Novel Features of Locomotion
Source: PLoS Comput Biol. 2014 Jul 17;10(7):e1003702. doi: 10.1371/journal.pcbi.1003702 (PMC4102393; doi:10.1371/journal.pcbi.1003702)
Supplement: Dataset S1 — Zip package containing source code and demos of the software CeleST. (ZIP) [file pcbi.1003702.s008.zip › CeleST submission small/demos/CeleST - demo with measures/CeleST/data/measures/wormMeas_Nemo-aging mutants-Trial1-good agers-All animals-Sample089.txt]

fields 34
worms 5
Wave_Initiation_Rate_Median
84.490161 150.777004 135.429620 161.299432 67.519938 
Wave_Initiation_Rate_Range
102.068045 109.361186 102.897474 146.184962 103.506667 
Body_Wave_Number_Median
0.324518 0.449557 0.375219 0.336442 0.292001 
Body_Wave_Number_Range
0.472173 0.542751 0.525532 0.460131 0.774884 
Asymmetry_Median
-0.005640 -0.006331 0.005514 -0.006636 -0.006913 
Asymmetry_Range
0.096554 0.061139 0.061706 0.106234 0.134425 
Reverse_Swimming
11.478261 5.368803 8.397976 14.169381 2.903226 
Curling
1.203008 1.216216 1.826698 2.962963 2.965779 
Stretch_Median
0.373408 0.342065 0.403091 0.325593 0.487903 
Stretch_Range
0.283593 0.266644 0.299936 0.356634 0.313143 
Attenuation_Median
64.402457 59.173555 66.750623 66.573217 67.837233 
Attenuation_Range
28.874710 28.463478 45.243202 38.060647 41.647495 
Traveling_Speed_Mean
6.748680 13.532241 3.383370 3.589536 15.166655 
Brush_Stroke_Median
0.124201 0.181271 0.045257 0.068688 0.207583 
Brush_Stroke_Range
0.074447 0.058443 0.082240 0.089851 0.308766 
Activity_Index_Median
233.689035 423.720777 247.635674 419.306540 158.683377 
Activity_Index_Range
295.732109 317.898719 732.035181 805.993710 331.222989 
Wave_Initiation_Rate_10
49.289139 77.280944 66.787760 47.275886 31.061815 
Body_Wave_Number_10
0.116325 0.100803 0.071026 0.132690 0.127864 
Asymmetry_10
-0.062117 -0.035084 -0.021504 -0.085540 -0.093553 
Stretch_10
0.271524 0.262542 0.310307 0.256434 0.358656 
Attenuation_10
48.200021 43.193124 33.380823 41.988763 33.410496 
Brush_Stroke_10
0.099877 0.162208 0.033766 0.050846 0.164793 
Activity_Index_10
131.430857 183.507091 103.813779 314.796346 61.883253 
usability
0.733456 0.816176 0.784926 0.744485 0.966912 
status
valid
valid
valid
valid
valid
highThr
55.000000 58.000000 54.000000 54.000000 56.000000 
lowThr
30.000000 30.000000 31.000000 31.000000 34.000000 
prevThr
10.000000 10.000000 10.000000 10.000000 19.000000 
highThrDef
55.000000 58.000000 54.000000 54.000000 56.000000 
lowThrDef
21.000000 24.000000 18.000000 21.000000 34.000000 
prevThrDef
25.000000 25.000000 25.000000 25.000000 25.000000 
manualSeparators
48   49   50  255  256  370  371
291  292
41   42  339  340  435  436
174  175  252  253
99  100  480  481
separators
1   48   49   50   52   53   84   85   87   90  103  104  161  163  164  181  217  218  248  249  250  251  252  255  256  276  278  285  286  287  289  290  299  300  313  314  315  322  325  329  334  354  355  370  371  372  426  427  434  436  481  482  484  491  492  493  496  497  498  499  501  502  503  504  520  521  545
1  129  130  184  185  291  292  293  373  376  441  458  459  460  461  482  484  491  493  501  545
1   41   42   79   80   81  121  138  141  152  153  172  174  177  178  190  191  197  198  219  220  221  228  229  240  241  254  255  281  283  284  285  286  292  293  296  297  298  301  339  340  341  366  367  380  381  390  391  397  398  423  424  426  429  435  436  437  440  443  444  461  462  463  466  467  473  481  482  545
1   19   30   31   32   33   41   80   87   88   89   90   91   95   97  108  109  116  117  155  156  168  169  173  174  175  225  226  227  248  249  250  251  252  253  254  255  321  322  325  329  334  335  367  368  383  384  478  481  482  501  502  545
1   99  100  101  174  175  436  437  480  481  482  486  501  502  538  539  545
