# Supplementary material for: CeleST: Computer Vision Software for Quantitative Analysis of C. elegans Swim Behavior Reveals Novel Features of Locomotion
Source: PLoS Comput Biol. 2014 Jul 17;10(7):e1003702. doi: 10.1371/journal.pcbi.1003702 (PMC4102393; doi:10.1371/journal.pcbi.1003702)
Supplement: Dataset S1 — Zip package containing source code and demos of the software CeleST. (ZIP) [file pcbi.1003702.s008.zip › CeleST submission small/demos/CeleST - demo with measures/CeleST/data/measures/wormMeas_Nemo-aging mutants-Trial1-good agers-All animals-Sample090.txt]

fields 34
worms 5
Wave_Initiation_Rate_Median
96.485137 101.541731 81.793474 139.922582 103.188522 
Wave_Initiation_Rate_Range
136.047620 137.311319 133.499791 136.185588 140.768596 
Body_Wave_Number_Median
0.758028 0.370103 0.366537 0.328408 0.330001 
Body_Wave_Number_Range
1.035937 0.776029 0.750493 0.428563 0.624107 
Asymmetry_Median
-0.001114 0.003449 0.002246 -0.000221 -0.017820 
Asymmetry_Range
0.046295 0.065510 0.138353 0.069861 0.102423 
Reverse_Swimming
0.283353 12.467532 10.798376 1.627620 4.273743 
Curling
1.304348 0.969977 1.318681 0.493827 1.509434 
Stretch_Median
0.365254 0.331282 0.446139 0.386203 0.404793 
Stretch_Range
0.185891 0.245222 0.347411 0.368392 0.347730 
Attenuation_Median
65.561963 53.938720 74.802299 70.301591 67.268664 
Attenuation_Range
31.648104 33.892195 38.833785 25.074998 29.864255 
Traveling_Speed_Mean
9.886833 8.402232 7.292382 16.576489 15.898856 
Brush_Stroke_Median
0.761221 0.980138 0.311406 0.416558 0.291051 
Brush_Stroke_Range
0.526327 0.686569 0.246245 0.154309 0.289559 
Activity_Index_Median
537.689620 438.287503 369.090662 332.574374 432.644771 
Activity_Index_Range
822.885231 950.058745 486.414052 404.806895 801.174745 
Wave_Initiation_Rate_10
29.606006 33.706581 34.205725 34.154007 46.286224 
Body_Wave_Number_10
0.298145 0.065159 0.076897 0.098454 0.093043 
Asymmetry_10
-0.022041 -0.036566 -0.099505 -0.035592 -0.089532 
Stretch_10
0.304867 0.268295 0.340565 0.276521 0.270789 
Attenuation_10
44.544787 36.378257 43.726230 57.439236 51.621379 
Brush_Stroke_10
0.396172 0.435266 0.223495 0.334665 0.143648 
Activity_Index_10
100.025115 203.559214 247.301731 82.338098 169.436887 
usability
0.845588 0.795956 0.836397 0.893382 0.876838 
status
valid
valid
valid
valid
valid
highThr
49.000000 53.000000 55.000000 51.000000 53.000000 
lowThr
30.000000 34.000000 30.000000 30.000000 28.000000 
prevThr
10.000000 10.000000 10.000000 10.000000 10.000000 
highThrDef
49.000000 53.000000 55.000000 51.000000 53.000000 
lowThrDef
22.000000 26.000000 19.000000 28.000000 21.000000 
prevThrDef
25.000000 25.000000 25.000000 25.000000 25.000000 
manualSeparators
458  459
70   71  328  329  348  349  350  351
41   42   43  108  109  183  184  185  194  195  279  280  342  343  360  361  403  404  409  410  482  483  480  481  500  501  502  503  504  505
337  338  368  369  367  366  403  404  421  422  460  461
327  328
separators
1    2    4    6    7    9   10  101  102  117  118  122  124  126  127  129  132  136  138  140  141  142  143  144  161  197  201  202  241  304  305  394  396  432  434  439  442  443  451  455  456  458  459  460  472  474  486  488  521  522  528  530  535  536  545
1   16   17   20   21   22   23   24   70   71   72   81   82  101  102  109  111  116  117  122  123  133  134  137  138  176  177  204  205  245  246  257  258  282  283  327  328  329  334  335  338  343  344  346  347  348  349  350  351  361  362  363  380  381  382  383  385  387  388  390  392  393  395  396  397  401  403  441  458  459  485  486  500  506  510  512  513  514  544  545
1   32   33   41   42   43   46   47   84   88   89   99  100  107  108  109  129  135  136  137  142  143  151  152  173  175  183  184  185  187  190  191  194  195  196  279  280  281  282  342  343  344  347  348  356  358  360  361  395  397  401  403  404  409  410  421  441  480  481  482  483  500  501  502  503  504  505  506  510  512  545
1   47   48   72   73  327  328  334  335  337  338  343  344  346  349  351  366  367  368  369  370  402  403  404  416  417  421  422  433  434  435  441  442  455  456  460  461  545
1    9   10   43   44   67   68   81   85  101  102  175  177  178  261  262  278  279  327  328  329  401  408  409  412  413  418  419  420  421  506  508  509  512  513  514  522  541  542  545
