# Supplementary material for: CeleST: Computer Vision Software for Quantitative Analysis of C. elegans Swim Behavior Reveals Novel Features of Locomotion
Source: PLoS Comput Biol. 2014 Jul 17;10(7):e1003702. doi: 10.1371/journal.pcbi.1003702 (PMC4102393; doi:10.1371/journal.pcbi.1003702)
Supplement: Dataset S1 — Zip package containing source code and demos of the software CeleST. (ZIP) [file pcbi.1003702.s008.zip › CeleST submission small/demos/CeleST - demo with measures/CeleST/data/measures/wormMeas_Nemo-aging mutants-Trial1-good agers-All animals-Sample091.txt]

fields 34
worms 5
Wave_Initiation_Rate_Median
167.161225 143.149053 136.139169 137.803546 136.697473 
Wave_Initiation_Rate_Range
95.599856 102.518585 65.017582 105.480438 143.719084 
Body_Wave_Number_Median
0.387882 0.437182 0.513364 0.479261 0.517421 
Body_Wave_Number_Range
0.296468 0.435109 0.384363 0.367496 0.484764 
Asymmetry_Median
-0.002619 0.009520 0.006006 0.000257 -0.009287 
Asymmetry_Range
0.064354 0.103550 0.070108 0.125708 0.157142 
Reverse_Swimming
3.357513 8.482972 2.380952 1.058434 3.922114 
Curling
1.618497 3.800384 0.000000 1.959184 4.407583 
Stretch_Median
0.389703 0.402109 0.375482 0.390624 0.371362 
Stretch_Range
0.245343 0.370805 0.226882 0.260353 0.357945 
Attenuation_Median
64.270197 58.090757 60.542870 51.719860 61.874820 
Attenuation_Range
27.222650 56.314672 30.702612 28.901009 32.754079 
Traveling_Speed_Mean
16.785184 12.170833 13.827288 10.425140 9.384174 
Brush_Stroke_Median
0.175552 0.388591 0.370214 0.065885 0.272546 
Brush_Stroke_Range
0.055151 0.143894 0.200630 0.057376 0.305204 
Activity_Index_Median
455.984895 425.239542 349.359789 450.981670 452.219155 
Activity_Index_Range
258.916591 328.501715 282.642722 432.701066 417.158660 
Wave_Initiation_Rate_10
74.837759 68.451408 77.155270 63.086555 34.068538 
Body_Wave_Number_10
0.239711 0.158592 0.246418 0.237240 0.138713 
Asymmetry_10
-0.042294 -0.048072 -0.019925 -0.100725 -0.049594 
Stretch_10
0.307565 0.296963 0.295141 0.291786 0.305766 
Attenuation_10
48.088943 19.342121 43.597519 34.805819 39.633891 
Brush_Stroke_10
0.158680 0.353271 0.267960 0.047923 0.234935 
Activity_Index_10
311.081589 169.955443 172.912444 185.533761 168.029602 
usability
0.954044 0.957721 0.880515 0.900735 0.775735 
status
valid
valid
valid
valid
valid
highThr
55.000000 55.000000 53.000000 54.000000 62.000000 
lowThr
34.000000 31.000000 30.000000 29.000000 33.000000 
prevThr
10.000000 10.000000 10.000000 10.000000 10.000000 
highThrDef
55.000000 55.000000 53.000000 54.000000 62.000000 
lowThrDef
32.000000 31.000000 20.000000 29.000000 21.000000 
prevThrDef
25.000000 25.000000 25.000000 25.000000 25.000000 
manualSeparators
281  282
98  99
272  273  274
502  503
51   52  141  142  217  218  412  413  485  486
separators
1  109  110  111  222  223  227  228  234  235  243  245  281  282  301  448  449  459  461  533  534  545
1   39   40   84   85   98   99  100  101  102  118  119  133  134  207  208  227  228  234  235  243  244  245  255  256  266  271  272  277  278  281  284  301  302  348  349  459  461  545
1   49   51   52   54   56   58  124  126  183  184  198  199  205  206  207  212  214  264  265  266  271  272  273  274  277  301  302  362  363  403  404  407  411  412  429  433  436  449  461  462  471  473  479  481  545
1  203  204  205  212  218  241  242  261  337  338  366  367  381  382  434  435  502  503  505  506  545
1   51   52   53  141  142  160  161  189  191  194  198  201  202  205  217  218  221  222  232  233  243  244  276  277  308  309  321  323  324  325  327  328  333  334  335  336  339  340  341  342  358  359  367  369  373  378  379  380  394  395  411  412  413  485  486  487  488  521  541  545
