# Supplementary material for: CeleST: Computer Vision Software for Quantitative Analysis of C. elegans Swim Behavior Reveals Novel Features of Locomotion
Source: PLoS Comput Biol. 2014 Jul 17;10(7):e1003702. doi: 10.1371/journal.pcbi.1003702 (PMC4102393; doi:10.1371/journal.pcbi.1003702)
Supplement: Dataset S1 — Zip package containing source code and demos of the software CeleST. (ZIP) [file pcbi.1003702.s008.zip › CeleST submission small/demos/CeleST - demo with measures/CeleST/data/measures/wormMeas_Nemo-aging mutants-Trial1-good agers-All animals-Sample092.txt]

fields 34
worms 6
Wave_Initiation_Rate_Median
67.172223 115.731767 6.681082 73.496851 NaN NaN 
Wave_Initiation_Rate_Range
109.361747 138.159264 1.435642 137.231146 NaN NaN 
Body_Wave_Number_Median
0.446766 0.481045 1.928575 0.322903 NaN NaN 
Body_Wave_Number_Range
0.399007 0.735618 0.531419 0.524484 NaN NaN 
Asymmetry_Median
-0.004050 0.001827 -0.035470 -0.009464 NaN NaN 
Asymmetry_Range
0.145088 0.101707 0.090580 0.154098 NaN NaN 
Reverse_Swimming
13.013436 0.000000 0.000000 11.589896 NaN NaN 
Curling
7.520891 5.052632 0.000000 3.424658 NaN NaN 
Stretch_Median
0.537424 0.368740 0.452241 0.402506 NaN NaN 
Stretch_Range
0.451465 0.363831 0.154270 0.302763 NaN NaN 
Attenuation_Median
51.035902 60.773943 65.355149 52.786157 NaN NaN 
Attenuation_Range
65.212279 22.466814 41.385664 45.427049 NaN NaN 
Traveling_Speed_Mean
3.355958 9.541597 0.761322 6.337882 NaN NaN 
Brush_Stroke_Median
0.274050 0.242877 0.029387 0.115821 NaN NaN 
Brush_Stroke_Range
0.170072 0.080819 0.011491 0.030851 NaN NaN 
Activity_Index_Median
395.216631 414.382844 10.194181 430.541004 NaN NaN 
Activity_Index_Range
574.205254 392.840418 3.173771 920.911373 NaN NaN 
Wave_Initiation_Rate_10
31.788224 31.715507 6.055376 51.240913 NaN NaN 
Body_Wave_Number_10
0.248115 0.146230 1.720926 0.057010 NaN NaN 
Asymmetry_10
-0.134434 -0.066390 -0.046276 -0.096953 NaN NaN 
Stretch_10
0.348942 0.293241 0.381013 0.270541 NaN NaN 
Attenuation_10
12.336038 49.242784 35.468204 25.693925 NaN NaN 
Brush_Stroke_10
0.170107 0.195065 0.027554 0.097471 NaN NaN 
Activity_Index_10
93.039364 87.088572 9.108452 177.254950 NaN NaN 
usability
0.659926 0.873162 1.000000 0.805147 0.488971 0.112132 
status
valid
valid
valid
valid
rejected
rejected
highThr
62.000000 51.000000 43.000000 52.000000 70.000000 65.000000 
lowThr
32.000000 27.000000 28.000000 28.000000 30.000000 30.000000 
prevThr
10.000000 10.000000 25.000000 10.000000 10.000000 10.000000 
highThrDef
62.000000 51.000000 43.000000 52.000000 70.000000 65.000000 
lowThrDef
28.000000 27.000000 28.000000 14.000000 10.000000 25.000000 
prevThrDef
25.000000 25.000000 25.000000 25.000000 25.000000 25.000000 
manualSeparators
4    5  139  140  141  142  143  144  145  146  147  291  292  301  302  412  413  414  415  416
376  377  412  413  414

230  231  229  301  302
64  65

separators
1    4    5    7    8   14   21   22   40  121  122  139  140  141  142  143  144  145  146  147  148  149  189  201  202  221  222  274  275  291  292  300  301  302  412  413  414  415  416  418  419  421  437  438  441  442  448  449  450  451  452  461  462  464  467  468  469  473  475  481  489  490  513  514  527  528  545
1  118  121  123  129  252  253  254  283  284  311  321  322  339  340  341  357  358  363  364  376  377  381  382  412  413  414  418  419  421  430  461  462  515  516  545
1  118  121  123  129  545
1    2    4   38   53   54   56   59   60   63   65   66   68   70   75   77   80   85   86   91   92   93  105  121  122  125  129  130  131  138  140  141  143  145  146  147  150  151  155  156  161  164  165  168  169  174  175  202  203  213  214  229  230  231  261  262  279  280  291  292  295  296  301  302  309  310  314  315  316  372  373  404  405  416  417  545
1   44   45   48   49   64   65   66  187  188  196  197  246  248  250  263  267  268  270  273  274  275  276  280  283  287  290  293  297  300  311  314  315  354  391  541  542  545
1  401  437  438  442  445  448  449  450  451  452  458  460  464  465  467  468  469  471  472  473  475  476  478  479  481  484  505  506  545
