# Supplementary material for: CeleST: Computer Vision Software for Quantitative Analysis of C. elegans Swim Behavior Reveals Novel Features of Locomotion
Source: PLoS Comput Biol. 2014 Jul 17;10(7):e1003702. doi: 10.1371/journal.pcbi.1003702 (PMC4102393; doi:10.1371/journal.pcbi.1003702)
Supplement: Dataset S1 — Zip package containing source code and demos of the software CeleST. (ZIP) [file pcbi.1003702.s008.zip › CeleST submission small/demos/CeleST - demo with measures/CeleST/data/measures/wormMeas_Nemo-aging mutants-Trial1-good agers-All animals-Sample093.txt]

fields 34
worms 5
Wave_Initiation_Rate_Median
171.085259 96.352285 66.135479 178.822748 NaN 
Wave_Initiation_Rate_Range
152.231448 119.970929 144.784912 151.920971 NaN 
Body_Wave_Number_Median
0.494549 0.424071 0.263607 0.584001 NaN 
Body_Wave_Number_Range
0.568208 0.541225 0.514047 0.538922 NaN 
Asymmetry_Median
-0.003680 0.001812 0.001161 -0.002836 NaN 
Asymmetry_Range
0.050056 0.151299 0.207033 0.041315 NaN 
Reverse_Swimming
2.272727 13.721973 22.892308 1.209677 NaN 
Curling
1.213483 6.573427 8.066038 0.850202 NaN 
Stretch_Median
0.363637 0.480570 0.475410 0.302755 NaN 
Stretch_Range
0.275401 0.329553 0.485743 0.266228 NaN 
Attenuation_Median
67.597392 60.035450 48.912412 64.032348 NaN 
Attenuation_Range
27.833022 49.621755 90.309100 26.251855 NaN 
Traveling_Speed_Mean
16.622972 5.135969 7.972133 17.394268 NaN 
Brush_Stroke_Median
0.432214 0.131392 0.182749 1.097952 NaN 
Brush_Stroke_Range
0.265227 0.018805 0.218510 0.791431 NaN 
Activity_Index_Median
453.806981 414.412814 172.053091 1166.036995 NaN 
Activity_Index_Range
523.327585 90.322821 806.726271 1165.265629 NaN 
Wave_Initiation_Rate_10
51.029650 45.090535 27.204533 35.211873 NaN 
Body_Wave_Number_10
0.124952 0.102149 0.027705 0.169619 NaN 
Asymmetry_10
-0.034860 -0.081386 -0.115062 -0.031574 NaN 
Stretch_10
0.281625 0.364064 0.267846 0.245663 NaN 
Attenuation_10
50.896015 22.590698 -17.000883 48.311835 NaN 
Brush_Stroke_10
0.391089 0.121271 0.143080 0.394294 NaN 
Activity_Index_10
143.480487 364.261836 46.487652 120.419232 NaN 
usability
0.818015 0.788603 0.779412 0.908088 0.371324 
status
valid
valid
valid
valid
rejected
highThr
59.000000 56.000000 52.000000 52.000000 44.000000 
lowThr
33.000000 30.000000 31.000000 34.000000 30.000000 
prevThr
10.000000 10.000000 10.000000 10.000000 10.000000 
highThrDef
59.000000 56.000000 52.000000 52.000000 44.000000 
lowThrDef
20.000000 13.000000 25.000000 34.000000 15.000000 
prevThrDef
25.000000 25.000000 25.000000 25.000000 25.000000 
manualSeparators
413  414  415
276  277  423  424  530  531
185  186  187  301  302  284  285  332  333  454  455
398  399  413  414  415

separators
1   15   16  126  128  161  168  169  181  323  324  335  336  369  370  381  382  413  414  415  417  418  419  441  442  461  462  463  468  481  484  501  502  545
1  121  134  135  140  141  142  171  172  173  224  225  226  227  228  237  238  242  243  245  246  276  277  278  314  315  320  321  362  364  365  367  368  369  370  371  376  379  380  381  383  384  386  387  389  391  393  394  395  401  402  412  413  422  423  424  432  433  443  444  452  453  464  467  469  473  475  476  521  522  523  527  528  530  531  533  539  540  542  543  545
1    3    4   81  101  164  166  182  183  185  186  187  202  209  219  221  265  266  284  285  301  302  303  331  332  333  343  345  348  349  351  367  368  372  373  421  424  426  428  429  430  454  455  456  457  458  459  527  545
1  398  399  400  401  413  414  415  417  461  462  463  468  469  509  510  545
1    6    9   16   18   19   21   22   23   24   26   27   28   32   34   36   43   44   47   48   50   51   53   55   62   69   71   72   73   74   75   80   82   83   84   85   91   95   96   98  100  104  110  111  113  114  119  123  125  128  130  131  132  138  139  142  143  148  181  182  184  196  206  207  209  210  211  218  220  221  230  233  236  238  239  241  242  243  245  249  250  252  253  262  264  265  268  270  271  272  281  282  283  284  287  288  301  304  310  311  312  315  318  319  320  328  329  338  345  348  349  352  354  358  366  401  402  405  406  407  408  409  411  413  414  421  422  423  424  427  429  430  431  433  434  435  437  438  439  443  449  450  452  453  461  463  464  465  475  476  477  482  483  484  486  490  493  501  502  504  505  510  511  514  515  517  519  521  523  540  541  543  544  545
