# Supplementary material for: CeleST: Computer Vision Software for Quantitative Analysis of C. elegans Swim Behavior Reveals Novel Features of Locomotion
Source: PLoS Comput Biol. 2014 Jul 17;10(7):e1003702. doi: 10.1371/journal.pcbi.1003702 (PMC4102393; doi:10.1371/journal.pcbi.1003702)
Supplement: Dataset S1 — Zip package containing source code and demos of the software CeleST. (ZIP) [file pcbi.1003702.s008.zip › CeleST submission small/demos/CeleST - demo with measures/CeleST/data/measures/wormMeas_Nemo-aging mutants-Trial1-good agers-All animals-Sample122.txt]

fields 34
worms 5
Wave_Initiation_Rate_Median
135.593792 135.379627 160.078468 155.568890 152.039296 
Wave_Initiation_Rate_Range
64.850847 83.530816 157.220927 103.423692 83.202125 
Body_Wave_Number_Median
0.452668 0.450500 0.615815 0.471219 0.633801 
Body_Wave_Number_Range
0.438633 0.395236 1.051140 0.525863 0.754459 
Asymmetry_Median
0.007821 -0.022583 -0.003260 0.006568 -0.024110 
Asymmetry_Range
0.048398 0.085659 0.019667 0.042165 0.032992 
Reverse_Swimming
7.926960 1.869159 6.017875 5.630175 0.000000 
Curling
0.372671 1.853282 0.000000 0.000000 0.000000 
Stretch_Median
0.308747 0.366438 0.297789 0.293614 0.287416 
Stretch_Range
0.149280 0.328808 0.143274 0.177242 0.183497 
Attenuation_Median
59.099734 65.489570 53.674610 64.239610 68.758993 
Attenuation_Range
66.122866 46.395126 24.876891 34.978592 21.648719 
Traveling_Speed_Mean
13.976427 11.730856 9.435087 11.234003 13.605577 
Brush_Stroke_Median
0.347931 0.534598 0.079933 0.388188 0.354001 
Brush_Stroke_Range
0.315311 0.346068 0.019830 0.074607 0.153755 
Activity_Index_Median
379.149585 361.165229 615.168294 372.105730 370.205795 
Activity_Index_Range
330.988703 463.267789 661.182016 237.775650 106.601459 
Wave_Initiation_Rate_10
80.813070 53.820297 11.613575 66.362474 71.154387 
Body_Wave_Number_10
0.253243 0.148925 0.396626 0.123432 0.450416 
Asymmetry_10
-0.018807 -0.048765 -0.015168 -0.015260 -0.040371 
Stretch_10
0.262858 0.278496 0.253344 0.260218 0.240069 
Attenuation_10
6.910913 30.248739 41.836981 39.972264 56.704198 
Brush_Stroke_10
0.312017 0.292837 0.069380 0.356476 0.309561 
Activity_Index_10
340.986690 175.276956 50.653209 165.685109 288.795020 
usability
0.887868 0.952206 0.963235 0.987132 0.865809 
status
valid
valid
valid
valid
valid
highThr
53.000000 58.000000 52.000000 51.000000 54.000000 
lowThr
32.000000 27.000000 28.000000 33.000000 36.000000 
prevThr
10.000000 25.000000 10.000000 10.000000 10.000000 
highThrDef
53.000000 58.000000 52.000000 51.000000 54.000000 
lowThrDef
32.000000 27.000000 27.000000 30.000000 36.000000 
prevThrDef
25.000000 25.000000 25.000000 25.000000 25.000000 
manualSeparators
414  415
364  365


separators
1   46   48   90   92   98  100  105  106  108  109  124  127  128  136  161  162  288  289  389  390  414  415  421  427  435  441  442  545
1   80   81   89  101  102  296  297  364  365  366  368  369  376  377  378  383  384  387  388  395  396  403  405  414  416  420  421  441  442  477  478  545
1   21   23   24   25   26   41  545
1   82   83   89   90   96   97  221  222  322  323  324  325  327  329  403  405  545
1   41   42   90   92   98  100  105  109  124  127  128  136  141  142  189  190  415  421  427  434  435  436  441  442  545
