# Supplementary material for: CeleST: Computer Vision Software for Quantitative Analysis of C. elegans Swim Behavior Reveals Novel Features of Locomotion
Source: PLoS Comput Biol. 2014 Jul 17;10(7):e1003702. doi: 10.1371/journal.pcbi.1003702 (PMC4102393; doi:10.1371/journal.pcbi.1003702)
Supplement: Dataset S1 — Zip package containing source code and demos of the software CeleST. (ZIP) [file pcbi.1003702.s008.zip › CeleST submission small/demos/CeleST - demo with measures/CeleST/data/measures/wormMeas_Nemo-aging mutants-Trial1-good agers-All animals-Sample123.txt]

fields 34
worms 5
Wave_Initiation_Rate_Median
86.246413 135.209536 136.881187 81.301142 133.243751 
Wave_Initiation_Rate_Range
104.242634 80.977161 127.180414 104.466549 98.676794 
Body_Wave_Number_Median
0.375603 0.480867 0.447980 0.378793 0.641346 
Body_Wave_Number_Range
0.511636 0.557860 0.463451 0.688058 0.710987 
Asymmetry_Median
-0.006663 0.030340 0.003703 -0.015047 0.009772 
Asymmetry_Range
0.143633 0.046142 0.101191 0.105639 0.068056 
Reverse_Swimming
6.678933 0.662374 0.000000 9.781931 6.071757 
Curling
3.028037 0.000000 0.445269 1.520468 0.557621 
Stretch_Median
0.479873 0.302622 0.299530 0.416404 0.340551 
Stretch_Range
0.329746 0.153753 0.262168 0.278682 0.201357 
Attenuation_Median
53.308670 70.546763 65.161699 57.962645 56.731760 
Attenuation_Range
36.272293 23.550689 21.785277 44.032546 37.638684 
Traveling_Speed_Mean
10.425378 11.865066 9.766048 10.312812 8.843518 
Brush_Stroke_Median
0.402058 0.268680 0.322878 0.312969 0.387825 
Brush_Stroke_Range
0.175688 0.044125 0.084477 0.115125 0.115787 
Activity_Index_Median
249.210395 285.267289 314.438899 248.960324 360.413270 
Activity_Index_Range
308.248763 153.120985 253.431657 313.296673 288.209303 
Wave_Initiation_Rate_10
48.772124 54.787213 37.266325 31.234999 52.123058 
Body_Wave_Number_10
0.123659 0.230211 0.183284 0.126271 0.112604 
Asymmetry_10
-0.052248 0.013276 -0.071951 -0.067062 -0.017244 
Stretch_10
0.299882 0.245524 0.249813 0.284183 0.293209 
Attenuation_10
29.869769 55.080523 51.990770 24.449694 32.222958 
Brush_Stroke_10
0.306867 0.246813 0.293686 0.271829 0.326386 
Activity_Index_10
133.655127 160.482389 112.473102 71.739553 128.311792 
usability
0.983456 0.994485 0.990809 0.943015 0.988971 
status
valid
valid
valid
valid
valid
highThr
47.000000 48.000000 48.000000 53.000000 54.000000 
lowThr
30.000000 29.000000 33.000000 32.000000 30.000000 
prevThr
10.000000 25.000000 25.000000 10.000000 10.000000 
highThrDef
47.000000 48.000000 48.000000 53.000000 54.000000 
lowThrDef
30.000000 29.000000 33.000000 28.000000 28.000000 
prevThrDef
25.000000 25.000000 25.000000 25.000000 25.000000 
manualSeparators
18   19  114  115  357  358  360  361


250  251  391  392  390  500  501

separators
1   14   15   18   19   20  114  115  116  117  301  302  357  358  359  360  361  369  370  373  374  393  394  526  527  528  529  545
1  147  148  223  224  267  268  296  297  321  322  471  472  545
1  133  134  391  392  399  400  517  518  525  527  528  529  534  535  545
1   96   97  163  164  179  180  250  251  253  390  391  392  393  405  406  420  421  432  433  441  498  500  501  545
1  223  224  230  231  238  239  243  244  363  364  371  372  467  468  545
