# Supplementary material for: CeleST: Computer Vision Software for Quantitative Analysis of C. elegans Swim Behavior Reveals Novel Features of Locomotion
Source: PLoS Comput Biol. 2014 Jul 17;10(7):e1003702. doi: 10.1371/journal.pcbi.1003702 (PMC4102393; doi:10.1371/journal.pcbi.1003702)
Supplement: Dataset S1 — Zip package containing source code and demos of the software CeleST. (ZIP) [file pcbi.1003702.s008.zip › CeleST submission small/demos/CeleST - demo with measures/CeleST/data/measures/wormMeas_Nemo-aging mutants-Trial1-good agers-All animals-Sample124.txt]

fields 34
worms 5
Wave_Initiation_Rate_Median
137.964438 136.624677 142.664043 129.938576 144.090210 
Wave_Initiation_Rate_Range
114.124368 72.219897 67.476355 117.367899 129.845001 
Body_Wave_Number_Median
0.370915 0.420010 0.461312 0.513759 0.407847 
Body_Wave_Number_Range
0.360222 0.695967 0.602318 0.572015 0.372010 
Asymmetry_Median
0.014293 0.002475 -0.010980 -0.017190 -0.001548 
Asymmetry_Range
0.065633 0.079775 0.059130 0.078952 0.044032 
Reverse_Swimming
0.000000 1.117579 3.975535 2.424870 4.587885 
Curling
0.112150 0.000000 0.225564 0.116505 0.479042 
Stretch_Median
0.302640 0.301322 0.294588 0.301004 0.315960 
Stretch_Range
0.277271 0.321642 0.146698 0.178722 0.182682 
Attenuation_Median
64.257416 70.217809 63.924945 67.706504 61.148755 
Attenuation_Range
25.178194 25.755193 28.391759 32.064479 28.955580 
Traveling_Speed_Mean
13.262507 11.713871 12.946497 10.715914 18.084348 
Brush_Stroke_Median
0.254862 0.687823 0.286341 0.370019 0.399816 
Brush_Stroke_Range
0.037396 0.402894 0.041840 0.103781 0.468173 
Activity_Index_Median
368.197527 652.873833 364.771458 290.295451 413.551778 
Activity_Index_Range
288.394431 463.299597 197.192481 289.074126 577.256005 
Wave_Initiation_Rate_10
56.655619 66.465912 86.754800 52.327253 36.097200 
Body_Wave_Number_10
0.181470 0.078928 0.293279 0.123278 0.146670 
Asymmetry_10
-0.010464 -0.026717 -0.045405 -0.071956 -0.018974 
Stretch_10
0.239013 0.218665 0.247383 0.260842 0.257504 
Attenuation_10
49.183399 55.391047 44.682762 48.535400 44.321496 
Brush_Stroke_10
0.235582 0.362420 0.265997 0.325090 0.371246 
Activity_Index_10
157.653488 271.586319 225.167249 104.341087 280.868321 
usability
0.983456 0.873162 0.977941 0.946691 0.920956 
status
valid
valid
valid
valid
valid
highThr
51.000000 54.000000 50.000000 50.000000 56.000000 
lowThr
32.000000 32.000000 32.000000 31.000000 32.000000 
prevThr
25.000000 10.000000 14.000000 25.000000 10.000000 
highThrDef
51.000000 54.000000 50.000000 50.000000 56.000000 
lowThrDef
32.000000 32.000000 32.000000 28.000000 32.000000 
prevThrDef
25.000000 25.000000 25.000000 25.000000 25.000000 
manualSeparators

27  28  48  49  56  57  62  63  64  65

141  142  395  396
243  244
separators
1   56   57   58   59  100  104  105  108  109  545
1   27   28   29   41   48   49   56   57   62   63   64   65   91  141  142  153  154  540  541  545
1   17   18  170  171  305  306  322  323  389  401  402  494  495  545
1   26   28   46   47  141  142  161  214  215  229  230  386  389  391  395  396  397  430  431  545
1   41   42   65   66   94   95   96   97  104  105  139  141  189  190  243  244  246  545
