# Supplementary material for: CeleST: Computer Vision Software for Quantitative Analysis of C. elegans Swim Behavior Reveals Novel Features of Locomotion
Source: PLoS Comput Biol. 2014 Jul 17;10(7):e1003702. doi: 10.1371/journal.pcbi.1003702 (PMC4102393; doi:10.1371/journal.pcbi.1003702)
Supplement: Dataset S1 — Zip package containing source code and demos of the software CeleST. (ZIP) [file pcbi.1003702.s008.zip › CeleST submission small/demos/CeleST - demo with measures/CeleST/data/measures/wormMeas_Nemo-aging mutants-Trial1-good agers-All animals-Sample125.txt]

fields 34
worms 5
Wave_Initiation_Rate_Median
135.086208 85.925423 118.788003 87.505845 151.675997 
Wave_Initiation_Rate_Range
50.092311 100.287375 80.186920 81.987994 101.745345 
Body_Wave_Number_Median
0.392442 0.303697 0.525055 0.347635 0.535538 
Body_Wave_Number_Range
0.390071 0.688697 0.696672 0.356323 0.405910 
Asymmetry_Median
-0.006362 -0.006177 -0.008998 -0.012963 -0.011778 
Asymmetry_Range
0.061781 0.105550 0.101704 0.151702 0.045614 
Reverse_Swimming
0.000000 7.770859 0.000000 11.615290 4.610169 
Curling
0.000000 3.094170 0.354331 5.489362 0.634249 
Stretch_Median
0.345471 0.386251 0.371374 0.424565 0.308758 
Stretch_Range
0.180815 0.443233 0.266169 0.378541 0.270972 
Attenuation_Median
60.410932 62.749115 61.848681 60.688079 53.041326 
Attenuation_Range
19.361547 59.234685 24.014901 39.116092 26.021086 
Traveling_Speed_Mean
13.652142 7.098512 12.821383 6.645327 13.602668 
Brush_Stroke_Median
0.116688 0.330469 0.303649 0.317083 0.284068 
Brush_Stroke_Range
0.022647 0.216933 0.189480 0.365593 0.185754 
Activity_Index_Median
776.345292 240.248264 286.148473 231.104290 553.600716 
Activity_Index_Range
449.088828 344.198090 317.977543 266.643339 615.973016 
Wave_Initiation_Rate_10
85.322500 35.774539 55.248670 53.875945 66.552123 
Body_Wave_Number_10
0.205912 0.092011 0.170880 0.121928 0.202656 
Asymmetry_10
-0.036045 -0.057807 -0.085130 -0.084651 -0.041966 
Stretch_10
0.287508 0.264009 0.292328 0.317285 0.258614 
Attenuation_10
51.985370 15.327332 48.702022 31.818949 40.305826 
Brush_Stroke_10
0.108035 0.248889 0.241753 0.254001 0.172381 
Activity_Index_10
436.467273 92.882984 122.097667 119.836628 339.331598 
usability
0.963235 0.819853 0.933824 0.863971 0.869485 
status
valid
valid
valid
valid
valid
highThr
55.000000 64.000000 56.000000 58.000000 61.000000 
lowThr
33.000000 33.000000 38.000000 33.000000 30.000000 
prevThr
10.000000 10.000000 10.000000 10.000000 10.000000 
highThrDef
55.000000 64.000000 56.000000 58.000000 61.000000 
lowThrDef
30.000000 24.000000 38.000000 33.000000 22.000000 
prevThrDef
25.000000 25.000000 25.000000 25.000000 25.000000 
manualSeparators

57   58  218  219

291  292
258  259  447  448  446  445  451  452  453
separators
1   61   63   70   81  510  511  519  520  527  528  545
1   35   36   57   58   61   62   78   80  105  109  115  117  118  119  120  122  123  129  130  133  134  135  208  213  218  219  221  230  232  241  261  280  281  321  322  350  351  417  418  445  446  545
1   69   70  120  121  123  124  125  129  130  131  161  162  166  208  213  242  255  258  260  439  440  545
1  120  121  123  124  125  127  128  129  131  155  156  161  162  163  166  181  182  226  227  234  235  242  255  258  260  280  281  282  291  292  293  325  326  341  342  411  412  413  414  462  463  516  517  543  544  545
1  101  121  122  136  137  142  143  161  258  259  260  261  445  446  447  448  449  450  451  452  453  545
