# Supplementary material for: CeleST: Computer Vision Software for Quantitative Analysis of C. elegans Swim Behavior Reveals Novel Features of Locomotion
Source: PLoS Comput Biol. 2014 Jul 17;10(7):e1003702. doi: 10.1371/journal.pcbi.1003702 (PMC4102393; doi:10.1371/journal.pcbi.1003702)
Supplement: Dataset S1 — Zip package containing source code and demos of the software CeleST. (ZIP) [file pcbi.1003702.s008.zip › CeleST submission small/demos/CeleST - demo with measures/CeleST/data/measures/wormMeas_Nemo-aging mutants-Trial1-good agers-All animals-Sample126.txt]

fields 34
worms 6
Wave_Initiation_Rate_Median
153.011361 NaN 102.502723 132.556511 136.519819 NaN 
Wave_Initiation_Rate_Range
91.752369 NaN 95.111220 106.954090 100.654762 NaN 
Body_Wave_Number_Median
0.426854 NaN 0.504273 0.331652 0.388794 NaN 
Body_Wave_Number_Range
0.386655 NaN 0.411358 0.536555 0.451646 NaN 
Asymmetry_Median
-0.001090 NaN -0.010982 -0.008923 -0.001708 NaN 
Asymmetry_Range
0.042985 NaN 0.181798 0.108921 0.044588 NaN 
Reverse_Swimming
0.000000 NaN 2.076923 0.000000 0.000000 NaN 
Curling
0.235756 NaN 4.402174 1.710526 0.000000 NaN 
Stretch_Median
0.317442 NaN 0.455943 0.343788 0.334934 NaN 
Stretch_Range
0.174025 NaN 0.422874 0.470070 0.257017 NaN 
Attenuation_Median
62.603446 NaN 61.802928 66.990975 52.546959 NaN 
Attenuation_Range
22.925136 NaN 50.795990 26.261781 29.013835 NaN 
Traveling_Speed_Mean
15.774878 NaN 5.302174 10.519940 5.547454 NaN 
Brush_Stroke_Median
0.247384 NaN 0.112953 0.299718 0.080812 NaN 
Brush_Stroke_Range
0.035193 NaN 0.055788 0.427096 0.085012 NaN 
Activity_Index_Median
485.430020 NaN 757.082931 366.221427 647.607759 NaN 
Activity_Index_Range
313.906570 NaN 556.998427 654.217143 639.442264 NaN 
Wave_Initiation_Rate_10
75.173877 NaN 39.590614 33.129782 52.397266 NaN 
Body_Wave_Number_10
0.210850 NaN 0.231206 0.113998 0.253230 NaN 
Asymmetry_10
-0.017000 NaN -0.138698 -0.086619 -0.023377 NaN 
Stretch_10
0.272815 NaN 0.342578 0.224213 0.298403 NaN 
Attenuation_10
51.262202 NaN 21.426408 52.041471 32.863565 NaN 
Brush_Stroke_10
0.228773 NaN 0.065347 0.227430 0.051482 NaN 
Activity_Index_10
227.671171 NaN 257.496612 84.329025 365.332959 NaN 
usability
0.935662 0.744485 0.676471 0.838235 0.751838 0.623162 
status
valid
rejected
valid
valid
valid
rejected
highThr
52.000000 0.000000 60.000000 55.000000 51.000000 0.000000 
lowThr
32.000000 0.000000 38.000000 33.000000 29.000000 0.000000 
prevThr
10.000000 25.000000 25.000000 25.000000 10.000000 25.000000 
highThrDef
52.000000 31.000000 60.000000 55.000000 51.000000 58.000000 
lowThrDef
32.000000 12.000000 32.000000 33.000000 16.000000 32.000000 
prevThrDef
25.000000 25.000000 25.000000 25.000000 25.000000 25.000000 
manualSeparators

221  222   61   62  201  202
101  102  258  259  260  263  264  293  294  226  292
509  510
453  454

separators
1  264  265  266  267  499  501  510  512  513  514  517  522  545
1    2    4    5   12   13   41   42   54   55   61   62   68  110  111  112  121  149  150  161  162  181  182  201  202  203  206  207  209  211  221  222  241  261  341  361  401  545
1   12   13   36   37  101  102  161  162  201  202  215  216  226  236  237  246  247  258  259  260  263  264  265  269  270  292  293  294  299  300  499  501  504  505  510  512  513  514  517  518  521  522  525  526  544  545
1   68   71   73   76   77   99  100  109  110  121  122  124  125  131  132  135  136  137  142  143  144  148  149  152  155  156  157  161  164  166  170  171  172  173  188  189  236  237  291  292  293  294  298  300  342  344  345  346  358  359  361  419  420  453  454  455  456  509  510  515  516  545
1   61  181  187  188  192  193  196  197  198  200  201  281  282  283  284  285  288  289  290  291  293  298  299  301  423  428  453  454  455  464  467  470  471  472  473  521  528  530  531  532  533  534  535  538  539  541  545
1  201  203  206  207  209  211  545
