# Supplementary material for: CeleST: Computer Vision Software for Quantitative Analysis of C. elegans Swim Behavior Reveals Novel Features of Locomotion
Source: PLoS Comput Biol. 2014 Jul 17;10(7):e1003702. doi: 10.1371/journal.pcbi.1003702 (PMC4102393; doi:10.1371/journal.pcbi.1003702)
Supplement: Dataset S1 — Zip package containing source code and demos of the software CeleST. (ZIP) [file pcbi.1003702.s008.zip › CeleST submission small/demos/CeleST - demo with measures/CeleST/data/measures/wormMeas_Nemo-aging mutants-Trial1-good agers-All animals-Sample127.txt]

fields 34
worms 5
Wave_Initiation_Rate_Median
151.829928 141.599053 117.295344 137.448071 138.820508 
Wave_Initiation_Rate_Range
101.778111 64.313539 67.557371 84.428078 31.332332 
Body_Wave_Number_Median
0.556275 0.435882 0.257979 0.575208 0.373411 
Body_Wave_Number_Range
0.548733 0.258367 0.341987 0.350007 0.352649 
Asymmetry_Median
-0.016897 0.005518 -0.000644 -0.009291 -0.007001 
Asymmetry_Range
0.059828 0.060514 0.056721 0.059091 0.029767 
Reverse_Swimming
7.672493 3.974241 2.390194 1.443299 0.000000 
Curling
1.913696 0.892193 0.977597 1.322645 0.000000 
Stretch_Median
0.367439 0.353354 0.355806 0.320474 0.291628 
Stretch_Range
0.255834 0.193190 0.239816 0.122917 0.114858 
Attenuation_Median
59.046730 64.279930 64.387430 59.174055 61.270827 
Attenuation_Range
31.205915 24.336556 27.778887 26.537671 29.638308 
Traveling_Speed_Mean
18.450154 15.386511 15.402946 10.791315 15.157641 
Brush_Stroke_Median
0.373567 0.361979 0.375717 0.358230 0.366008 
Brush_Stroke_Range
0.117494 0.056718 0.192470 0.483019 0.076980 
Activity_Index_Median
399.297137 357.629313 349.990793 353.278867 360.778002 
Activity_Index_Range
259.731036 166.968142 314.159729 619.437605 120.406917 
Wave_Initiation_Rate_10
66.788050 88.247926 66.062612 67.475211 120.643042 
Body_Wave_Number_10
0.160272 0.310388 0.035612 0.376418 0.224584 
Asymmetry_10
-0.053611 -0.028782 -0.028421 -0.026272 -0.027089 
Stretch_10
0.295792 0.294129 0.283518 0.275552 0.255351 
Attenuation_10
40.343906 50.568555 47.621101 43.607302 41.737935 
Brush_Stroke_10
0.332736 0.332067 0.293181 0.267781 0.337964 
Activity_Index_10
207.147180 236.173026 172.138379 115.379272 306.114342 
usability
0.979779 0.988971 0.902574 0.917279 0.983456 
status
valid
valid
valid
valid
valid
highThr
53.000000 51.000000 62.000000 53.000000 51.000000 
lowThr
34.000000 30.000000 30.000000 30.000000 31.000000 
prevThr
10.000000 10.000000 10.000000 10.000000 10.000000 
highThrDef
53.000000 51.000000 62.000000 53.000000 51.000000 
lowThrDef
34.000000 30.000000 20.000000 27.000000 31.000000 
prevThrDef
25.000000 25.000000 25.000000 25.000000 25.000000 
manualSeparators
35  36
68   69   70   71  186  187  188  189
168  169  319  320  321  494  495  510  511
108  109  121  122  404  405  401  402

separators
1   34   35   36  175  176  177  193  194  201  202  322  323  543  544  545
1   68   69   70   71  186  187  188  189  545
1   42   43   63   64  168  169  178  179  217  218  319  320  321  323  324  341  361  362  363  364  394  395  494  495  510  511  514  521  545
1  101  102  108  109  121  122  161  174  175  181  401  402  403  404  405  545
1  361  362  363  364  411  412  413  414  415  416  418  420  529  530  545
