# Supplementary material for: CeleST: Computer Vision Software for Quantitative Analysis of C. elegans Swim Behavior Reveals Novel Features of Locomotion
Source: PLoS Comput Biol. 2014 Jul 17;10(7):e1003702. doi: 10.1371/journal.pcbi.1003702 (PMC4102393; doi:10.1371/journal.pcbi.1003702)
Supplement: Dataset S1 — Zip package containing source code and demos of the software CeleST. (ZIP) [file pcbi.1003702.s008.zip › CeleST submission small/demos/CeleST - demo with measures/CeleST/data/measures/wormMeas_Nemo-aging mutants-Trial1-good agers-All animals-Sample128.txt]

fields 34
worms 5
Wave_Initiation_Rate_Median
154.039664 114.912920 168.943507 161.224016 153.322346 
Wave_Initiation_Rate_Range
134.092129 134.186271 155.440806 40.698960 31.284199 
Body_Wave_Number_Median
0.476913 0.480234 0.552970 0.449102 0.460771 
Body_Wave_Number_Range
0.363516 0.680475 0.386192 0.465110 0.154684 
Asymmetry_Median
0.008280 -0.013106 -0.012756 0.010989 -0.016876 
Asymmetry_Range
0.065741 0.122835 0.085250 0.038572 0.023686 
Reverse_Swimming
0.000000 6.095238 8.997240 0.000000 0.000000 
Curling
1.038462 1.775148 0.000000 0.649351 0.553506 
Stretch_Median
0.305302 0.367357 0.283331 0.327285 0.326325 
Stretch_Range
0.373686 0.297778 0.350820 0.113831 0.120369 
Attenuation_Median
68.806941 61.570110 58.845323 64.640349 64.671436 
Attenuation_Range
21.985224 32.067043 68.849101 35.750491 20.708694 
Traveling_Speed_Mean
11.955968 10.878719 12.266026 11.506654 17.617412 
Brush_Stroke_Median
0.306084 0.645204 0.374754 0.366581 0.362307 
Brush_Stroke_Range
0.355545 0.425406 0.168692 0.512157 0.034575 
Activity_Index_Median
388.488962 429.277981 374.789519 407.656504 395.834110 
Activity_Index_Range
634.888351 627.713315 385.482288 479.270230 74.037161 
Wave_Initiation_Rate_10
35.157396 34.885335 14.216567 128.687153 136.654743 
Body_Wave_Number_10
0.199215 0.070224 0.350393 0.229993 0.391796 
Asymmetry_10
-0.027358 -0.094253 -0.027029 -0.011608 -0.029467 
Stretch_10
0.239427 0.289387 0.240504 0.279077 0.280116 
Attenuation_10
57.330135 39.846222 0.487512 40.653630 54.678880 
Brush_Stroke_10
0.256243 0.355742 0.238142 0.310215 0.347808 
Activity_Index_10
130.397438 82.630727 22.570326 310.765762 351.174623 
usability
0.955882 0.931985 1.000000 0.849265 0.996324 
status
valid
valid
valid
valid
valid
highThr
51.000000 55.000000 53.000000 46.000000 49.000000 
lowThr
34.000000 31.000000 34.000000 30.000000 32.000000 
prevThr
15.000000 10.000000 10.000000 10.000000 22.000000 
highThrDef
51.000000 55.000000 53.000000 46.000000 49.000000 
lowThrDef
30.000000 29.000000 34.000000 25.000000 32.000000 
prevThrDef
25.000000 25.000000 25.000000 25.000000 25.000000 
manualSeparators
137  138
90   91  105  106  111  112  125  126

326  327  334  335
39  40
separators
1   39   40   44   46   51   53   79   81   82   85   87   89  101  103  105  106  109  110  114  116  117  118  119  120  121  125  127  136  137  138  180  181  211  212  220  221  293  294  320  321  334  335  371  372  379  380  387  388  503  504  545
1   18   19   61   77   78   79   81   82   85   86   87   89   90   91  103  105  106  110  111  112  114  118  119  120  121  125  126  127  302  303  355  356  385  386  405  406  545
1  545
1   70   71   97  101  102  161  163  164  167  168  203  204  205  208  210  213  237  238  326  327  328  333  334  335  393  394  424  425  476  477  478  479  482  483  516  517  542  543  545
1   12   13   39   40   41  162  371  372  379  380  387  388  545
