# Supplementary material for: CeleST: Computer Vision Software for Quantitative Analysis of C. elegans Swim Behavior Reveals Novel Features of Locomotion
Source: PLoS Comput Biol. 2014 Jul 17;10(7):e1003702. doi: 10.1371/journal.pcbi.1003702 (PMC4102393; doi:10.1371/journal.pcbi.1003702)
Supplement: Dataset S1 — Zip package containing source code and demos of the software CeleST. (ZIP) [file pcbi.1003702.s008.zip › CeleST submission small/demos/CeleST - demo with measures/CeleST/data/measures/wormMeas_Nemo-aging mutants-Trial1-good agers-All animals-Sample129.txt]

fields 34
worms 5
Wave_Initiation_Rate_Median
93.175937 NaN 135.494850 95.336363 68.758167 
Wave_Initiation_Rate_Range
99.470243 NaN 92.520866 125.733804 88.348915 
Body_Wave_Number_Median
0.435697 NaN 0.482546 0.552983 0.271194 
Body_Wave_Number_Range
0.626621 NaN 0.761105 0.941629 0.393728 
Asymmetry_Median
0.010858 NaN -0.008008 -0.006178 -0.021777 
Asymmetry_Range
0.143880 NaN 0.046350 0.077908 0.170654 
Reverse_Swimming
5.533679 NaN 6.315789 1.780645 9.770009 
Curling
2.758621 NaN 4.721689 2.188841 3.206107 
Stretch_Median
0.386962 NaN 0.397292 0.352616 0.499629 
Stretch_Range
0.377367 NaN 0.257768 0.263692 0.337294 
Attenuation_Median
58.985913 NaN 59.502789 61.748477 60.619819 
Attenuation_Range
45.573841 NaN 32.463109 29.216070 42.270411 
Traveling_Speed_Mean
9.561173 NaN 10.796868 8.659629 9.362531 
Brush_Stroke_Median
0.061487 NaN 0.322163 0.305684 0.137149 
Brush_Stroke_Range
0.053868 NaN 0.124279 0.320494 0.085006 
Activity_Index_Median
281.408693 NaN 345.966016 245.494223 248.611615 
Activity_Index_Range
198.857220 NaN 297.448478 851.145093 348.862673 
Wave_Initiation_Rate_10
36.543360 NaN 44.932718 11.047022 38.178790 
Body_Wave_Number_10
0.115649 NaN 0.190157 0.389991 0.043454 
Asymmetry_10
-0.055639 NaN -0.030733 -0.029506 -0.136934 
Stretch_10
0.250518 NaN 0.303960 0.281600 0.298797 
Attenuation_10
30.877267 NaN 40.443851 40.346991 33.593962 
Brush_Stroke_10
0.046966 NaN 0.226593 0.119799 0.088136 
Activity_Index_10
159.220056 NaN 86.570864 31.872902 118.530917 
usability
0.959559 0.340074 0.957721 0.856618 0.963235 
status
valid
rejected
valid
valid
valid
highThr
67.000000 42.000000 53.000000 59.000000 62.000000 
lowThr
31.000000 20.000000 33.000000 34.000000 30.000000 
prevThr
11.000000 25.000000 10.000000 17.000000 15.000000 
highThrDef
67.000000 42.000000 53.000000 59.000000 62.000000 
lowThrDef
31.000000 6.000000 32.000000 18.000000 26.000000 
prevThrDef
25.000000 25.000000 25.000000 25.000000 25.000000 
manualSeparators
373  374  375

363  364  365
82   83   79   80  414  415
360  361  464  465  498  499  500  501
separators
1   49   50  152  153  181  187  188  201  366  367  370  373  374  375  378  380  464  465  482  483  545
1   82   83   84   86   87  130  131  132  133  147  148  152  153  155  162  166  169  170  173  174  179  180  182  185  186  187  188  201  204  209  210  217  218  219  222  224  226  247  248  250  252  259  260  261  265  267  545
1    3    4   11   12  174  175  360  361  362  363  364  365  370  371  373  378  380  481  482  545
1   79   80   82   83   87   88  100  101  102  121  128  129  139  141  146  150  360  369  370  390  391  396  397  398  399  400  401  402  403  414  415  416  504  505  510  511  528  529  530  545
1   26   27  185  186  188  192  193  239  240  242  243  353  354  360  361  362  462  464  465  470  476  477  497  498  499  500  501  512  513  522  523  524  545
