# Supplementary material for: CeleST: Computer Vision Software for Quantitative Analysis of C. elegans Swim Behavior Reveals Novel Features of Locomotion
Source: PLoS Comput Biol. 2014 Jul 17;10(7):e1003702. doi: 10.1371/journal.pcbi.1003702 (PMC4102393; doi:10.1371/journal.pcbi.1003702)
Supplement: Dataset S1 — Zip package containing source code and demos of the software CeleST. (ZIP) [file pcbi.1003702.s008.zip › CeleST submission small/demos/CeleST - demo with measures/CeleST/data/measures/wormMeas_Nemo-aging mutants-Trial1-good agers-All animals-Sample130.txt]

fields 34
worms 5
Wave_Initiation_Rate_Median
151.964394 109.677941 9.262580 49.279070 168.444696 
Wave_Initiation_Rate_Range
59.215290 88.960942 4.432534 111.802492 105.186289 
Body_Wave_Number_Median
0.383404 0.287089 1.608186 0.246363 0.373008 
Body_Wave_Number_Range
0.453269 0.440068 0.669740 0.522188 0.339519 
Asymmetry_Median
0.006523 0.014838 -0.024881 0.083774 -0.004814 
Asymmetry_Range
0.042242 0.126514 0.124532 0.305971 0.063585 
Reverse_Swimming
0.000000 11.625404 0.000000 14.614594 10.055494 
Curling
0.000000 3.742455 0.000000 22.398453 0.614754 
Stretch_Median
0.279403 0.380460 0.416279 0.700293 0.333180 
Stretch_Range
0.148405 0.483343 0.104861 0.434835 0.180449 
Attenuation_Median
69.643886 50.547195 53.079715 46.338891 64.519951 
Attenuation_Range
20.240955 56.203533 23.702269 67.644442 32.768620 
Traveling_Speed_Mean
12.764833 8.913850 0.686290 4.368082 18.779739 
Brush_Stroke_Median
0.320349 0.436311 0.036682 0.134681 0.579652 
Brush_Stroke_Range
0.067392 0.173401 0.011746 0.130197 0.237698 
Activity_Index_Median
337.106968 365.526645 16.589368 173.559728 482.793339 
Activity_Index_Range
169.109944 333.949614 12.789407 532.106965 350.285981 
Wave_Initiation_Rate_10
95.121719 47.854967 7.480825 20.062114 72.974360 
Body_Wave_Number_10
0.210731 0.083430 1.185431 0.058473 0.132314 
Asymmetry_10
-0.020750 -0.068175 -0.106439 -0.063732 -0.048521 
Stretch_10
0.227662 0.267708 0.368468 0.389086 0.251796 
Attenuation_10
61.096396 13.920907 42.974466 2.571571 42.701353 
Brush_Stroke_10
0.274151 0.314932 0.032101 0.051850 0.397895 
Activity_Index_10
193.402732 144.728157 12.645052 52.591020 274.092752 
usability
1.000000 0.913603 0.963235 0.950368 0.897059 
status
valid
valid
valid
valid
valid
highThr
54.000000 56.000000 42.000000 58.000000 52.000000 
lowThr
34.000000 35.000000 27.000000 38.000000 32.000000 
prevThr
25.000000 25.000000 25.000000 19.000000 13.000000 
highThrDef
52.000000 56.000000 42.000000 58.000000 52.000000 
lowThrDef
37.000000 35.000000 23.000000 38.000000 32.000000 
prevThrDef
25.000000 25.000000 25.000000 25.000000 25.000000 
manualSeparators

72   73  105  106  107  108  160  161  159  420  421
33  34  40  41
44   45   48   49   58   59  207  208  191  192  188  189  425  426
435  436  437
separators
1  545
1   71   72   73  102  103  105  106  107  108  136  137  159  160  161  162  410  411  420  421  423  424  429  430  433  434  435  467  468  545
1   24   26   28   30   33   34   35   40   41  174  176  329  331  335  336  344  345  525  530  531  532  535  541  544  545
1   21   22   44   45   48   49   58   59   60  107  108  141  142  188  189  191  192  207  208  209  210  226  227  280  281  346  347  425  426  427  441  442  455  456  545
1    7    9  327  329  400  401  410  411  423  424  429  432  433  435  436  437  462  463  467  481  482  545
