# Supplementary material for: CeleST: Computer Vision Software for Quantitative Analysis of C. elegans Swim Behavior Reveals Novel Features of Locomotion
Source: PLoS Comput Biol. 2014 Jul 17;10(7):e1003702. doi: 10.1371/journal.pcbi.1003702 (PMC4102393; doi:10.1371/journal.pcbi.1003702)
Supplement: Dataset S1 — Zip package containing source code and demos of the software CeleST. (ZIP) [file pcbi.1003702.s008.zip › CeleST submission small/demos/CeleST - demo with measures/CeleST/data/measures/wormMeas_Nemo-aging mutants-Trial1-good agers-All animals-Sample131.txt]

fields 34
worms 5
Wave_Initiation_Rate_Median
139.970450 130.948347 135.351929 130.987251 76.663959 
Wave_Initiation_Rate_Range
92.919581 70.344171 84.615660 101.544856 92.004009 
Body_Wave_Number_Median
0.462618 0.510326 0.466969 0.477679 0.365645 
Body_Wave_Number_Range
0.423128 0.408521 0.474203 0.525564 0.358845 
Asymmetry_Median
0.002835 0.005441 -0.004111 -0.018816 0.002323 
Asymmetry_Range
0.045300 0.062127 0.102181 0.084728 0.162657 
Reverse_Swimming
3.753450 6.925638 4.453125 6.071757 5.084746 
Curling
0.000000 0.610998 1.939655 1.549815 2.235294 
Stretch_Median
0.306746 0.357322 0.369648 0.388542 0.406036 
Stretch_Range
0.195513 0.374564 0.255413 0.267867 0.339804 
Attenuation_Median
63.581537 67.830799 67.541624 67.654525 66.171802 
Attenuation_Range
24.626638 36.781762 25.011884 46.998815 38.911151 
Traveling_Speed_Mean
13.851378 9.866109 8.400059 15.209223 11.029875 
Brush_Stroke_Median
0.340048 0.047150 0.353016 0.235333 0.155852 
Brush_Stroke_Range
0.079515 0.046414 0.376398 0.060826 0.085078 
Activity_Index_Median
338.911894 312.312529 347.155560 352.881057 209.103204 
Activity_Index_Range
246.972326 252.821275 550.831525 331.736934 225.760870 
Wave_Initiation_Rate_10
60.938523 66.728226 56.124779 66.857935 54.934614 
Body_Wave_Number_10
0.279462 0.258968 0.071180 0.123069 0.162041 
Asymmetry_10
-0.013030 -0.033263 -0.084779 -0.076233 -0.067114 
Stretch_10
0.254955 0.261452 0.295632 0.300066 0.285574 
Attenuation_10
50.667622 39.350943 52.657899 29.235106 37.131362 
Brush_Stroke_10
0.283539 0.040262 0.272875 0.194411 0.126434 
Activity_Index_10
135.763307 124.557902 116.614384 167.019065 110.154639 
usability
1.000000 0.902574 0.852941 0.996324 0.937500 
status
valid
valid
valid
valid
valid
highThr
51.000000 59.000000 56.000000 57.000000 55.000000 
lowThr
32.000000 31.000000 28.000000 36.000000 28.000000 
prevThr
25.000000 25.000000 25.000000 21.000000 19.000000 
highThrDef
51.000000 59.000000 56.000000 57.000000 55.000000 
lowThrDef
32.000000 31.000000 28.000000 36.000000 28.000000 
prevThrDef
25.000000 25.000000 25.000000 25.000000 25.000000 
manualSeparators

450  451
380  381
232  233
197  198  285  286
separators
1  136  137  142  143  279  281  295  296  482  483  517  518  545
1  175  176  177  178  180  181  182  183  184  188  189  191  198  200  201  202  207  211  212  214  215  216  220  221  222  229  230  231  234  256  257  450  451  454  455  545
1  122  123  175  176  177  178  179  180  181  184  187  188  189  191  201  202  207  211  212  213  214  215  220  221  222  223  228  229  231  232  233  234  241  242  291  292  342  343  380  381  382  445  446  514  518  521  522  523  534  535  538  539  541  542  543  544  545
1   55   56  231  232  233  411  412  545
1  175  176  197  198  199  285  286  287  336  337  514  518  521  522  523  529  530  535  536  538  539  540  544  545
