# Supplementary material for: CeleST: Computer Vision Software for Quantitative Analysis of C. elegans Swim Behavior Reveals Novel Features of Locomotion
Source: PLoS Comput Biol. 2014 Jul 17;10(7):e1003702. doi: 10.1371/journal.pcbi.1003702 (PMC4102393; doi:10.1371/journal.pcbi.1003702)
Supplement: Dataset S1 — Zip package containing source code and demos of the software CeleST. (ZIP) [file pcbi.1003702.s008.zip › CeleST submission small/demos/CeleST - demo with measures/CeleST/data/measures/wormMeas_Nemo-aging mutants-Trial1-good agers-All animals-Sample132.txt]

fields 34
worms 5
Wave_Initiation_Rate_Median
99.551333 65.849182 93.522667 151.306696 151.863593 
Wave_Initiation_Rate_Range
81.545791 134.787322 105.454383 117.261386 94.299880 
Body_Wave_Number_Median
0.276612 0.506655 0.572030 0.478307 0.356638 
Body_Wave_Number_Range
0.417720 1.024550 0.599853 0.536233 0.202699 
Asymmetry_Median
0.001661 0.016329 -0.007709 0.001676 -0.002657 
Asymmetry_Range
0.104818 0.088751 0.081321 0.059842 0.034920 
Reverse_Swimming
3.478261 5.980498 4.581417 5.850966 0.000000 
Curling
4.911504 4.541833 0.000000 0.994475 0.551471 
Stretch_Median
0.400948 0.413859 0.347692 0.286839 0.325392 
Stretch_Range
0.516144 0.445737 0.199476 0.239631 0.205842 
Attenuation_Median
60.252274 38.172056 49.123878 66.938250 70.819667 
Attenuation_Range
38.372235 62.157436 33.122260 26.554122 21.837866 
Traveling_Speed_Mean
9.087122 8.416573 7.046193 12.766808 13.980622 
Brush_Stroke_Median
0.057752 0.410555 0.150640 0.443772 0.385670 
Brush_Stroke_Range
0.025164 0.179484 0.033920 0.072642 0.122300 
Activity_Index_Median
295.515506 205.194304 231.770719 472.535116 354.091824 
Activity_Index_Range
284.195207 436.894661 281.826522 389.241952 272.945529 
Wave_Initiation_Rate_10
48.831801 18.910506 27.957984 52.587393 67.610192 
Body_Wave_Number_10
0.084094 0.128994 0.274239 0.151842 0.240870 
Asymmetry_10
-0.032202 -0.029011 -0.045303 -0.043750 -0.023836 
Stretch_10
0.282169 0.288329 0.264724 0.231762 0.277288 
Attenuation_10
32.289542 6.998554 34.364619 50.619665 59.069811 
Brush_Stroke_10
0.041347 0.303276 0.131082 0.401176 0.293491 
Activity_Index_10
127.397576 34.652017 65.795073 155.475050 111.709198 
usability
0.830882 0.922794 1.000000 0.998162 1.000000 
status
valid
valid
valid
valid
valid
highThr
56.000000 51.000000 47.000000 53.000000 46.000000 
lowThr
34.000000 31.000000 31.000000 29.000000 31.000000 
prevThr
12.000000 21.000000 25.000000 25.000000 10.000000 
highThrDef
56.000000 51.000000 47.000000 53.000000 46.000000 
lowThrDef
27.000000 31.000000 31.000000 29.000000 31.000000 
prevThrDef
25.000000 25.000000 25.000000 25.000000 25.000000 
manualSeparators
410  411  472  473  474


separators
1    7    8   37   38   54   56   84   86   88   89  188  190  193  194  197  199  224  226  229  230  260  281  305  307  350  351  359  360  410  411  412  461  462  472  473  474  491  492  526  541  542  544  545
1   23   24   41   43   44   45   68   69   98   99  338  339  359  361  366  367  380  381  421  422  545
1   21   22  201  202  545
1   62   63  277  278  292  293  422  423  543  544  545
1    8    9  245  246  248  249  263  264  497  499  545
