# Supplementary material for: CeleST: Computer Vision Software for Quantitative Analysis of C. elegans Swim Behavior Reveals Novel Features of Locomotion
Source: PLoS Comput Biol. 2014 Jul 17;10(7):e1003702. doi: 10.1371/journal.pcbi.1003702 (PMC4102393; doi:10.1371/journal.pcbi.1003702)
Supplement: Dataset S1 — Zip package containing source code and demos of the software CeleST. (ZIP) [file pcbi.1003702.s008.zip › CeleST submission small/demos/CeleST - demo with measures/CeleST/data/measures/wormMeas_Nemo-aging mutants-Trial1-good agers-All animals-Sample133.txt]

fields 34
worms 6
Wave_Initiation_Rate_Median
90.295866 126.363803 135.864863 NaN NaN NaN 
Wave_Initiation_Rate_Range
99.817865 76.034576 99.819549 NaN NaN NaN 
Body_Wave_Number_Median
0.375574 0.546631 0.567628 NaN NaN NaN 
Body_Wave_Number_Range
0.334600 0.272349 0.363709 NaN NaN NaN 
Asymmetry_Median
0.008064 -0.019507 -0.026133 NaN NaN NaN 
Asymmetry_Range
0.120431 0.099536 0.095540 NaN NaN NaN 
Reverse_Swimming
0.220791 0.000000 0.000000 NaN NaN NaN 
Curling
1.015038 3.132530 2.629482 NaN NaN NaN 
Stretch_Median
0.405092 0.365307 0.346765 NaN NaN NaN 
Stretch_Range
0.343641 0.269651 0.317062 NaN NaN NaN 
Attenuation_Median
60.822989 60.324618 56.608991 NaN NaN NaN 
Attenuation_Range
28.814518 23.114195 33.846233 NaN NaN NaN 
Traveling_Speed_Mean
10.040986 10.479152 12.452404 NaN NaN NaN 
Brush_Stroke_Median
0.097702 0.280156 0.100922 NaN NaN NaN 
Brush_Stroke_Range
0.026970 0.071106 0.016295 NaN NaN NaN 
Activity_Index_Median
298.102149 324.857050 346.555819 NaN NaN NaN 
Activity_Index_Range
301.838517 206.643279 210.336762 NaN NaN NaN 
Wave_Initiation_Rate_10
35.231668 59.803564 50.693050 NaN NaN NaN 
Body_Wave_Number_10
0.203575 0.385897 0.270741 NaN NaN NaN 
Asymmetry_10
-0.036447 -0.102411 -0.104123 NaN NaN NaN 
Stretch_10
0.302224 0.270079 0.285149 NaN NaN NaN 
Attenuation_10
47.974600 48.701944 33.781583 NaN NaN NaN 
Brush_Stroke_10
0.087716 0.234316 0.092996 NaN NaN NaN 
Activity_Index_10
122.402964 145.236570 164.504799 NaN NaN NaN 
usability
0.977941 0.915441 0.922794 0.996324 1.000000 0.000000 
status
valid
valid
valid
rejected
rejected
rejected
highThr
55.000000 54.000000 59.000000 34.000000 39.000000 NaN 
lowThr
31.000000 33.000000 33.000000 21.000000 30.000000 0.000000 
prevThr
14.000000 25.000000 25.000000 25.000000 25.000000 25.000000 
highThrDef
55.000000 54.000000 59.000000 34.000000 39.000000 NaN 
lowThrDef
31.000000 33.000000 31.000000 21.000000 30.000000 0.000000 
prevThrDef
25.000000 25.000000 25.000000 25.000000 25.000000 25.000000 
manualSeparators
192  193
296  297  464  465  466  467  537  538  358  366  367  357  528  451
441  442  517  518


separators
1   32   33   64   67  192  193  194  302  303  310  311  364  365  532  533  545
1  239  240  281  283  296  297  298  324  325  341  342  343  344  357  358  365  366  367  421  422  451  464  465  466  467  509  510  528  537  538  539  540  545
1  263  264  441  442  443  444  471  472  481  504  505  517  518  519  545
1  246  247  521  522  545
1  202  203  488  489  545
1  545
