# Supplementary material for: CeleST: Computer Vision Software for Quantitative Analysis of C. elegans Swim Behavior Reveals Novel Features of Locomotion
Source: PLoS Comput Biol. 2014 Jul 17;10(7):e1003702. doi: 10.1371/journal.pcbi.1003702 (PMC4102393; doi:10.1371/journal.pcbi.1003702)
Supplement: Dataset S1 — Zip package containing source code and demos of the software CeleST. (ZIP) [file pcbi.1003702.s008.zip › CeleST submission small/demos/CeleST - demo with measures/CeleST/data/measures/wormMeas_Nemo-aging mutants-Trial1-good agers-All animals-Sample134.txt]

fields 34
worms 7
Wave_Initiation_Rate_Median
136.092820 159.223912 69.058645 115.655513 116.851323 NaN NaN 
Wave_Initiation_Rate_Range
85.626794 156.171970 133.032252 117.941102 139.022001 NaN NaN 
Body_Wave_Number_Median
0.532427 0.653196 0.241940 0.415106 0.461290 NaN NaN 
Body_Wave_Number_Range
0.540597 0.614403 0.552283 0.429266 0.506792 NaN NaN 
Asymmetry_Median
0.007691 0.010390 -0.011449 -0.007818 -0.016615 NaN NaN 
Asymmetry_Range
0.078778 0.049040 0.083913 0.118704 0.105813 NaN NaN 
Reverse_Swimming
8.372093 0.000000 7.641100 4.857406 6.007702 NaN NaN 
Curling
3.681818 0.000000 2.943925 1.558442 2.826552 NaN NaN 
Stretch_Median
0.389267 0.308806 0.435774 0.352549 0.376881 NaN NaN 
Stretch_Range
0.299972 0.267098 0.425819 0.293040 0.395483 NaN NaN 
Attenuation_Median
61.779700 69.200578 54.833820 57.053679 60.952555 NaN NaN 
Attenuation_Range
31.690373 15.130620 42.187429 27.537690 47.148359 NaN NaN 
Traveling_Speed_Mean
11.622610 5.759367 5.099931 11.631075 9.514682 NaN NaN 
Brush_Stroke_Median
0.824571 0.105540 0.074749 0.338263 0.335925 NaN NaN 
Brush_Stroke_Range
0.567845 0.070828 0.054444 0.103076 0.393040 NaN NaN 
Activity_Index_Median
713.903871 794.813834 383.645551 268.705071 369.920805 NaN NaN 
Activity_Index_Range
665.943935 896.421312 826.819928 309.277412 603.050904 NaN NaN 
Wave_Initiation_Rate_10
66.974200 12.940082 30.643175 34.664345 30.675610 NaN NaN 
Body_Wave_Number_10
0.110878 0.459832 0.036077 0.172642 0.244125 NaN NaN 
Asymmetry_10
-0.030431 -0.013908 -0.065303 -0.096859 -0.097561 NaN NaN 
Stretch_10
0.324476 0.253368 0.280366 0.304646 0.265969 NaN NaN 
Attenuation_10
41.500223 60.482561 28.213059 39.057882 23.490828 NaN NaN 
Brush_Stroke_10
0.368012 0.049540 0.057795 0.267491 0.268357 NaN NaN 
Activity_Index_10
319.950196 78.313940 103.447292 76.992502 74.237367 NaN NaN 
usability
0.808824 0.687500 0.786765 0.990809 0.858456 0.000000 0.000000 
status
valid
valid
valid
valid
valid
rejected
rejected
highThr
53.000000 63.000000 67.000000 48.000000 0.000000 0.000000 NaN 
lowThr
34.000000 33.000000 29.000000 27.000000 0.000000 0.000000 0.000000 
prevThr
15.000000 8.000000 25.000000 25.000000 22.000000 25.000000 25.000000 
highThrDef
53.000000 63.000000 67.000000 48.000000 54.000000 54.000000 NaN 
lowThrDef
34.000000 0.000000 20.000000 27.000000 24.000000 37.000000 0.000000 
prevThrDef
25.000000 25.000000 25.000000 25.000000 25.000000 25.000000 25.000000 
manualSeparators
146  147  148  150  151  357  358  421  422  510  511
164  165
544   92   93  483  484  490  491
124  125
161  162  160  512  513


separators
1   28   29   44   45   46   61   62   81  103  104  145  146  147  148  150  151  152  357  358  359  376  380  383  387  388  396  397  399  402  403  412  421  422  441  442  510  511  513  514  545
1   11   12   25   26   79   80   81  101  124  125  164  165  167  169  170  171  173  174  181  182  183  201  202  203  204  281  376  377  378  380  385  387  388  389  391  399  412  422  430  431  437  439  545
1   10   11   41   42   89   92   93  101  102  120  122  123  128  129  137  138  164  165  167  169  170  171  172  174  181  182  183  186  221  222  226  227  241  246  247  249  250  253  254  259  260  261  262  348  349  352  353  376  378  383  385  430  431  432  437  439  454  455  460  461  468  469  470  473  478  479  483  484  490  491  501  506  507  511  521  522  544  545
1  122  123  124  125  419  420  421  425  426  545
1   41   57   58   61   62  160  161  162  168  169  170  183  184  299  300  385  386  436  437  454  455  460  461  469  470  473  478  479  491  492  499  500  507  511  512  513  545
1  281  545
1  545
