# Supplementary material for: CeleST: Computer Vision Software for Quantitative Analysis of C. elegans Swim Behavior Reveals Novel Features of Locomotion
Source: PLoS Comput Biol. 2014 Jul 17;10(7):e1003702. doi: 10.1371/journal.pcbi.1003702 (PMC4102393; doi:10.1371/journal.pcbi.1003702)
Supplement: Dataset S1 — Zip package containing source code and demos of the software CeleST. (ZIP) [file pcbi.1003702.s008.zip › CeleST submission small/demos/CeleST - demo with measures/CeleST/data/measures/wormMeas_Nemo-aging mutants-Trial1-good agers-All animals-Sample135.txt]

fields 34
worms 6
Wave_Initiation_Rate_Median
146.313148 45.748528 6.798993 135.854572 NaN NaN 
Wave_Initiation_Rate_Range
94.676676 66.704142 1.802651 138.390045 NaN NaN 
Body_Wave_Number_Median
0.449460 0.457775 1.875486 0.465388 NaN NaN 
Body_Wave_Number_Range
0.354456 0.629817 0.116475 0.549293 NaN NaN 
Asymmetry_Median
0.002936 0.043557 0.057607 -0.015721 NaN NaN 
Asymmetry_Range
0.061777 0.147342 0.031274 0.097604 NaN NaN 
Reverse_Swimming
0.000000 0.000000 0.000000 4.207120 NaN NaN 
Curling
0.992647 4.923077 0.000000 0.865979 NaN NaN 
Stretch_Median
0.315575 0.626588 0.410235 0.363248 NaN NaN 
Stretch_Range
0.254036 0.434800 0.152809 0.350268 NaN NaN 
Attenuation_Median
68.006755 55.831068 77.012892 58.945409 NaN NaN 
Attenuation_Range
23.375852 39.312302 18.909975 32.022028 NaN NaN 
Traveling_Speed_Mean
17.212136 2.168921 0.353749 12.132001 NaN NaN 
Brush_Stroke_Median
0.389663 0.050367 0.026594 0.436391 NaN NaN 
Brush_Stroke_Range
0.119870 0.047435 0.011875 0.092206 NaN NaN 
Activity_Index_Median
323.685781 147.040378 8.996521 374.304298 NaN NaN 
Activity_Index_Range
258.354714 147.993253 4.674814 393.644726 NaN NaN 
Wave_Initiation_Rate_10
67.721031 25.645576 6.300628 30.794340 NaN NaN 
Body_Wave_Number_10
0.313565 0.225808 1.803580 0.151218 NaN NaN 
Asymmetry_10
-0.020661 0.002983 0.032492 -0.084454 NaN NaN 
Stretch_10
0.246112 0.360853 0.323181 0.266817 NaN NaN 
Attenuation_10
55.142746 32.172684 66.953482 42.378033 NaN NaN 
Brush_Stroke_10
0.310607 0.044060 0.025773 0.383257 NaN NaN 
Activity_Index_10
144.028604 84.012472 8.028278 73.020279 NaN NaN 
usability
1.000000 0.716912 0.906250 0.891544 0.630515 0.000000 
status
valid
valid
valid
valid
rejected
rejected
highThr
52.000000 68.000000 56.000000 53.000000 60.000000 0.000000 
lowThr
32.000000 30.000000 37.000000 31.000000 30.000000 0.000000 
prevThr
19.000000 25.000000 25.000000 14.000000 10.000000 25.000000 
highThrDef
52.000000 68.000000 56.000000 53.000000 60.000000 63.000000 
lowThrDef
32.000000 4.000000 37.000000 32.000000 20.000000 15.000000 
prevThrDef
25.000000 25.000000 25.000000 25.000000 25.000000 25.000000 
manualSeparators

163  164  366  367  392  393  394  395
385  386  391  392
17   18  128  129  472  473  506  507  510  511  515  516  518  519  496  497  196  197  195  194
87   88  146  147  159  160  210  211  293  294  357  358  478  479  489  490

separators
1  269  270  421  422  511  512  545
1  123  141  142  163  164  174  175  201  238  239  240  243  261  262  269  270  271  274  275  278  279  283  284  287  288  289  290  301  351  358  359  360  361  366  367  372  373  388  389  391  392  393  394  395  434  435  521  525  541  542  545
1  353  355  360  361  377  380  382  385  386  391  392  394  401  402  404  407  408  409  410  413  414  417  418  421  433  438  441  448  545
1   17   18  128  129  134  135  194  195  196  197  198  243  244  339  340  449  450  456  458  460  470  472  473  478  491  492  494  495  496  497  504  506  507  508  510  511  515  516  518  519  522  523  529  531  545
1   41   42   86   87   88  132  133  135  136  146  147  149  150  159  160  161  185  186  187  201  202  210  211  212  213  214  217  218  292  293  294  353  355  357  358  360  361  366  367  376  377  380  381  382  386  388  394  395  404  408  409  410  413  414  417  418  421  433  438  448  449  450  456  458  460  470  472  478  479  489  490  491  501  502  504  506  507  508  510  511  515  516  518  519  522  523  529  531  545
1  545
