# Supplementary material for: CeleST: Computer Vision Software for Quantitative Analysis of C. elegans Swim Behavior Reveals Novel Features of Locomotion
Source: PLoS Comput Biol. 2014 Jul 17;10(7):e1003702. doi: 10.1371/journal.pcbi.1003702 (PMC4102393; doi:10.1371/journal.pcbi.1003702)
Supplement: Dataset S1 — Zip package containing source code and demos of the software CeleST. (ZIP) [file pcbi.1003702.s008.zip › CeleST submission small/demos/CeleST - demo with measures/CeleST/data/measures/wormMeas_Nemo-aging mutants-Trial1-good agers-All animals-Sample164.txt]

fields 34
worms 5
Wave_Initiation_Rate_Median
8.578379 49.782497 41.397417 62.105751 NaN 
Wave_Initiation_Rate_Range
38.501441 116.862829 49.575749 105.283680 NaN 
Body_Wave_Number_Median
1.637679 0.354503 0.825864 0.815283 NaN 
Body_Wave_Number_Range
1.618932 0.617439 0.780562 1.119457 NaN 
Asymmetry_Median
0.044207 -0.002714 -0.003198 0.007913 NaN 
Asymmetry_Range
0.086120 0.222541 0.067924 0.045576 NaN 
Reverse_Swimming
5.254054 15.140187 20.798969 0.000000 NaN 
Curling
1.710794 7.405858 1.659574 0.000000 NaN 
Stretch_Median
0.459329 0.531573 0.470966 0.437595 NaN 
Stretch_Range
0.296025 0.509016 0.275248 0.211506 NaN 
Attenuation_Median
60.221341 50.238075 67.842200 72.382746 NaN 
Attenuation_Range
35.527348 50.963704 48.338331 28.498733 NaN 
Traveling_Speed_Mean
0.809592 3.724431 2.430741 1.896009 NaN 
Brush_Stroke_Median
0.059135 0.059179 0.061393 0.053680 NaN 
Brush_Stroke_Range
0.050597 0.043936 0.055630 0.027765 NaN 
Activity_Index_Median
21.217408 172.349141 94.536726 176.683536 NaN 
Activity_Index_Range
30.666709 324.194167 189.023696 294.815539 NaN 
Wave_Initiation_Rate_10
7.391088 22.523810 16.432546 10.233411 NaN 
Body_Wave_Number_10
0.199329 0.099758 0.572492 0.454552 NaN 
Asymmetry_10
0.003559 -0.109089 -0.032941 -0.010844 NaN 
Stretch_10
0.394964 0.298221 0.349781 0.337842 NaN 
Attenuation_10
34.466604 25.037092 29.376878 53.680477 NaN 
Brush_Stroke_10
0.044374 0.044810 0.047394 0.044903 NaN 
Activity_Index_10
14.444301 115.252267 33.985704 122.608912 NaN 
usability
0.902574 0.878676 0.863971 0.626838 0.000000 
status
valid
valid
valid
valid
rejected
highThr
56.000000 52.000000 47.000000 61.000000 NaN 
lowThr
21.000000 24.000000 27.000000 29.000000 0.000000 
prevThr
25.000000 25.000000 25.000000 25.000000 25.000000 
highThrDef
56.000000 52.000000 47.000000 61.000000 NaN 
lowThrDef
11.000000 19.000000 27.000000 16.000000 0.000000 
prevThrDef
25.000000 25.000000 25.000000 25.000000 25.000000 
manualSeparators
383  384  389  390  391  392  393  395  396  402  403  401
211  212  213  258  259  332  333  331  371  372  427  428  450  451

79  80  83  84

separators
1  228  231  236  238  239  240  246  247  248  249  264  265  266  267  274  275  282  288  295  298  299  307  309  313  315  317  318  329  331  332  333  339  340  341  343  349  350  356  360  363  364  365  366  374  375  383  384  385  389  390  391  392  393  395  396  401  402  403  404  405  406  407  410  411  413  414  416  417  420  421  426  427  429  430  431  432  440  441  502  503  535  536  545
1   50   51   81   85   86   99  211  212  213  215  216  237  238  258  259  281  282  331  332  333  334  363  365  371  372  374  375  378  382  385  386  387  388  427  428  429  450  451  452  542  543  544  545
1  268  334  537  545
1   45   49   56   63   69   73   79   80   83   84  102  103  104  105  107  109  110  111  112  113  114  117  118  129  131  132  133  134  138  140  143  144  150  151  160  161  162  163  164  166  171  172  187  188  204  206  261  290  291  505  506  507  509  510  514  545
1  545
