# Supplementary material for: CeleST: Computer Vision Software for Quantitative Analysis of C. elegans Swim Behavior Reveals Novel Features of Locomotion
Source: PLoS Comput Biol. 2014 Jul 17;10(7):e1003702. doi: 10.1371/journal.pcbi.1003702 (PMC4102393; doi:10.1371/journal.pcbi.1003702)
Supplement: Dataset S1 — Zip package containing source code and demos of the software CeleST. (ZIP) [file pcbi.1003702.s008.zip › CeleST submission small/demos/CeleST - demo with measures/CeleST/data/measures/wormMeas_Nemo-aging mutants-Trial1-good agers-All animals-Sample165.txt]

fields 34
worms 5
Wave_Initiation_Rate_Median
6.297296 41.949473 46.718878 134.124049 NaN 
Wave_Initiation_Rate_Range
1.741629 84.205797 104.410528 107.904176 NaN 
Body_Wave_Number_Median
1.934486 0.667877 0.332304 0.584718 NaN 
Body_Wave_Number_Range
0.110207 0.715743 0.406520 0.532228 NaN 
Asymmetry_Median
0.026019 -0.031501 -0.044222 0.001592 NaN 
Asymmetry_Range
0.064376 0.061534 0.254640 0.123200 NaN 
Reverse_Swimming
0.000000 0.000000 8.022099 0.000000 NaN 
Curling
0.000000 0.518359 10.299401 0.923077 NaN 
Stretch_Median
0.415215 0.516054 0.597915 0.328988 NaN 
Stretch_Range
0.113512 0.261747 0.425312 0.330668 NaN 
Attenuation_Median
64.566451 74.555040 64.364711 71.791450 NaN 
Attenuation_Range
33.677386 22.337841 49.975727 26.546910 NaN 
Traveling_Speed_Mean
0.688189 2.258749 6.368679 9.147639 NaN 
Brush_Stroke_Median
0.030127 0.059926 0.110317 0.094516 NaN 
Brush_Stroke_Range
0.005782 0.019612 0.073522 0.028170 NaN 
Activity_Index_Median
9.971916 110.297945 132.923177 430.645953 NaN 
Activity_Index_Range
3.943694 127.194211 355.293278 354.793747 NaN 
Wave_Initiation_Rate_10
5.654199 22.267010 29.685282 41.817576 NaN 
Body_Wave_Number_10
1.845124 0.394782 0.128315 0.199214 NaN 
Asymmetry_10
-0.017419 -0.072739 -0.134943 -0.018873 NaN 
Stretch_10
0.358893 0.375391 0.324992 0.245702 NaN 
Attenuation_10
44.909875 59.122282 25.277071 54.406352 NaN 
Brush_Stroke_10
0.027148 0.046414 0.067256 0.075952 NaN 
Activity_Index_10
7.826448 65.438371 63.110150 137.568441 NaN 
usability
1.000000 0.851103 0.920956 0.955882 1.000000 
status
valid
valid
valid
valid
rejected
highThr
51.000000 52.000000 62.000000 66.000000 39.000000 
lowThr
20.000000 24.000000 31.000000 24.000000 26.000000 
prevThr
25.000000 25.000000 19.000000 25.000000 25.000000 
highThrDef
51.000000 52.000000 62.000000 66.000000 39.000000 
lowThrDef
20.000000 20.000000 31.000000 24.000000 26.000000 
prevThrDef
25.000000 25.000000 25.000000 25.000000 25.000000 
manualSeparators

137  138  224  225
91   92  257  258  335  336  337  338  422  423  424
130  131  132  133

separators
1  545
1  107  108  137  138  139  143  161  162  201  202  209  210  223  224  225  307  308  545
1   21   41   58   59   90   91   92  214  215  225  226  257  258  261  262  286  287  335  336  337  338  369  370  421  422  423  424  453  454  511  521  522  533  534  545
1   53   55  130  131  132  133  202  223  224  225  545
1    2  161  162  163  164  181  182  201  202  209  210  241  242  461  462  481  482  545
