# Supplementary material for: CeleST: Computer Vision Software for Quantitative Analysis of C. elegans Swim Behavior Reveals Novel Features of Locomotion
Source: PLoS Comput Biol. 2014 Jul 17;10(7):e1003702. doi: 10.1371/journal.pcbi.1003702 (PMC4102393; doi:10.1371/journal.pcbi.1003702)
Supplement: Dataset S1 — Zip package containing source code and demos of the software CeleST. (ZIP) [file pcbi.1003702.s008.zip › CeleST submission small/demos/CeleST - demo with measures/CeleST/data/measures/wormMeas_Nemo-aging mutants-Trial1-good agers-All animals-Sample166.txt]

fields 34
worms 6
Wave_Initiation_Rate_Median
73.931927 63.706504 8.094737 169.457664 NaN NaN 
Wave_Initiation_Rate_Range
94.149395 70.965694 5.885698 151.626336 NaN NaN 
Body_Wave_Number_Median
0.471798 0.370230 1.769969 0.390444 NaN NaN 
Body_Wave_Number_Range
0.553412 0.413250 0.869492 0.464892 NaN NaN 
Asymmetry_Median
-0.008942 -0.041473 -0.073543 0.001575 NaN NaN 
Asymmetry_Range
0.094996 0.179099 0.145953 0.066142 NaN NaN 
Reverse_Swimming
11.364562 0.000000 0.181452 0.000000 NaN NaN 
Curling
0.689655 13.254157 0.000000 0.000000 NaN NaN 
Stretch_Median
0.395123 0.623346 0.595766 0.317128 NaN NaN 
Stretch_Range
0.256713 0.326070 0.288730 0.198957 NaN NaN 
Attenuation_Median
59.752553 60.031423 53.705819 66.003154 NaN NaN 
Attenuation_Range
54.938329 51.941924 34.023006 21.096266 NaN NaN 
Traveling_Speed_Mean
14.687402 5.599167 0.007526 14.924241 NaN NaN 
Brush_Stroke_Median
0.442100 0.073018 0.030116 0.475143 NaN NaN 
Brush_Stroke_Range
0.494145 0.050760 0.001647 0.112690 NaN NaN 
Activity_Index_Median
240.455571 258.584168 11.923943 400.425710 NaN NaN 
Activity_Index_Range
674.514121 481.952031 1.027702 339.181041 NaN NaN 
Wave_Initiation_Rate_10
50.169277 49.348436 6.283717 34.153927 NaN NaN 
Body_Wave_Number_10
0.142972 0.165596 1.093818 0.157999 NaN NaN 
Asymmetry_10
-0.051637 -0.159370 -0.119047 -0.046238 NaN NaN 
Stretch_10
0.306267 0.387087 0.489389 0.257420 NaN NaN 
Attenuation_10
18.681255 16.469200 38.010411 56.071089 NaN NaN 
Brush_Stroke_10
0.330521 0.057333 0.028613 0.421825 NaN NaN 
Activity_Index_10
127.084396 167.546883 11.627920 114.378449 NaN NaN 
usability
0.959559 0.773897 0.722426 0.985294 0.468750 0.001838 
status
valid
valid
valid
valid
rejected
rejected
highThr
55.000000 57.000000 37.000000 50.000000 41.000000 33.000000 
lowThr
32.000000 32.000000 28.000000 28.000000 27.000000 32.000000 
prevThr
12.000000 25.000000 96.000000 25.000000 25.000000 25.000000 
highThrDef
55.000000 57.000000 37.000000 50.000000 41.000000 33.000000 
lowThrDef
32.000000 32.000000 22.000000 28.000000 19.000000 32.000000 
prevThrDef
25.000000 25.000000 25.000000 25.000000 25.000000 25.000000 
manualSeparators
161  162  166  167  525  526
181  182  183  335  336  492  493  491  490


separators
1  161  162  165  166  167  339  341  419  420  525  526  529  530  533  537  538  542  545
1   38   39   65   66   68   70   98   99  113  141  142  162  163  165  166  181  182  183  187  191  201  202  208  221  222  223  227  228  240  241  265  281  282  306  307  335  336  337  449  450  482  483  484  490  491  492  493  501  502  521  522  530  531  545
1    2   15   17   18   21   24   25   27   28   35   36   39   40   42   46   47   63   64   66   68  122  123  124  125  126  137  138  139  140  141  145  146  159  160  163  164  167  168  169  170  171  173  175  179  181  182  183  184  192  193  197  198  202  203  206  207  215  216  218  220  221  276  277  284  286  287  290  291  292  294  295  298  300  302  303  305  306  310  311  315  317  321  322  337  338  345  346  349  350  366  367  373  374  390  392  396  397  398  399  402  406  407  408  410  411  435  437  438  487  488  489  493  495  499  500  520  521  522  524  526  541  542  544  545
1  145  146  222  223  306  307  356  357  432  435  436  438  444  445  501  503  511  512  517  518  524  525  530  531  537  538  543  544  545
1   61   62   63   64   65   66   67   69   70   71   72   76   77   78   79   81   82   86   87  121  122  136  143  145  148  152  154  156  159  161  162  163  169  171  176  181  185  186  188  189  201  202  242  343  344  349  350  353  354  357  358  367  368  369  370  373  381  382  398  399  402  403  410  411  413  414  423  424  428  429  434  435  439  440  444  445  451  452  453  454  455  456  457  458  460  461  465  466  468  469  470  471  472  473  474  475  476  480  481  483  485  486  487  490  492  493  494  495  496  499  500  501  502  545
1  181  182  184  186  187  188  189  214  215  222  223  242  481  545
