# Supplementary material for: CeleST: Computer Vision Software for Quantitative Analysis of C. elegans Swim Behavior Reveals Novel Features of Locomotion
Source: PLoS Comput Biol. 2014 Jul 17;10(7):e1003702. doi: 10.1371/journal.pcbi.1003702 (PMC4102393; doi:10.1371/journal.pcbi.1003702)
Supplement: Dataset S1 — Zip package containing source code and demos of the software CeleST. (ZIP) [file pcbi.1003702.s008.zip › CeleST submission small/demos/CeleST - demo with measures/CeleST/data/measures/wormMeas_Nemo-aging mutants-Trial1-good agers-All animals-Sample167.txt]

fields 34
worms 5
Wave_Initiation_Rate_Median
NaN 7.152122 46.210168 NaN NaN 
Wave_Initiation_Rate_Range
NaN 3.803677 74.175298 NaN NaN 
Body_Wave_Number_Median
NaN 1.877761 0.257361 NaN NaN 
Body_Wave_Number_Range
NaN 0.400255 0.342544 NaN NaN 
Asymmetry_Median
NaN 0.023200 0.132676 NaN NaN 
Asymmetry_Range
NaN 0.066360 0.251385 NaN NaN 
Reverse_Swimming
NaN 0.000000 5.714286 NaN NaN 
Curling
NaN 0.000000 15.465394 NaN NaN 
Stretch_Median
NaN 0.446986 0.645742 NaN NaN 
Stretch_Range
NaN 0.099788 0.367187 NaN NaN 
Attenuation_Median
NaN 63.258262 39.322830 NaN NaN 
Attenuation_Range
NaN 29.947586 52.223182 NaN NaN 
Traveling_Speed_Mean
NaN 0.087869 4.037733 NaN NaN 
Brush_Stroke_Median
NaN 0.033648 0.161492 NaN NaN 
Brush_Stroke_Range
NaN 0.006512 0.074654 NaN NaN 
Activity_Index_Median
NaN 11.912026 556.238318 NaN NaN 
Activity_Index_Range
NaN 1.078145 580.848463 NaN NaN 
Wave_Initiation_Rate_10
NaN 6.029095 32.958342 NaN NaN 
Body_Wave_Number_10
NaN 1.566372 0.058523 NaN NaN 
Asymmetry_10
NaN -0.016928 -0.018174 NaN NaN 
Stretch_10
NaN 0.368635 0.439344 NaN NaN 
Attenuation_10
NaN 39.970872 11.640184 NaN NaN 
Brush_Stroke_10
NaN 0.031921 0.109256 NaN NaN 
Activity_Index_10
NaN 11.523944 217.197524 NaN NaN 
usability
1.000000 0.891544 0.770221 0.301471 1.000000 
status
rejected
valid
valid
rejected
rejected
highThr
52.000000 44.000000 59.000000 39.000000 40.000000 
lowThr
41.000000 25.000000 29.000000 24.000000 20.000000 
prevThr
25.000000 90.000000 25.000000 90.000000 25.000000 
highThrDef
52.000000 44.000000 59.000000 39.000000 NaN 
lowThrDef
41.000000 21.000000 29.000000 14.000000 0.000000 
prevThrDef
25.000000 25.000000 25.000000 25.000000 25.000000 
manualSeparators


173  174  250  251  276  277  278  279  280  320  321  370  371  471  472  468  469  466  467


separators
1   59   60  545
1    2    3    4   21   23   62   63   82   83  113  114  142  144  153  154  161  162  226  227  271  272  281  283  328  329  336  337  343  344  345  346  350  351  352  353  355  356  357  360  361  364  365  371  375  378  380  381  383  395  396  397  401  403  482  483  521  522  541  542  545
1   61  101  102  173  174  175  176  194  195  203  204  213  221  222  234  236  250  251  252  276  277  278  279  280  320  321  324  325  337  338  359  360  370  371  373  374  408  409  441  442  466  467  468  469  471  472  473  474  517  518  545
1  161  162  201  202  261  262  263  268  269  272  273  278  279  283  284  285  286  290  291  293  294  296  297  301  302  308  321  322  324  329  330  343  345  346  354  355  357  358  361  362  376  381  382  383  384  385  395  409  410  411  413  415  416  423  428  429  431  432  434  438  439  441  442  443  444  445  446  449  450  456  462  465  466  503  505  506  517  524  525  526  541  543  545
1  545
