# Supplementary material for: CeleST: Computer Vision Software for Quantitative Analysis of C. elegans Swim Behavior Reveals Novel Features of Locomotion
Source: PLoS Comput Biol. 2014 Jul 17;10(7):e1003702. doi: 10.1371/journal.pcbi.1003702 (PMC4102393; doi:10.1371/journal.pcbi.1003702)
Supplement: Dataset S1 — Zip package containing source code and demos of the software CeleST. (ZIP) [file pcbi.1003702.s008.zip › CeleST submission small/demos/CeleST - demo with measures/CeleST/data/measures/wormMeas_Nemo-aging mutants-Trial1-good agers-All animals-Sample168.txt]

fields 34
worms 5
Wave_Initiation_Rate_Median
5.993772 135.967575 59.623493 135.350412 48.689009 
Wave_Initiation_Rate_Range
0.877609 96.634410 118.538911 111.454261 49.892646 
Body_Wave_Number_Median
1.937362 0.398290 0.314696 0.458767 0.459500 
Body_Wave_Number_Range
0.063189 0.242045 0.366327 0.456091 0.728078 
Asymmetry_Median
0.067644 0.002910 0.003550 -0.006625 -0.016585 
Asymmetry_Range
0.019695 0.054370 0.166897 0.065537 0.087843 
Reverse_Swimming
0.000000 0.000000 8.108108 0.000000 0.000000 
Curling
0.000000 1.343284 6.012270 5.822785 1.073559 
Stretch_Median
0.302116 0.390210 0.439935 0.389426 0.490330 
Stretch_Range
0.148536 0.338343 0.378597 0.538858 0.234333 
Attenuation_Median
79.045661 65.824167 53.533304 56.814451 70.637331 
Attenuation_Range
19.998406 23.955011 37.064637 49.038712 22.601805 
Traveling_Speed_Mean
0.513667 15.242563 9.916045 14.583139 5.075620 
Brush_Stroke_Median
0.027068 0.601177 0.376441 0.305536 0.196726 
Brush_Stroke_Range
0.001808 0.201608 0.166153 0.051777 0.115808 
Activity_Index_Median
8.133517 575.745989 208.673926 409.594935 154.673269 
Activity_Index_Range
0.850182 407.991898 358.936146 342.105011 193.087553 
Wave_Initiation_Rate_10
5.581878 41.836114 33.125804 24.518924 17.865657 
Body_Wave_Number_10
1.906300 0.308007 0.127232 0.123235 0.220765 
Asymmetry_10
0.058800 -0.010874 -0.049346 -0.045469 -0.056325 
Stretch_10
0.224978 0.316317 0.257388 0.321024 0.389325 
Attenuation_10
63.662293 54.073676 34.763394 20.550241 56.679135 
Brush_Stroke_10
0.026029 0.437466 0.262659 0.280275 0.149967 
Activity_Index_10
7.711736 215.457717 69.031993 102.956729 86.860463 
usability
1.000000 0.985294 0.898897 0.871324 0.924632 
status
valid
valid
valid
valid
valid
highThr
52.000000 58.000000 58.000000 59.000000 47.000000 
lowThr
38.000000 37.000000 30.000000 30.000000 26.000000 
prevThr
25.000000 10.000000 15.000000 10.000000 25.000000 
highThrDef
52.000000 58.000000 58.000000 59.000000 47.000000 
lowThrDef
38.000000 37.000000 23.000000 30.000000 26.000000 
prevThrDef
25.000000 25.000000 25.000000 25.000000 25.000000 
manualSeparators


340  341  361  362  376  377  438  439  440  441
80  81  79  77  78

separators
1  101  102  161  162  201  202  281  282  545
1   18   19   37   41   44   45  530  531  532  533  537  539  545
1   68   69   92   93  156  157  340  341  342  361  362  367  368  369  370  375  376  377  412  413  438  439  440  441  461  462  482  483  496  497  501  545
1   12   13   48   49   77   78   79   80   81   82  109  110  123  130  133  140  141  154  155  160  161  169  171  175  178  179  180  181  182  185  186  189  191  192  545
1   41   42   67   68  399  400  545
