# Supplementary material for: CeleST: Computer Vision Software for Quantitative Analysis of C. elegans Swim Behavior Reveals Novel Features of Locomotion
Source: PLoS Comput Biol. 2014 Jul 17;10(7):e1003702. doi: 10.1371/journal.pcbi.1003702 (PMC4102393; doi:10.1371/journal.pcbi.1003702)
Supplement: Dataset S1 — Zip package containing source code and demos of the software CeleST. (ZIP) [file pcbi.1003702.s008.zip › CeleST submission small/demos/CeleST - demo with measures/CeleST/data/measures/wormMeas_Nemo-aging mutants-Trial1-good agers-All animals-Sample169.txt]

fields 34
worms 5
Wave_Initiation_Rate_Median
168.261178 NaN 7.520295 60.991003 6.907076 
Wave_Initiation_Rate_Range
137.902015 NaN 2.484746 93.910387 8.280550 
Body_Wave_Number_Median
0.501405 NaN 1.863532 0.421515 1.609820 
Body_Wave_Number_Range
0.359752 NaN 0.248038 0.535614 1.328192 
Asymmetry_Median
-0.011955 NaN -0.084146 -0.015408 0.055933 
Asymmetry_Range
0.053975 NaN 0.012094 0.133199 0.311089 
Reverse_Swimming
4.250230 NaN 0.000000 21.992883 0.000000 
Curling
2.329020 NaN 0.000000 4.670659 4.729730 
Stretch_Median
0.244487 NaN 0.405346 0.511790 0.431773 
Stretch_Range
0.416127 NaN 0.208928 0.402953 0.486831 
Attenuation_Median
61.639805 NaN 63.244674 35.484014 62.106716 
Attenuation_Range
47.743439 NaN 21.136352 62.602383 45.069813 
Traveling_Speed_Mean
9.208863 NaN 0.380640 7.740017 0.645040 
Brush_Stroke_Median
0.353741 NaN 0.028994 0.122031 0.034898 
Brush_Stroke_Range
0.179945 NaN 0.001935 0.086142 0.026920 
Activity_Index_Median
653.748822 NaN 10.377094 157.845843 12.496091 
Activity_Index_Range
700.377088 NaN 3.650969 386.720702 29.854694 
Wave_Initiation_Rate_10
31.235401 NaN 6.236284 33.802547 5.858832 
Body_Wave_Number_10
0.322188 NaN 1.688747 0.113144 0.605609 
Asymmetry_10
-0.041221 NaN -0.089977 -0.096866 -0.146508 
Stretch_10
0.207760 NaN 0.318607 0.350659 0.339996 
Attenuation_10
26.309761 NaN 56.918601 1.883223 24.043017 
Brush_Stroke_10
0.219959 NaN 0.028127 0.092296 0.029710 
Activity_Index_10
104.300026 NaN 9.070376 71.784840 8.777599 
usability
0.994485 0.643382 0.963235 0.920956 0.816176 
status
valid
rejected
valid
valid
valid
highThr
51.000000 35.000000 38.000000 63.000000 53.000000 
lowThr
32.000000 7.000000 23.000000 25.000000 26.000000 
prevThr
25.000000 25.000000 25.000000 10.000000 25.000000 
highThrDef
51.000000 35.000000 38.000000 63.000000 53.000000 
lowThrDef
32.000000 7.000000 23.000000 20.000000 26.000000 
prevThrDef
25.000000 25.000000 25.000000 25.000000 25.000000 
manualSeparators
480  481


252  253  317  318

separators
1   33   34  480  481  483  492  493  545
1    2    5   21   22   23   27   29   30   51   61   62   63  101  102  116  117  121  122  128  129  130  131  134  135  137  138  140  141  148  149  150  151  152  153  156  157  159  160  164  165  181  182  183  184  185  241  242  245  246  247  248  251  252  254  255  257  258  268  269  273  274  279  280  290  291  294  295  328  329  330  331  347  348  354  355  365  366  370  371  376  377  379  380  381  382  387  388  390  391  393  394  398  399  404  405  407  408  424  425  426  427  434  435  439  440  441  442  446  447  449  450  451  452  461  462  467  468  470  471  474  475  478  479  496  497  498  499  500  501  509  510  515  516  521  522  524  525  532  533  534  535  538  539  543  544  545
1  441  446  447  458  459  461  545
1  128  129  230  231  234  235  251  252  253  317  318  319  330  331  401  404  405  408  409  410  419  420  421  501  508  509  513  514  518  519  521  545
1  101  102  219  220  545
