# Supplementary material for: CeleST: Computer Vision Software for Quantitative Analysis of C. elegans Swim Behavior Reveals Novel Features of Locomotion
Source: PLoS Comput Biol. 2014 Jul 17;10(7):e1003702. doi: 10.1371/journal.pcbi.1003702 (PMC4102393; doi:10.1371/journal.pcbi.1003702)
Supplement: Dataset S1 — Zip package containing source code and demos of the software CeleST. (ZIP) [file pcbi.1003702.s008.zip › CeleST submission small/demos/CeleST - demo with measures/CeleST/data/measures/wormMeas_Nemo-aging mutants-Trial1-good agers-All animals-Sample170.txt]

fields 34
worms 5
Wave_Initiation_Rate_Median
68.163564 7.159847 99.826557 80.093190 58.463601 
Wave_Initiation_Rate_Range
111.605451 3.224088 98.046193 89.667547 61.894398 
Body_Wave_Number_Median
0.218165 1.845044 0.542932 0.451261 0.416935 
Body_Wave_Number_Range
0.381179 0.187263 0.703235 0.578795 0.939177 
Asymmetry_Median
-0.015000 -0.137658 0.000638 -0.003339 0.006660 
Asymmetry_Range
0.318727 0.092116 0.103965 0.190342 0.240694 
Reverse_Swimming
11.664726 0.000000 7.918782 14.503597 14.188563 
Curling
12.738095 0.000000 4.519774 8.020566 7.574257 
Stretch_Median
0.589990 0.366821 0.433806 0.533776 0.579428 
Stretch_Range
0.603381 0.152688 0.400678 0.392948 0.284056 
Attenuation_Median
47.932832 74.723978 58.534622 55.139183 58.273707 
Attenuation_Range
52.556261 13.485456 37.793928 71.974204 63.752402 
Traveling_Speed_Mean
7.258749 0.618817 11.515088 4.716149 3.078295 
Brush_Stroke_Median
0.160285 0.032056 0.082171 0.088732 0.060116 
Brush_Stroke_Range
0.115801 0.006504 0.047879 0.057397 0.035442 
Activity_Index_Median
360.091398 11.388864 302.693214 417.038585 201.824695 
Activity_Index_Range
337.371326 6.006670 296.152852 492.408273 241.638665 
Wave_Initiation_Rate_10
31.428922 6.442050 35.737928 34.187181 21.406024 
Body_Wave_Number_10
0.033128 1.722164 0.064883 0.156648 0.134436 
Asymmetry_10
-0.113109 -0.171630 -0.056295 -0.091701 -0.145307 
Stretch_10
0.307546 0.319482 0.335462 0.400545 0.395389 
Attenuation_10
14.506256 70.197174 32.544877 1.946349 5.008174 
Brush_Stroke_10
0.116822 0.029398 0.064777 0.048577 0.047178 
Activity_Index_10
188.174925 9.805725 92.882206 164.316839 39.642009 
usability
0.926471 1.000000 0.976103 0.715074 0.742647 
status
valid
valid
valid
valid
valid
highThr
59.000000 53.000000 57.000000 64.000000 58.000000 
lowThr
28.000000 31.000000 27.000000 32.000000 18.000000 
prevThr
10.000000 25.000000 14.000000 22.000000 25.000000 
highThrDef
59.000000 53.000000 57.000000 64.000000 58.000000 
lowThrDef
28.000000 31.000000 27.000000 32.000000 18.000000 
prevThrDef
25.000000 25.000000 25.000000 25.000000 25.000000 
manualSeparators
49   50  310  311  320  321  319  351  352  372  373

435  436
84   85   83  260  261  413  414  415  416  412  411
242  243  480  481  483  484
separators
1   49   50   56   61   62  229  230  238  239  267  268  310  311  312  313  319  320  321  322  351  352  353  354  372  373  374  501  510  512  521  545
1  545
1  173  174  227  228  366  376  378  379  430  431  435  436  438  439  545
1    4    5   45   46   65   66   83   84   85   94   95  144  241  242  260  261  262  301  411  412  413  414  415  416  435  436  444  545
1  197  198  235  236  242  243  261  262  270  271  303  304  360  362  441  442  461  462  464  465  467  469  470  471  475  476  480  481  483  484  487  488  520  521  545
