# Supplementary material for: CeleST: Computer Vision Software for Quantitative Analysis of C. elegans Swim Behavior Reveals Novel Features of Locomotion
Source: PLoS Comput Biol. 2014 Jul 17;10(7):e1003702. doi: 10.1371/journal.pcbi.1003702 (PMC4102393; doi:10.1371/journal.pcbi.1003702)
Supplement: Dataset S1 — Zip package containing source code and demos of the software CeleST. (ZIP) [file pcbi.1003702.s008.zip › CeleST submission small/demos/CeleST - demo with measures/CeleST/data/measures/wormMeas_Nemo-aging mutants-Trial1-good agers-All animals-Sample171.txt]

fields 34
worms 5
Wave_Initiation_Rate_Median
18.296337 23.809911 151.798538 NaN 7.411437 
Wave_Initiation_Rate_Range
30.580060 76.440220 128.949240 NaN 1.923014 
Body_Wave_Number_Median
1.306505 0.811562 0.268734 NaN 2.238258 
Body_Wave_Number_Range
0.774890 1.026742 0.352878 NaN 0.897815 
Asymmetry_Median
0.049294 0.011321 -0.004185 NaN 0.041624 
Asymmetry_Range
0.194901 0.216097 0.063130 NaN 0.008653 
Reverse_Swimming
6.097561 0.000000 5.298988 NaN 0.000000 
Curling
3.193916 4.452690 1.988950 NaN 0.000000 
Stretch_Median
0.612167 0.543248 0.329731 NaN 0.288565 
Stretch_Range
0.271723 0.328356 0.279083 NaN 0.164255 
Attenuation_Median
60.299857 74.868934 63.972215 NaN 70.883503 
Attenuation_Range
45.585320 20.832291 33.789901 NaN 27.352566 
Traveling_Speed_Mean
1.621373 2.938455 20.310591 NaN 0.553951 
Brush_Stroke_Median
0.048568 0.062659 0.349354 NaN 0.028765 
Brush_Stroke_Range
0.022582 0.041274 0.137965 NaN 0.001611 
Activity_Index_Median
48.098034 123.347684 406.866572 NaN 10.741551 
Activity_Index_Range
114.784726 541.246786 409.800959 NaN 2.554137 
Wave_Initiation_Rate_10
9.266729 11.258020 34.117876 NaN 6.520938 
Body_Wave_Number_10
0.817553 0.451357 0.088826 NaN 1.834410 
Asymmetry_10
-0.054125 -0.156063 -0.037234 NaN 0.038541 
Stretch_10
0.475525 0.361761 0.269376 NaN 0.227766 
Attenuation_10
23.926151 61.414668 38.599358 NaN 52.452251 
Brush_Stroke_10
0.039916 0.054491 0.253631 NaN 0.028174 
Activity_Index_10
18.975940 30.651502 75.347750 NaN 9.652579 
usability
0.966912 0.990809 0.998162 1.000000 0.963235 
status
valid
valid
valid
rejected
valid
highThr
56.000000 56.000000 53.000000 39.000000 46.000000 
lowThr
27.000000 26.000000 29.000000 27.000000 27.000000 
prevThr
25.000000 25.000000 12.000000 25.000000 25.000000 
highThrDef
56.000000 56.000000 53.000000 39.000000 46.000000 
lowThrDef
27.000000 26.000000 29.000000 27.000000 27.000000 
prevThrDef
25.000000 25.000000 25.000000 25.000000 25.000000 
manualSeparators
442  443  449  450  534  535  537  538
156  157  155  205  206
100  101


separators
1  441  442  443  449  450  454  455  467  468  522  526  527  534  535  536  537  538  541  542  545
1   97   98  113  114  155  156  157  158  204  205  206  545
1  100  101  104  105  383  390  391  416  417  545
1  545
1  489  490  492  528  530  531  533  534  540  541  545
