# Supplementary material for: CeleST: Computer Vision Software for Quantitative Analysis of C. elegans Swim Behavior Reveals Novel Features of Locomotion
Source: PLoS Comput Biol. 2014 Jul 17;10(7):e1003702. doi: 10.1371/journal.pcbi.1003702 (PMC4102393; doi:10.1371/journal.pcbi.1003702)
Supplement: Dataset S1 — Zip package containing source code and demos of the software CeleST. (ZIP) [file pcbi.1003702.s008.zip › CeleST submission small/demos/CeleST - demo with measures/CeleST/data/measures/wormMeas_Nemo-aging mutants-Trial1-good agers-All animals-Sample172.txt]

fields 34
worms 7
Wave_Initiation_Rate_Median
136.049342 152.572458 NaN 6.114332 148.233841 NaN NaN 
Wave_Initiation_Rate_Range
114.227392 132.398401 NaN 1.208021 86.727764 NaN NaN 
Body_Wave_Number_Median
0.546434 0.670661 NaN 1.954632 0.488641 NaN NaN 
Body_Wave_Number_Range
0.361020 0.639237 NaN 0.029683 0.288512 NaN NaN 
Asymmetry_Median
0.013422 -0.005794 NaN 0.001194 0.003030 NaN NaN 
Asymmetry_Range
0.105206 0.083593 NaN 0.008712 0.041051 NaN NaN 
Reverse_Swimming
1.868263 8.100471 NaN 0.000000 0.061792 NaN NaN 
Curling
1.475410 1.294964 NaN 0.000000 1.254753 NaN NaN 
Stretch_Median
0.341703 0.326716 NaN 0.362724 0.315075 NaN NaN 
Stretch_Range
0.327323 0.360665 NaN 0.111127 0.202548 NaN NaN 
Attenuation_Median
63.319383 59.257106 NaN 67.285299 61.161953 NaN NaN 
Attenuation_Range
26.497788 49.522005 NaN 20.147615 25.608358 NaN NaN 
Traveling_Speed_Mean
12.228587 8.072464 NaN 0.452042 13.481145 NaN NaN 
Brush_Stroke_Median
0.362004 0.099490 NaN 0.027895 0.316073 NaN NaN 
Brush_Stroke_Range
0.087546 0.024337 NaN 0.002167 0.051478 NaN NaN 
Activity_Index_Median
360.800562 373.720277 NaN 8.684182 373.838068 NaN NaN 
Activity_Index_Range
216.210681 355.828321 NaN 1.729141 243.457739 NaN NaN 
Wave_Initiation_Rate_10
38.469151 38.045433 NaN 5.661540 67.698132 NaN NaN 
Body_Wave_Number_10
0.278038 0.180910 NaN 1.936203 0.314259 NaN NaN 
Asymmetry_10
-0.000275 -0.067307 NaN -0.001913 -0.024254 NaN NaN 
Stretch_10
0.293604 0.243931 NaN 0.313992 0.272724 NaN NaN 
Attenuation_10
46.545012 20.761323 NaN 55.531684 45.665582 NaN NaN 
Brush_Stroke_10
0.329988 0.082844 NaN 0.027109 0.286167 NaN NaN 
Activity_Index_10
188.844412 73.475436 NaN 7.863072 159.976602 NaN NaN 
usability
0.897059 0.766544 0.000000 0.974265 0.966912 0.000000 1.000000 
status
valid
valid
rejected
valid
valid
rejected
rejected
highThr
62.000000 0.000000 38.000000 48.000000 52.000000 57.000000 40.000000 
lowThr
26.000000 0.000000 24.000000 31.000000 35.000000 31.000000 20.000000 
prevThr
10.000000 23.000000 25.000000 25.000000 25.000000 25.000000 25.000000 
highThrDef
62.000000 58.000000 37.000000 48.000000 52.000000 57.000000 NaN 
lowThrDef
26.000000 36.000000 24.000000 28.000000 35.000000 31.000000 0.000000 
prevThrDef
25.000000 25.000000 25.000000 25.000000 25.000000 25.000000 25.000000 
manualSeparators
102  103  104  109  110  252  253  251  256  257  260  261  263  264  265  329  330


386  387  388  389
156  157  284  285


separators
1    6    7  102  103  104  109  110  115  116  221  226  227  241  242  244  247  251  252  253  254  256  257  260  261  263  264  265  269  271  275  281  284  317  321  322  323  324  326  327  329  330  335  340  344  348  545
1  242  244  247  253  254  261  263  269  271  275  281  282  294  295  297  317  320  321  322  323  324  327  341  345  346  390  391  401  402  460  461  465  468  471  481  482  486  487  488  490  491  497  498  499  509  510  512  513  515  516  518  519  520  532  545
1  545
1  206  208  209  211  215  221  231  232  233  235  238  239  246  247  383  386  387  388  389  472  473  545
1  153  154  155  156  157  196  197  284  285  286  287  301  331  332  402  403  482  483  491  492  545
1  281  294  295  297  344  348  460  461  465  468  471  497  498  509  510  512  513  519  520  532  545
1  545
