# Supplementary material for: CeleST: Computer Vision Software for Quantitative Analysis of C. elegans Swim Behavior Reveals Novel Features of Locomotion
Source: PLoS Comput Biol. 2014 Jul 17;10(7):e1003702. doi: 10.1371/journal.pcbi.1003702 (PMC4102393; doi:10.1371/journal.pcbi.1003702)
Supplement: Dataset S1 — Zip package containing source code and demos of the software CeleST. (ZIP) [file pcbi.1003702.s008.zip › CeleST submission small/demos/CeleST - demo with measures/CeleST/data/measures/wormMeas_Nemo-aging mutants-Trial1-good agers-All animals-Sample173.txt]

fields 34
worms 5
Wave_Initiation_Rate_Median
52.884392 12.088664 135.964750 134.538155 158.450617 
Wave_Initiation_Rate_Range
86.289402 47.069010 100.917393 114.950106 103.357178 
Body_Wave_Number_Median
0.760661 1.035620 0.425736 0.374754 0.667494 
Body_Wave_Number_Range
0.873337 3.147773 0.400340 0.513954 0.347310 
Asymmetry_Median
-0.011047 0.136937 -0.015761 0.006511 -0.004935 
Asymmetry_Range
0.151745 0.318164 0.127798 0.209581 0.030939 
Reverse_Swimming
0.000000 4.448898 0.000000 7.108604 0.000000 
Curling
0.000000 19.888889 1.856867 12.587413 0.000000 
Stretch_Median
0.566922 0.562330 0.341803 0.422288 0.247403 
Stretch_Range
0.314898 0.401714 0.253209 0.526994 0.138321 
Attenuation_Median
75.254811 45.956902 57.440472 53.595574 71.814585 
Attenuation_Range
13.376668 60.345201 30.114671 65.720793 25.664260 
Traveling_Speed_Mean
4.686654 0.917012 14.144432 5.882342 12.736676 
Brush_Stroke_Median
0.220407 0.100493 0.433764 0.106081 0.369671 
Brush_Stroke_Range
0.093334 0.044209 0.587735 0.071198 0.103758 
Activity_Index_Median
112.546368 16.518589 376.844423 725.525710 341.329757 
Activity_Index_Range
226.369645 78.572168 554.514721 738.439333 247.331920 
Wave_Initiation_Rate_10
34.239618 6.778586 68.984425 38.581946 74.155476 
Body_Wave_Number_10
0.213654 0.024553 0.218007 0.062278 0.458726 
Asymmetry_10
-0.071773 -0.118351 -0.105651 -0.016418 -0.020675 
Stretch_10
0.354857 0.330398 0.269318 0.267537 0.203254 
Attenuation_10
67.375707 24.789416 41.157533 4.146961 55.675822 
Brush_Stroke_10
0.177981 0.080980 0.389171 0.043170 0.300131 
Activity_Index_10
54.510766 7.975152 190.052059 116.055042 153.307116 
usability
0.950368 0.992647 0.950368 0.788603 0.915441 
status
valid
valid
valid
valid
valid
highThr
56.000000 64.000000 53.000000 57.000000 58.000000 
lowThr
37.000000 21.000000 34.000000 33.000000 30.000000 
prevThr
25.000000 25.000000 25.000000 25.000000 25.000000 
highThrDef
56.000000 64.000000 53.000000 57.000000 58.000000 
lowThrDef
37.000000 21.000000 31.000000 33.000000 30.000000 
prevThrDef
25.000000 25.000000 25.000000 25.000000 25.000000 
manualSeparators


348  349  347  538  539
58   59  203  204  233  234  282  283  308  309  311  312  332  333  351  352
515  516  517  518  519  520  521
separators
1    3    5   32   33   37   38   91   92   94   97  507  509  515  518  519  520  521  523  524  526  535  536  545
1  120  121  165  166  241  242  254  255  286  301  302  421  422  541  542  545
1   41   42   43   61   62   81   82  162  163  185  186  215  216  217  218  220  221  225  228  229  231  251  252  298  299  300  301  347  348  349  350  429  430  528  529  538  539  540  545
1   58   59   60   81   82   94   95  122  123  181  182  202  203  204  209  210  233  234  261  262  282  283  301  302  308  309  311  312  331  332  333  351  352  357  358  517  518  545
1  215  216  217  218  220  221  225  226  228  229  231  241  502  503  507  509  515  516  517  518  519  520  521  524  526  536  537  539  541  542  543  545
