# Supplementary material for: CeleST: Computer Vision Software for Quantitative Analysis of C. elegans Swim Behavior Reveals Novel Features of Locomotion
Source: PLoS Comput Biol. 2014 Jul 17;10(7):e1003702. doi: 10.1371/journal.pcbi.1003702 (PMC4102393; doi:10.1371/journal.pcbi.1003702)
Supplement: Dataset S1 — Zip package containing source code and demos of the software CeleST. (ZIP) [file pcbi.1003702.s008.zip › CeleST submission small/demos/CeleST - demo with measures/CeleST/data/measures/wormMeas_Nemo-aging mutants-Trial1-good agers-All animals-Sample174.txt]

fields 34
worms 5
Wave_Initiation_Rate_Median
152.490312 137.054465 127.821012 18.383443 141.861870 
Wave_Initiation_Rate_Range
136.428211 114.207813 97.313142 150.630161 137.142091 
Body_Wave_Number_Median
0.503716 0.448992 0.299795 1.319375 0.713068 
Body_Wave_Number_Range
0.464593 0.462427 0.338771 1.325192 0.862015 
Asymmetry_Median
0.007429 0.001396 0.000581 -0.009954 -0.004229 
Asymmetry_Range
0.087860 0.033675 0.272098 0.122138 0.074946 
Reverse_Swimming
6.402944 5.243790 2.238342 1.048758 10.418006 
Curling
4.014870 0.114286 5.742188 0.000000 1.093117 
Stretch_Median
0.298934 0.285783 0.374611 0.442229 0.357844 
Stretch_Range
0.418868 0.263082 0.419454 0.283767 0.320172 
Attenuation_Median
60.702501 65.722129 63.976351 54.128162 67.034952 
Attenuation_Range
40.498273 42.708252 48.597103 48.019499 49.736523 
Traveling_Speed_Mean
9.833719 15.057294 12.206417 5.225604 8.904179 
Brush_Stroke_Median
0.165655 0.206214 0.065208 0.243945 0.351197 
Brush_Stroke_Range
0.028357 0.058381 0.069870 0.109156 0.072275 
Activity_Index_Median
433.116717 372.949805 411.399933 28.469550 314.981737 
Activity_Index_Range
295.920282 129.086381 642.396376 301.302320 312.071998 
Wave_Initiation_Rate_10
31.948449 37.336048 40.022133 8.231002 32.122187 
Body_Wave_Number_10
0.192314 0.252191 0.109895 0.352776 0.209156 
Asymmetry_10
-0.069146 -0.014255 -0.158703 -0.102141 -0.024616 
Stretch_10
0.252042 0.217475 0.260837 0.277204 0.260461 
Attenuation_10
31.823605 35.908645 29.290007 26.843790 28.584051 
Brush_Stroke_10
0.154255 0.176986 0.053230 0.196817 0.305644 
Activity_Index_10
182.067117 300.283783 157.168939 11.599224 60.114589 
usability
0.988971 0.965074 0.941176 1.000000 0.908088 
status
valid
valid
valid
valid
valid
highThr
52.000000 55.000000 65.000000 50.000000 55.000000 
lowThr
36.000000 35.000000 19.000000 31.000000 31.000000 
prevThr
25.000000 25.000000 12.000000 25.000000 25.000000 
highThrDef
52.000000 55.000000 65.000000 50.000000 55.000000 
lowThrDef
36.000000 34.000000 19.000000 31.000000 31.000000 
prevThrDef
25.000000 25.000000 25.000000 25.000000 25.000000 
manualSeparators
22   23  102  103
73   74  101  102  117  118  116
16   17   42   43   44   45   96   97  403  404

413  414
separators
1    6    8   20   21   22   23   24   33   34   53   54  101  102  103  164  165  282  283  545
1   58   60   66   67   68   71   72   73   74   85   87   90   91  101  102  103  104  105  106  116  117  118  302  303  311  312  424  425  542  544  545
1   16   17   21   22   42   43   44   45   67   68   96   97   98  140  141  191  192  221  222  223  224  226  227  241  242  246  247  403  404  405  406  545
1  545
1  177  178  191  192  221  222  223  224  226  227  228  370  371  378  379  413  414  415  417  418  419  420  485  504  505  517  518  521  545
