# Supplementary material for: CeleST: Computer Vision Software for Quantitative Analysis of C. elegans Swim Behavior Reveals Novel Features of Locomotion
Source: PLoS Comput Biol. 2014 Jul 17;10(7):e1003702. doi: 10.1371/journal.pcbi.1003702 (PMC4102393; doi:10.1371/journal.pcbi.1003702)
Supplement: Dataset S1 — Zip package containing source code and demos of the software CeleST. (ZIP) [file pcbi.1003702.s008.zip › CeleST submission small/demos/CeleST - demo with measures/CeleST/data/measures/wormMeas_Nemo-aging mutants-Trial1-good agers-All animals-Sample175.txt]

fields 34
worms 5
Wave_Initiation_Rate_Median
136.053255 169.839371 34.356019 57.096192 NaN 
Wave_Initiation_Rate_Range
68.167464 57.592703 146.557570 117.344124 NaN 
Body_Wave_Number_Median
0.405795 0.479428 0.529373 0.316112 NaN 
Body_Wave_Number_Range
0.278535 0.292887 1.217072 0.498037 NaN 
Asymmetry_Median
-0.006636 -0.011675 -0.004354 0.012115 NaN 
Asymmetry_Range
0.062385 0.024257 0.117409 0.246826 NaN 
Reverse_Swimming
2.605998 0.000000 3.808648 4.987406 NaN 
Curling
1.403509 0.000000 1.229050 5.443038 NaN 
Stretch_Median
0.353056 0.214977 0.421957 0.451089 NaN 
Stretch_Range
0.155036 0.078128 0.330047 0.423687 NaN 
Attenuation_Median
67.928856 65.448160 54.793699 51.108659 NaN 
Attenuation_Range
18.114044 27.243802 40.433936 30.755105 NaN 
Traveling_Speed_Mean
19.994986 10.402542 6.165878 8.352123 NaN 
Brush_Stroke_Median
0.361511 0.324319 0.107735 0.129070 NaN 
Brush_Stroke_Range
0.069796 0.056816 0.045955 0.142562 NaN 
Activity_Index_Median
351.050803 329.133543 113.390633 200.874440 NaN 
Activity_Index_Range
209.947194 138.935609 570.832742 810.780051 NaN 
Wave_Initiation_Rate_10
90.661939 120.596656 12.130373 27.050433 NaN 
Body_Wave_Number_10
0.289497 0.371832 0.100631 0.058058 NaN 
Asymmetry_10
-0.033120 -0.024054 -0.079283 -0.084586 NaN 
Stretch_10
0.292266 0.183712 0.255609 0.273884 NaN 
Attenuation_10
58.400341 49.087854 30.317855 40.095402 NaN 
Brush_Stroke_10
0.321222 0.291705 0.086111 0.054195 NaN 
Activity_Index_10
211.467138 225.977381 36.120741 89.576453 NaN 
usability
0.943015 1.000000 0.987132 0.871324 0.000000 
status
valid
valid
valid
valid
rejected
highThr
53.000000 46.000000 46.000000 54.000000 NaN 
lowThr
34.000000 25.000000 28.000000 29.000000 0.000000 
prevThr
19.000000 25.000000 25.000000 18.000000 25.000000 
highThrDef
53.000000 46.000000 46.000000 54.000000 NaN 
lowThrDef
28.000000 25.000000 28.000000 29.000000 0.000000 
prevThrDef
25.000000 25.000000 25.000000 25.000000 25.000000 
manualSeparators
362  363

241
216  217  368  369  417  418  262  263  358  416  533

separators
1   42   43   45   57   58   84   85  145  146  147  148  150  151  232  236  241  243  315  316  358  359  362  363  365  368  370  377  378  382  383  398  399  401  406  407  450  452  457  458  505  506  545
1  545
1   98   99  241  245  246  541  542  545
1   41   42  189  190  210  211  216  217  218  233  234  262  263  278  279  338  339  358  368  369  371  372  410  411  416  417  418  419  514  515  533  545
1  545
