# Supplementary material for: CeleST: Computer Vision Software for Quantitative Analysis of C. elegans Swim Behavior Reveals Novel Features of Locomotion
Source: PLoS Comput Biol. 2014 Jul 17;10(7):e1003702. doi: 10.1371/journal.pcbi.1003702 (PMC4102393; doi:10.1371/journal.pcbi.1003702)
Supplement: Dataset S1 — Zip package containing source code and demos of the software CeleST. (ZIP) [file pcbi.1003702.s008.zip › CeleST submission small/demos/CeleST - demo with measures/CeleST/data/measures/wormMeas_Nemo-aging mutants-Trial1-good agers-All animals-Sample176.txt]

fields 34
worms 5
Wave_Initiation_Rate_Median
11.242374 137.188152 135.795033 112.278001 143.421929 
Wave_Initiation_Rate_Range
14.376515 104.313329 56.656471 114.977396 133.426272 
Body_Wave_Number_Median
1.308777 0.436279 0.374582 0.729152 0.501171 
Body_Wave_Number_Range
1.044975 0.399256 0.522384 0.574443 0.532260 
Asymmetry_Median
-0.010231 -0.001106 -0.001112 -0.007942 -0.001669 
Asymmetry_Range
0.123375 0.038644 0.049386 0.098005 0.068578 
Reverse_Swimming
0.000000 6.437086 0.178571 0.000000 2.122789 
Curling
2.156448 1.093394 0.524017 0.000000 2.084942 
Stretch_Median
0.554831 0.312642 0.310215 0.372580 0.300316 
Stretch_Range
0.088914 0.249635 0.231091 0.344625 0.207697 
Attenuation_Median
50.871957 68.223438 65.646653 63.578244 63.067673 
Attenuation_Range
38.046151 32.662244 26.285926 44.619712 32.909845 
Traveling_Speed_Mean
0.725388 10.052427 13.977071 4.096076 14.709166 
Brush_Stroke_Median
0.051193 0.065846 0.348405 0.100797 0.369325 
Brush_Stroke_Range
0.018870 0.034531 0.452685 0.021684 0.225132 
Activity_Index_Median
26.759333 449.538847 371.251020 383.790694 389.648085 
Activity_Index_Range
39.622154 411.983085 557.453090 350.646776 341.443061 
Wave_Initiation_Rate_10
7.330778 55.608429 79.660162 21.533322 35.082927 
Body_Wave_Number_10
0.683926 0.215476 0.144264 0.476455 0.185882 
Asymmetry_10
-0.091060 -0.017478 -0.028919 -0.075401 -0.047564 
Stretch_10
0.522122 0.243327 0.251613 0.291370 0.243186 
Attenuation_10
27.616138 44.021436 49.514756 29.226209 43.181116 
Brush_Stroke_10
0.041411 0.043859 0.307071 0.086550 0.335928 
Activity_Index_10
20.426952 122.883753 253.010951 104.590510 141.100146 
usability
0.869485 0.806985 0.841912 0.875000 0.952206 
status
valid
valid
valid
valid
valid
highThr
56.000000 53.000000 59.000000 66.000000 58.000000 
lowThr
25.000000 34.000000 36.000000 19.000000 31.000000 
prevThr
25.000000 10.000000 10.000000 25.000000 12.000000 
highThrDef
56.000000 53.000000 59.000000 66.000000 58.000000 
lowThrDef
7.000000 34.000000 25.000000 19.000000 31.000000 
prevThrDef
25.000000 25.000000 25.000000 25.000000 25.000000 
manualSeparators
355  356  342  343  462  463  473  474
280  281

23   24  207  208  209  210  211  454  455  522  523
54  55  53
separators
1   42   43   44   46   47   51   52   53   54   56   65   66  137  139  140  141  282  283  342  343  344  355  356  357  461  462  463  473  474  481  545
1  185  186  187  188  189  190  199  200  207  214  217  221  222  232  233  241  243  244  246  250  280  281  282  283  284  293  294  305  306  340  341  349  350  376  377  401  403  404  406  407  415  416  421  422  441  444  451  452  454  455  457  461  462  464  465  471  472  478  479  480  481  533  534  539  540  545
1    3    4   11   12   21   52   53   66   67  106  107  113  114  119  120  145  146  155  156  184  186  205  206  247  248  260  281  283  284  340  341  381  421  443  444  454  455  476  477  541  545
1   23   24   27   28  187  188  189  190  199  200  207  208  209  210  211  214  215  216  217  221  232  233  234  241  243  244  246  250  281  454  455  522  523  544  545
1   26   27   34   35   53   54   55   56  219  221  222  241  242  545
