# Supplementary material for: CeleST: Computer Vision Software for Quantitative Analysis of C. elegans Swim Behavior Reveals Novel Features of Locomotion
Source: PLoS Comput Biol. 2014 Jul 17;10(7):e1003702. doi: 10.1371/journal.pcbi.1003702 (PMC4102393; doi:10.1371/journal.pcbi.1003702)
Supplement: Dataset S1 — Zip package containing source code and demos of the software CeleST. (ZIP) [file pcbi.1003702.s008.zip › CeleST submission small/demos/CeleST - demo with measures/CeleST/data/measures/wormMeas_Nemo-aging mutants-Trial1-good agers-All animals-Sample177.txt]

fields 34
worms 5
Wave_Initiation_Rate_Median
52.897502 6.062783 8.900769 136.590825 129.569577 
Wave_Initiation_Rate_Range
141.179354 1.456407 12.283499 137.814788 120.747715 
Body_Wave_Number_Median
0.667059 1.881072 1.525118 0.303276 0.591983 
Body_Wave_Number_Range
1.241177 0.373413 1.032510 0.460803 0.426825 
Asymmetry_Median
-0.012373 0.035253 -0.041312 -0.002988 -0.015860 
Asymmetry_Range
0.119140 0.024803 0.318111 0.076101 0.209208 
Reverse_Swimming
1.167568 0.000000 0.275989 13.413063 0.000000 
Curling
0.878661 0.000000 3.867403 1.800000 10.105263 
Stretch_Median
0.393954 0.348715 0.493261 0.345778 0.399851 
Stretch_Range
0.211300 0.137687 0.280292 0.312676 0.367979 
Attenuation_Median
66.892159 70.123794 50.587464 64.124816 62.104383 
Attenuation_Range
20.530058 18.689324 62.182864 31.055111 23.334471 
Traveling_Speed_Mean
5.902925 0.571705 1.308449 12.469501 10.581741 
Brush_Stroke_Median
0.196596 0.028153 0.043515 0.323484 0.323213 
Brush_Stroke_Range
0.217680 0.002149 0.023579 0.164017 0.143256 
Activity_Index_Median
165.313682 8.372246 18.727791 411.616192 349.724328 
Activity_Index_Range
669.666665 2.375055 32.766832 479.414670 319.123302 
Wave_Initiation_Rate_10
8.575165 5.625516 6.543651 32.971374 28.795315 
Body_Wave_Number_10
0.301475 1.662032 0.812413 0.038355 0.400930 
Asymmetry_10
-0.105062 0.019059 -0.139748 -0.035917 -0.211237 
Stretch_10
0.303511 0.292017 0.387334 0.268410 0.291463 
Attenuation_10
60.074922 59.804299 3.873838 41.755249 47.421673 
Brush_Stroke_10
0.140174 0.027013 0.037007 0.282900 0.197859 
Activity_Index_10
19.204962 7.707569 13.170900 81.498568 79.337487 
usability
0.878676 1.000000 0.998162 0.919118 0.873162 
status
valid
valid
valid
valid
valid
highThr
55.000000 51.000000 48.000000 57.000000 58.000000 
lowThr
27.000000 34.000000 25.000000 29.000000 36.000000 
prevThr
25.000000 25.000000 25.000000 16.000000 25.000000 
highThrDef
55.000000 51.000000 48.000000 57.000000 58.000000 
lowThrDef
27.000000 34.000000 25.000000 29.000000 36.000000 
prevThrDef
25.000000 25.000000 25.000000 25.000000 25.000000 
manualSeparators


343  344  418  419  523  524
separators
1   89   90  165  169  173  177  180  186  189  195  208  216  241  245  261  262  265  267  268  269  270  271  272  275  276  281  539  540  541  545
1  532  533  545
1   42   44   45   87   88  107  108  532  533  545
1   15   16  127  129  165  169  173  177  180  186  189  195  208  216  241  244  245  246  249  255  257  261  262  265  267  268  387  388  481  482  545
1  310  311  321  322  342  343  344  362  363  418  419  421  422  481  482  499  500  518  520  523  524  545
