# Supplementary material for: CeleST: Computer Vision Software for Quantitative Analysis of C. elegans Swim Behavior Reveals Novel Features of Locomotion
Source: PLoS Comput Biol. 2014 Jul 17;10(7):e1003702. doi: 10.1371/journal.pcbi.1003702 (PMC4102393; doi:10.1371/journal.pcbi.1003702)
Supplement: Dataset S1 — Zip package containing source code and demos of the software CeleST. (ZIP) [file pcbi.1003702.s008.zip › CeleST submission small/demos/CeleST - demo with measures/CeleST/data/measures/wormMeas_Nemo-aging mutants-Trial1-wild type-All animals-Sample001.txt]

fields 34
worms 6
Wave_Initiation_Rate_Median
67.662781 101.542432 120.207406 8.413651 88.943366 NaN 
Wave_Initiation_Rate_Range
87.409478 75.289708 103.035619 95.562041 48.758936 NaN 
Body_Wave_Number_Median
0.457532 0.514171 0.483483 1.666876 0.433412 NaN 
Body_Wave_Number_Range
0.561965 0.322629 0.511471 1.488018 0.421166 NaN 
Asymmetry_Median
-0.001468 0.017017 0.010349 0.022901 0.016934 NaN 
Asymmetry_Range
0.159523 0.098106 0.086382 0.058464 0.065352 NaN 
Reverse_Swimming
7.191011 4.913495 5.740570 1.710914 0.000000 NaN 
Curling
4.256293 0.939335 2.658960 0.000000 0.541761 NaN 
Stretch_Median
0.475826 0.359102 0.382770 0.437623 0.378846 NaN 
Stretch_Range
0.250796 0.212651 0.279554 0.148599 0.164431 NaN 
Attenuation_Median
45.800740 51.044571 63.077310 52.059680 60.357405 NaN 
Attenuation_Range
45.276874 45.451977 43.746919 31.905828 26.996293 NaN 
Traveling_Speed_Mean
3.978607 8.453362 12.668913 1.404927 1.876557 NaN 
Brush_Stroke_Median
0.047299 0.077364 0.329141 0.136297 0.056512 NaN 
Brush_Stroke_Range
0.017092 0.104024 0.071626 0.056935 0.030770 NaN 
Activity_Index_Median
276.769733 249.815423 324.630339 10.884243 276.920259 NaN 
Activity_Index_Range
267.933944 472.716441 219.418390 10.329816 218.925356 NaN 
Wave_Initiation_Rate_10
32.343465 33.385994 31.171812 6.910516 67.731636 NaN 
Body_Wave_Number_10
0.121767 0.340154 0.091327 0.402886 0.211979 NaN 
Asymmetry_10
-0.074850 -0.010602 -0.023964 -0.017086 -0.006155 NaN 
Stretch_10
0.346379 0.312769 0.318112 0.341406 0.332480 NaN 
Attenuation_10
19.420003 26.883149 30.114402 37.482502 41.317421 NaN 
Brush_Stroke_10
0.039173 0.062336 0.289136 0.126772 0.047173 NaN 
Activity_Index_10
40.816356 73.584095 143.716751 8.916091 182.897591 NaN 
usability
0.803309 0.939338 0.954044 0.959559 0.814338 0.000000 
status
valid
valid
valid
valid
valid
rejected
highThr
43.000000 43.000000 44.000000 43.000000 42.000000 NaN 
lowThr
25.000000 22.000000 22.000000 21.000000 20.000000 0.000000 
prevThr
25.000000 25.000000 25.000000 25.000000 25.000000 25.000000 
highThrDef
43.000000 43.000000 44.000000 43.000000 42.000000 NaN 
lowThrDef
17.000000 22.000000 22.000000 18.000000 13.000000 0.000000 
prevThrDef
25.000000 25.000000 25.000000 25.000000 25.000000 25.000000 
manualSeparators
206  207  325  326  353  354  355  478  479
204  205  206  211  212
170  171  305  306  307  308  315  316  443  444  466  467  475  476

164  165  211  212  260  261  397  398  536  537  538

separators
1  105  106  114  117  118  135  136  141  142  156  157  194  198  201  202  203  206  207  208  210  211  214  215  216  227  230  240  241  250  251  260  281  282  304  306  307  308  311  312  325  326  327  329  339  341  342  344  353  354  355  360  381  382  389  390  394  396  423  424  460  461  473  474  478  479  480  494  496  497  500  503  507  508  510  513  515  519  521  536  537  539  540  545
1   97   98  113  114  180  181  183  184  194  198  201  202  203  204  205  206  210  211  212  286  287  329  339  340  341  342  343  344  345  417  418  447  448  491  492  523  525  545
1    9   10   13   14   17   19   78   79   80   81   94   95  137  138  165  166  170  171  172  304  305  306  307  308  311  315  316  441  442  443  444  449  450  451  452  466  467  475  476  477  486  487  488  501  502  510  511  518  519  535  541  542  545
1   23   26   32   34   35   39   40   41   42  107  109  154  155  156  159  160  161  162  545
1   22   29   61   62  104  105  109  110  119  120  128  129  164  165  166  167  173  175  187  188  189  211  212  213  216  217  242  243  258  260  261  268  273  274  275  276  277  296  297  346  347  348  387  389  390  392  393  395  397  398  407  408  436  438  439  440  454  455  531  532  534  535  536  537  538  545
1  545
