# Supplementary material for: CeleST: Computer Vision Software for Quantitative Analysis of C. elegans Swim Behavior Reveals Novel Features of Locomotion
Source: PLoS Comput Biol. 2014 Jul 17;10(7):e1003702. doi: 10.1371/journal.pcbi.1003702 (PMC4102393; doi:10.1371/journal.pcbi.1003702)
Supplement: Dataset S1 — Zip package containing source code and demos of the software CeleST. (ZIP) [file pcbi.1003702.s008.zip › CeleST submission small/demos/CeleST - demo with measures/CeleST/data/measures/wormMeas_Nemo-aging mutants-Trial1-wild type-All animals-Sample002.txt]

fields 34
worms 6
Wave_Initiation_Rate_Median
36.303411 66.419276 85.314504 73.509823 NaN 116.138970 
Wave_Initiation_Rate_Range
69.356023 77.474844 88.671424 83.416632 NaN 75.102296 
Body_Wave_Number_Median
0.866190 0.425842 0.512324 0.565129 NaN 0.418599 
Body_Wave_Number_Range
0.953440 0.717123 0.534475 0.630285 NaN 0.295635 
Asymmetry_Median
-0.035559 -0.000571 0.013296 -0.007327 NaN 0.015828 
Asymmetry_Range
0.112228 0.209374 0.111246 0.120860 NaN 0.117705 
Reverse_Swimming
0.000000 8.800000 12.439024 1.309371 NaN 0.000000 
Curling
0.426540 3.031579 0.000000 0.142518 NaN 1.078652 
Stretch_Median
0.467226 0.403098 0.422481 0.408574 NaN 0.369875 
Stretch_Range
0.212403 0.232844 0.172074 0.155432 NaN 0.209042 
Attenuation_Median
54.109504 60.858670 56.219810 61.312534 NaN 58.439511 
Attenuation_Range
38.619580 48.116615 53.016669 36.233709 NaN 30.063002 
Traveling_Speed_Mean
2.116538 6.393335 5.050882 6.249017 NaN 10.532142 
Brush_Stroke_Median
0.181828 0.266177 0.126886 0.248849 NaN 0.292433 
Brush_Stroke_Range
0.084026 0.221541 0.072892 0.178903 NaN 0.117701 
Activity_Index_Median
51.205352 270.931617 248.141265 221.142267 NaN 334.843738 
Activity_Index_Range
189.293906 471.133139 293.008288 314.882947 NaN 268.400112 
Wave_Initiation_Rate_10
10.676812 24.523483 18.823482 20.407366 NaN 55.425231 
Body_Wave_Number_10
0.595751 0.165052 0.227198 0.336062 NaN 0.296940 
Asymmetry_10
-0.081398 -0.093567 -0.055262 -0.051952 NaN -0.009070 
Stretch_10
0.333223 0.328872 0.338861 0.349880 NaN 0.300968 
Attenuation_10
36.637720 21.797735 19.710093 37.254745 NaN 37.772975 
Brush_Stroke_10
0.144636 0.131299 0.083233 0.197932 NaN 0.254686 
Activity_Index_10
24.993241 104.569453 76.126218 62.986994 NaN 212.673383 
usability
0.775735 0.873162 0.902574 0.773897 0.998162 0.818015 
status
valid
valid
valid
valid
rejected
valid
highThr
47.000000 49.000000 46.000000 44.000000 43.000000 49.000000 
lowThr
22.000000 18.000000 22.000000 20.000000 20.000000 13.000000 
prevThr
25.000000 25.000000 25.000000 25.000000 25.000000 25.000000 
highThrDef
47.000000 49.000000 46.000000 44.000000 43.000000 49.000000 
lowThrDef
14.000000 18.000000 17.000000 20.000000 20.000000 13.000000 
prevThrDef
25.000000 25.000000 25.000000 25.000000 25.000000 25.000000 
manualSeparators
256  257  258  302  303  301  300  416  417  421  422  451  452  453  464  465  501  502  540  541
129  130  131  132  221  222  223  232  233
294  295  297  298  523  524  525  527  528  529
210  211

69   70  117  118  204  205  418  419  450  451  447
separators
1   68   69  204  205  206  208  254  256  257  258  300  301  302  303  304  305  308  309  312  313  381  385  387  389  390  401  408  416  417  419  421  422  425  426  427  429  437  439  446  447  448  451  452  453  458  459  464  465  466  471  472  474  475  476  477  480  481  485  486  489  490  500  501  502  540  541  543  545
1  110  112  113  121  122  123  129  130  131  132  214  215  216  220  221  222  223  231  232  233  312  313  345  346  492  499  500  501  503  504  505  541  542  543  545
1  283  285  286  287  288  294  295  296  297  298  300  478  479  480  481  482  486  487  492  495  496  499  501  502  503  505  522  523  524  525  527  528  529  533  534  537  538  543  544  545
1   42   43   51   53   82   83  126  127  210  211  213  214  262  263  312  315  316  317  318  342  343  408  417  419  421  422  425  426  427  428  429  437  439  441  442  447  521  522  524  525  527  528  532  533  545
1  362  363  545
1   41   42   69   70   71   78   79  116  117  118  121  122  129  131  133  134  138  139  204  205  207  236  237  239  241  268  269  322  323  324  325  327  328  329  330  332  333  335  336  338  339  341  342  343  348  349  350  351  352  355  357  358  359  360  361  382  384  402  403  410  411  418  419  420  421  447  450  451  453  454  473  474  545
