# Supplementary material for: CeleST: Computer Vision Software for Quantitative Analysis of C. elegans Swim Behavior Reveals Novel Features of Locomotion
Source: PLoS Comput Biol. 2014 Jul 17;10(7):e1003702. doi: 10.1371/journal.pcbi.1003702 (PMC4102393; doi:10.1371/journal.pcbi.1003702)
Supplement: Dataset S1 — Zip package containing source code and demos of the software CeleST. (ZIP) [file pcbi.1003702.s008.zip › CeleST submission small/demos/CeleST - demo with measures/CeleST/data/measures/wormMeas_Nemo-aging mutants-Trial1-wild type-All animals-Sample003.txt]

fields 34
worms 6
Wave_Initiation_Rate_Median
101.969429 101.590751 103.666451 NaN 68.360928 105.175274 
Wave_Initiation_Rate_Range
103.284191 49.056747 63.905765 NaN 65.619364 94.116350 
Body_Wave_Number_Median
0.408941 0.488693 0.459835 NaN 0.385377 0.468139 
Body_Wave_Number_Range
0.494474 0.224396 0.240835 NaN 0.508548 0.416954 
Asymmetry_Median
0.002658 -0.004898 -0.001770 NaN -0.009459 -0.000051 
Asymmetry_Range
0.117200 0.057851 0.109409 NaN 0.117076 0.076129 
Reverse_Swimming
12.922002 0.000000 0.000000 NaN 15.952162 0.000000 
Curling
3.048780 0.000000 0.858896 NaN 1.030534 0.948081 
Stretch_Median
0.384239 0.383826 0.410675 NaN 0.444894 0.362390 
Stretch_Range
0.478740 0.154872 0.164345 NaN 0.223732 0.209799 
Attenuation_Median
56.386924 56.459889 56.533022 NaN 57.669650 58.183898 
Attenuation_Range
61.447734 30.551297 33.819094 NaN 44.040112 31.483655 
Traveling_Speed_Mean
9.058104 9.004868 8.039823 NaN 7.351186 6.211693 
Brush_Stroke_Median
0.095205 0.468488 0.224186 NaN 0.260017 0.306556 
Brush_Stroke_Range
0.045450 0.337209 0.159827 NaN 0.121507 0.133647 
Activity_Index_Median
260.530457 455.776645 303.022415 NaN 203.562446 278.889908 
Activity_Index_Range
273.991390 318.836686 299.508285 NaN 214.263781 293.337390 
Wave_Initiation_Rate_10
30.344734 67.751399 59.718475 NaN 35.209907 34.617984 
Body_Wave_Number_10
0.138474 0.381883 0.376258 NaN 0.136691 0.187835 
Asymmetry_10
-0.020546 -0.018581 -0.051773 NaN -0.084048 -0.041004 
Stretch_10
0.297789 0.329179 0.361729 NaN 0.345931 0.303953 
Attenuation_10
8.288970 38.587276 37.688772 NaN 27.584747 39.743539 
Brush_Stroke_10
0.074453 0.243671 0.178995 NaN 0.217069 0.240009 
Activity_Index_10
67.671080 266.529242 145.070810 NaN 92.102061 65.344146 
usability
0.904412 0.891544 0.898897 0.992647 0.963235 0.814338 
status
valid
valid
valid
rejected
valid
valid
highThr
48.000000 46.000000 47.000000 48.000000 45.000000 48.000000 
lowThr
16.000000 16.000000 21.000000 22.000000 22.000000 15.000000 
prevThr
25.000000 25.000000 25.000000 25.000000 25.000000 25.000000 
highThrDef
48.000000 46.000000 47.000000 48.000000 45.000000 48.000000 
lowThrDef
16.000000 16.000000 21.000000 22.000000 22.000000 15.000000 
prevThrDef
25.000000 25.000000 25.000000 25.000000 25.000000 25.000000 
manualSeparators
217  218  281  282  353  354  429  430  514  515  530  531  533  534  535  536
116  117  480  481  479  485  486  501  502
68   69  175  176  201  202  220  221  361

213  214  215  216  217  311  312  383  384  386  387  407  408  482  483  481  314  315  313
71   72   79   80  245  246  244  243  310  311  359  360  361  362  363  364  370  371  380  381  379  378  377  347  348  349   70   68   69
separators
1   76   78   86   87  217  218  219  281  282  283  287  292  293  298  301  302  320  321  353  354  356  357  361  363  382  383  398  399  429  430  441  442  514  515  518  519  530  531  533  534  535  536  545
1   52   57   63   65  101  102  116  117  118  119  120  246  248  262  263  318  319  322  323  479  480  481  482  485  486  489  490  492  494  495  496  498  499  500  501  502  545
1    8    9   11   12   36   37   68   69   70  125  128  140  141  172  173  174  175  176  201  202  208  209  220  221  226  227  228  273  276  327  328  344  345  346  347  361  364  381  382  391  392  393  437  441  448  449  474  481  482  502  503  504  505  513  514  545
1  306  307  308  309  413  414  458  459  545
1  116  117  213  214  215  216  217  307  308  311  312  313  314  315  316  351  352  383  384  386  387  407  408  409  481  482  483  484  485  487  488  489  499  500  526  528  545
1   41   42   52   53   54   57   63   65   68   69   70   71   72   79   80   86   87   91   93   94   95  166  171  172  173  177  178  179  243  244  245  246  248  249  252  254  298  299  310  311  312  347  348  349  357  358  359  360  361  362  363  364  370  371  377  378  379  380  381  387  388  483  484  522  523  545
