# Supplementary material for: CeleST: Computer Vision Software for Quantitative Analysis of C. elegans Swim Behavior Reveals Novel Features of Locomotion
Source: PLoS Comput Biol. 2014 Jul 17;10(7):e1003702. doi: 10.1371/journal.pcbi.1003702 (PMC4102393; doi:10.1371/journal.pcbi.1003702)
Supplement: Dataset S1 — Zip package containing source code and demos of the software CeleST. (ZIP) [file pcbi.1003702.s008.zip › CeleST submission small/demos/CeleST - demo with measures/CeleST/data/measures/wormMeas_Nemo-aging mutants-Trial1-wild type-All animals-Sample004.txt]

fields 34
worms 5
Wave_Initiation_Rate_Median
68.291031 97.965896 38.317581 66.653185 72.209970 
Wave_Initiation_Rate_Range
54.365691 61.604809 76.046151 80.270936 82.899244 
Body_Wave_Number_Median
0.396322 0.395928 0.926496 0.436857 0.396971 
Body_Wave_Number_Range
0.398798 0.215159 1.313426 0.445546 0.396552 
Asymmetry_Median
-0.018605 -0.017055 -0.016244 0.003394 0.010365 
Asymmetry_Range
0.110701 0.082450 0.094146 0.101638 0.141946 
Reverse_Swimming
15.179393 4.384134 0.000000 16.141479 19.153567 
Curling
0.441989 0.368852 1.682243 1.484536 3.813559 
Stretch_Median
0.465482 0.395142 0.443389 0.460945 0.509012 
Stretch_Range
0.185794 0.188033 0.154945 0.202833 0.258750 
Attenuation_Median
52.934877 50.029387 63.184786 49.821361 51.342204 
Attenuation_Range
55.867296 38.454775 18.173192 46.321182 74.006125 
Traveling_Speed_Mean
12.755057 9.651730 3.488332 6.746530 5.760026 
Brush_Stroke_Median
0.099229 0.261850 0.247146 0.174269 0.214179 
Brush_Stroke_Range
0.054984 0.218596 0.145173 0.076995 0.077937 
Activity_Index_Median
197.352404 277.432897 134.765969 193.152181 238.109888 
Activity_Index_Range
197.440490 353.341506 189.551297 208.451320 351.041394 
Wave_Initiation_Rate_10
56.177371 57.260429 9.700776 27.751943 45.608790 
Body_Wave_Number_10
0.151856 0.274714 0.368881 0.152402 0.141572 
Asymmetry_10
-0.088244 -0.073345 -0.078162 -0.068322 -0.035413 
Stretch_10
0.344154 0.331312 0.394195 0.355129 0.359527 
Attenuation_10
14.231591 25.929795 58.914213 17.851626 -10.026160 
Brush_Stroke_10
0.079527 0.208625 0.200980 0.141756 0.178230 
Activity_Index_10
131.088225 131.199841 33.383249 92.975713 123.757786 
usability
0.998162 0.897059 0.786765 0.891544 0.867647 
status
valid
valid
valid
valid
valid
highThr
45.000000 43.000000 50.000000 48.000000 46.000000 
lowThr
27.000000 20.000000 20.000000 17.000000 21.000000 
prevThr
25.000000 25.000000 25.000000 25.000000 25.000000 
highThrDef
45.000000 43.000000 50.000000 48.000000 46.000000 
lowThrDef
27.000000 14.000000 14.000000 17.000000 21.000000 
prevThrDef
25.000000 25.000000 25.000000 25.000000 25.000000 
manualSeparators

209  210  208  184  185  192  193  207  280  281  499  500
70   71  360  361  412  413  414  415  505  506  507  508
130  131  171  172  170  295  296  342  343  344  345  392  393
54   55   53  103  104  173  174  193  194  216  217  244  245  457  458  456  453  454  459  460
separators
1  201  202  282  283  321  322  345  347  405  406  495  496  503  505  508  509  538  539  541  543  545
1  142  143  151  154  183  184  185  192  193  194  207  208  209  210  211  212  216  217  222  223  224  226  227  228  229  230  249  251  252  253  254  255  256  257  259  260  261  276  279  280  281  324  325  451  452  453  499  500  501  502  503  521  522  523  524  525  526  527  529  530  532  533  535  536  537  539  541  542  543  544  545
1   55   56   70   71   73   74   76   79   80   81  103  105  106  107  109  110  114  121  122  161  300  301  360  361  362  363  381  382  384  401  402  412  413  414  415  421  422  435  436  466  468  505  506  507  508  530  531  542  543  545
1   24   26   35   37   55   56   66   67  130  131  132  170  171  172  173  295  296  297  298  299  342  343  344  345  357  360  361  362  365  381  382  392  393  434  435  453  458  459  460  506  510  511  515  522  528  545
1   13   14   16   17   53   54   55   99  100  103  104  105  106  173  174  175  193  194  195  215  216  217  244  245  246  264  265  333  334  342  355  357  360  361  362  365  366  367  373  374  377  378  392  394  396  397  422  423  453  454  456  457  458  459  460  462  464  506  510  511  512  515  521  522  528  529  530  545
