# Supplementary material for: CeleST: Computer Vision Software for Quantitative Analysis of C. elegans Swim Behavior Reveals Novel Features of Locomotion
Source: PLoS Comput Biol. 2014 Jul 17;10(7):e1003702. doi: 10.1371/journal.pcbi.1003702 (PMC4102393; doi:10.1371/journal.pcbi.1003702)
Supplement: Dataset S1 — Zip package containing source code and demos of the software CeleST. (ZIP) [file pcbi.1003702.s008.zip › CeleST submission small/demos/CeleST - demo with measures/CeleST/data/measures/wormMeas_Nemo-aging mutants-Trial1-wild type-All animals-Sample005.txt]

fields 34
worms 5
Wave_Initiation_Rate_Median
68.275569 119.484407 106.684582 NaN NaN 
Wave_Initiation_Rate_Range
101.767940 79.030897 49.736938 NaN NaN 
Body_Wave_Number_Median
0.336887 0.514847 0.440354 NaN NaN 
Body_Wave_Number_Range
0.478897 0.322870 0.235110 NaN NaN 
Asymmetry_Median
0.002266 -0.002610 0.006381 NaN NaN 
Asymmetry_Range
0.132638 0.075518 0.076470 NaN NaN 
Reverse_Swimming
13.651376 0.000000 0.000000 NaN NaN 
Curling
2.953368 0.775194 0.000000 NaN NaN 
Stretch_Median
0.394440 0.357216 0.353218 NaN NaN 
Stretch_Range
0.414489 0.185163 0.129494 NaN NaN 
Attenuation_Median
54.033851 56.783519 56.273419 NaN NaN 
Attenuation_Range
24.101943 28.514771 27.930643 NaN NaN 
Traveling_Speed_Mean
2.564316 6.803234 9.684202 NaN NaN 
Brush_Stroke_Median
0.309052 0.265353 0.289843 NaN NaN 
Brush_Stroke_Range
0.345466 0.043733 0.060446 NaN NaN 
Activity_Index_Median
281.466063 279.141994 285.295998 NaN NaN 
Activity_Index_Range
186.507642 231.652360 146.760223 NaN NaN 
Wave_Initiation_Rate_10
32.666487 44.375748 72.475223 NaN NaN 
Body_Wave_Number_10
0.037500 0.347106 0.365985 NaN NaN 
Asymmetry_10
-0.099407 -0.062415 -0.017753 NaN NaN 
Stretch_10
0.269671 0.313467 0.312393 NaN NaN 
Attenuation_10
40.129670 42.060966 39.744464 NaN NaN 
Brush_Stroke_10
0.241976 0.244570 0.268720 NaN NaN 
Activity_Index_10
142.744380 75.825971 184.431227 NaN NaN 
usability
0.709559 0.711397 0.849265 0.501838 0.384191 
status
valid
valid
valid
rejected
rejected
highThr
50.000000 52.000000 48.000000 56.000000 48.000000 
lowThr
18.000000 13.000000 15.000000 6.000000 5.000000 
prevThr
25.000000 25.000000 25.000000 25.000000 25.000000 
highThrDef
50.000000 52.000000 48.000000 56.000000 48.000000 
lowThrDef
11.000000 13.000000 15.000000 6.000000 5.000000 
prevThrDef
25.000000 25.000000 25.000000 25.000000 25.000000 
manualSeparators
123  124  273  274  272  333  334  352  353  351  350  349  443  444  445
154  155  175  176  189  190  191  193  194  195  196  213  214  220  221
418  419  420  421  464  465  463  466  470  471
144  145  143  153  154  161  162  245  246  264  265  284  285  283  427  428
182  183
separators
1   63   64   88   89  100  101  107  108  110  111  114  115  120  123  124  125  130  161  162  185  192  241  242  272  273  274  275  276  277  282  283  288  289  299  300  323  324  333  334  336  337  349  350  351  352  353  354  381  382  401  402  442  443  444  445  527  541  542  545
1  151  154  155  174  175  176  178  181  185  187  189  190  191  193  194  195  196  201  202  213  214  217  220  221  312  313  323  324  419  420  421  423  521  522  543  544  545
1   82   83   91   92  229  230  231  233  298  299  417  418  419  420  421  443  444  458  461  463  464  465  466  468  470  471  474  475  476  478  479  481  482  490  541  542  545
1   15   16   25   26   44   45   54   55   98   99  130  131  143  144  145  146  151  153  154  155  161  162  174  175  178  179  181  182  183  185  187  221  222  242  243  245  246  247  251  252  253  254  264  265  270  271  283  284  285  286  287  288  290  291  321  341  342  401  402  419  421  423  425  426  427  428  447  453  454  458  459  461  467  468  469  470  473  474  477  478  479  545
1  181  182  183  190  191  192  194  195  199  200  201  203  204  205  208  209  210  241  242  256  257  259  260  280  281  286  287  290  292  302  303  350  352  403  404  405  406  413  414  415  418  419  420  422  423  424  441  442  443  444  452  453  455  456  464  465  473  545
