# Supplementary material for: CeleST: Computer Vision Software for Quantitative Analysis of C. elegans Swim Behavior Reveals Novel Features of Locomotion
Source: PLoS Comput Biol. 2014 Jul 17;10(7):e1003702. doi: 10.1371/journal.pcbi.1003702 (PMC4102393; doi:10.1371/journal.pcbi.1003702)
Supplement: Dataset S1 — Zip package containing source code and demos of the software CeleST. (ZIP) [file pcbi.1003702.s008.zip › CeleST submission small/demos/CeleST - demo with measures/CeleST/data/measures/wormMeas_Nemo-aging mutants-Trial1-wild type-All animals-Sample006.txt]

fields 34
worms 5
Wave_Initiation_Rate_Median
98.893340 98.963820 92.070159 50.362785 NaN 
Wave_Initiation_Rate_Range
59.948874 49.514311 67.769314 60.733273 NaN 
Body_Wave_Number_Median
0.454333 0.329438 0.461938 0.735041 NaN 
Body_Wave_Number_Range
0.297145 0.460865 0.406695 1.064136 NaN 
Asymmetry_Median
0.004455 0.012497 0.013320 -0.011530 NaN 
Asymmetry_Range
0.111961 0.070857 0.089362 0.120143 NaN 
Reverse_Swimming
5.188592 3.698252 10.205850 3.238381 NaN 
Curling
0.339623 0.116054 0.609756 0.156658 NaN 
Stretch_Median
0.420153 0.352832 0.410763 0.424380 NaN 
Stretch_Range
0.168918 0.180934 0.187560 0.151742 NaN 
Attenuation_Median
54.013799 61.917570 55.750641 55.677187 NaN 
Attenuation_Range
49.739297 27.711337 42.444446 27.111792 NaN 
Traveling_Speed_Mean
10.754220 7.304064 8.512411 2.048097 NaN 
Brush_Stroke_Median
0.274642 0.156305 0.267704 0.068196 NaN 
Brush_Stroke_Range
0.104694 0.058655 0.103028 0.019725 NaN 
Activity_Index_Median
258.819133 230.708733 276.133929 165.487715 NaN 
Activity_Index_Range
187.250701 181.599107 217.251653 193.157210 NaN 
Wave_Initiation_Rate_10
59.063181 60.938814 53.120127 22.005893 NaN 
Body_Wave_Number_10
0.308040 0.069131 0.167022 0.352680 NaN 
Asymmetry_10
-0.040255 -0.018968 -0.020807 -0.058604 NaN 
Stretch_10
0.359322 0.289111 0.332958 0.347424 NaN 
Attenuation_10
16.555911 46.067158 25.246964 45.229308 NaN 
Brush_Stroke_10
0.233534 0.129059 0.214387 0.061602 NaN 
Activity_Index_10
156.064961 119.080703 113.938408 87.704745 NaN 
usability
0.974265 0.950368 0.904412 0.704044 0.516544 
status
valid
valid
valid
valid
rejected
highThr
42.000000 41.000000 0.000000 0.000000 0.000000 
lowThr
24.000000 22.000000 0.000000 0.000000 0.000000 
prevThr
25.000000 25.000000 25.000000 25.000000 25.000000 
highThrDef
42.000000 41.000000 48.000000 48.000000 46.000000 
lowThrDef
24.000000 15.000000 11.000000 7.000000 11.000000 
prevThrDef
25.000000 25.000000 25.000000 25.000000 25.000000 
manualSeparators
224  225  227  228  229  356  357  505  506  507  508  512  513
113  114  111  112  174  175  304  305  306
306  307  334  335
315  316  414  415  348  349
108  109  110  312  313
separators
1   12   13   24   25   27   28  129  131  136  137  151  152  153  164  165  179  180  224  225  226  227  228  229  293  294  316  317  322  323  336  338  352  353  356  357  358  359  370  372  381  382  396  397  443  444  468  469  470  479  480  481  482  505  506  507  508  512  513  514  521  522  532  533  545
1    9   10   14   17  111  112  113  114  123  125  126  127  128  145  146  150  152  153  164  165  168  169  173  174  175  264  267  304  305  306  313  314  315  316  317  318  319  320  334  335  443  444  445  450  451  454  455  456  457  468  469  470  471  474  475  510  511  519  520  524  525  536  537  541  542  545
1    2   11   12   13   16   20   21   22   69   71   75   76   88   90  182  183  202  204  205  234  235  303  304  305  306  307  310  311  322  323  324  332  334  335  340  341  342  345  347  361  362  458  460  461  462  495  496  538  539  545
1   59   60   95   96  106  108  121  122  124  125  127  128  135  136  137  138  139  140  141  142  143  201  202  221  222  224  225  230  235  238  241  242  243  247  252  255  256  264  269  270  271  272  282  283  285  286  288  289  293  294  315  316  322  324  325  326  327  332  333  335  341  342  347  348  349  350  351  352  353  354  357  359  360  363  365  367  368  369  370  371  374  376  378  381  382  383  384  385  390  395  405  409  412  414  415  416  418  419  421  423  424  433  434  435  447  448  449  450  451  489  493  494  496  512  513  515  518  519  520  523  525  526  530  540  541  543  545
1   23   29   38   39   73   74   75   79   80   83   85   86   87   88   90   91   95   96   98  101  102  104  106  107  108  109  110  122  125  127  135  136  142  143  144  147  221  222  228  229  230  233  234  235  236  237  239  240  241  242  246  247  248  250  251  312  313  315  316  320  321  341  343  361  362  413  414  415  426  427  428  436  439  440  448  449  461  462  463  464  469  470  481  482  484  485  490  491  496  501  502  508  510  512  513  515  517  540  541  545
