# Supplementary material for: CeleST: Computer Vision Software for Quantitative Analysis of C. elegans Swim Behavior Reveals Novel Features of Locomotion
Source: PLoS Comput Biol. 2014 Jul 17;10(7):e1003702. doi: 10.1371/journal.pcbi.1003702 (PMC4102393; doi:10.1371/journal.pcbi.1003702)
Supplement: Dataset S1 — Zip package containing source code and demos of the software CeleST. (ZIP) [file pcbi.1003702.s008.zip › CeleST submission small/demos/CeleST - demo with measures/CeleST/data/measures/wormMeas_Nemo-aging mutants-Trial1-wild type-All animals-Sample007.txt]

fields 34
worms 6
Wave_Initiation_Rate_Median
107.843351 99.131246 101.805559 NaN 116.850272 NaN 
Wave_Initiation_Rate_Range
32.691148 58.821974 98.373244 NaN 79.235927 NaN 
Body_Wave_Number_Median
0.462448 0.461434 0.533089 NaN 0.459466 NaN 
Body_Wave_Number_Range
0.269083 0.386568 0.785171 NaN 0.197553 NaN 
Asymmetry_Median
0.001558 0.015249 -0.016171 NaN -0.007009 NaN 
Asymmetry_Range
0.037763 0.084988 0.131497 NaN 0.075936 NaN 
Reverse_Swimming
0.000000 3.430851 1.648746 NaN 1.458333 NaN 
Curling
0.362173 1.036717 3.656885 NaN 2.814815 NaN 
Stretch_Median
0.360110 0.376387 0.415509 NaN 0.401803 NaN 
Stretch_Range
0.112763 0.199686 0.327329 NaN 0.162654 NaN 
Attenuation_Median
54.309702 53.649367 50.648726 NaN 48.391048 NaN 
Attenuation_Range
34.554245 31.937871 32.819073 NaN 31.329763 NaN 
Traveling_Speed_Mean
8.939573 6.341117 3.320591 NaN 8.591972 NaN 
Brush_Stroke_Median
0.329024 0.054023 0.389158 NaN 0.407896 NaN 
Brush_Stroke_Range
0.318515 0.067168 0.297030 NaN 0.188555 NaN 
Activity_Index_Median
298.313304 274.168071 388.723448 NaN 370.737136 NaN 
Activity_Index_Range
366.341648 345.055530 463.662254 NaN 279.657745 NaN 
Wave_Initiation_Rate_10
88.452877 53.847694 31.384123 NaN 54.636028 NaN 
Body_Wave_Number_10
0.295434 0.274921 0.112284 NaN 0.358149 NaN 
Asymmetry_10
-0.015953 -0.014739 -0.115468 NaN -0.060558 NaN 
Stretch_10
0.317947 0.281565 0.261602 NaN 0.342256 NaN 
Attenuation_10
35.127602 39.617971 34.138670 NaN 31.234434 NaN 
Brush_Stroke_10
0.281626 0.042537 0.224317 NaN 0.312398 NaN 
Activity_Index_10
187.272643 178.817112 67.139437 NaN 174.437751 NaN 
usability
0.913603 0.851103 0.814338 0.544118 0.744485 0.000000 
status
valid
valid
valid
rejected
valid
rejected
highThr
44.000000 51.000000 44.000000 54.000000 44.000000 NaN 
lowThr
25.000000 23.000000 22.000000 25.000000 16.000000 0.000000 
prevThr
25.000000 25.000000 25.000000 25.000000 25.000000 25.000000 
highThrDef
44.000000 51.000000 44.000000 54.000000 44.000000 NaN 
lowThrDef
20.000000 12.000000 12.000000 0.000000 16.000000 0.000000 
prevThrDef
25.000000 25.000000 25.000000 25.000000 25.000000 25.000000 
manualSeparators
138  139  181  182
162  163  261  262  349  350  389  390  388  444  445  442  443  394  395
38   39   72   73  124  125  127  128  470  471  512  513

516  517  526  527  525  524  528  529  530

separators
1   29   30   49   50   79   80   87   88   89  121  122  123  126  127  132  133  135  137  138  139  148  149  172  173  181  182  188  189  202  203  221  224  241  242  272  273  322  323  340  341  479  480  484  485  530  531  545
1   27   28  161  162  163  178  179  202  204  216  219  220  222  223  225  226  232  233  235  236  237  238  241  242  255  257  261  262  278  279  281  348  349  350  388  389  390  391  394  395  396  419  420  428  430  442  443  444  445  452  454  457  459  462  463  505  506  507  516  517  521  533  534  536  538  539  541  542  545
1   25   26   33   34   35   36   38   39   44   50   54   57   58   61   62   72   73   79   80   81   86   88   90   91   92   93  105  109  111  112  113  124  125  126  127  128  140  141  165  168  169  180  181  182  184  186  187  192  193  216  217  223  224  229  230  233  234  253  254  262  263  368  369  371  372  379  380  381  382  396  398  399  403  404  407  408  410  411  415  416  426  427  430  431  455  461  462  464  466  470  471  472  477  478  482  483  484  512  513  514  515  522  523  527  528  530  532  533  536  538  539  545
1   20   22   39   41   43   44   45   69   70   90   91  141  142  143  154  155  159  160  161  162  163  164  174  175  177  178  181  182  186  188  196  197  198  199  234  235  239  240  243  244  245  247  298  299  302  303  335  336  341  356  360  362  364  365  366  368  373  378  381  382  383  386  388  441  448  501  506  521  527  545
1   61   62  128  141  142  196  197  333  334  356  359  360  362  364  365  366  368  373  378  381  382  383  384  385  386  388  401  402  403  404  415  417  418  474  475  476  477  516  517  518  519  520  524  525  526  527  528  529  530  541  543  545
1  441  442  448  501  502  506  521  522  527  541  542  543  545
