# Supplementary material for: CeleST: Computer Vision Software for Quantitative Analysis of C. elegans Swim Behavior Reveals Novel Features of Locomotion
Source: PLoS Comput Biol. 2014 Jul 17;10(7):e1003702. doi: 10.1371/journal.pcbi.1003702 (PMC4102393; doi:10.1371/journal.pcbi.1003702)
Supplement: Dataset S1 — Zip package containing source code and demos of the software CeleST. (ZIP) [file pcbi.1003702.s008.zip › CeleST submission small/demos/CeleST - demo with measures/CeleST/data/measures/wormMeas_Nemo-aging mutants-Trial1-wild type-All animals-Sample024.txt]

fields 34
worms 5
Wave_Initiation_Rate_Median
73.444537 115.180750 117.504378 100.751036 67.481369 
Wave_Initiation_Rate_Range
81.280230 88.997333 82.844708 64.424676 56.017808 
Body_Wave_Number_Median
0.410337 0.369587 0.507697 0.448706 0.383405 
Body_Wave_Number_Range
0.388535 0.584664 0.399631 0.356548 0.309667 
Asymmetry_Median
0.006425 0.003788 -0.018308 -0.000815 0.010554 
Asymmetry_Range
0.127344 0.093579 0.088150 0.121505 0.127709 
Reverse_Swimming
10.653174 5.740570 4.730290 1.711132 11.726991 
Curling
1.441774 0.570342 3.131524 1.330869 0.347490 
Stretch_Median
0.422367 0.355203 0.437032 0.354073 0.401816 
Stretch_Range
0.239058 0.294543 0.328427 0.294899 0.205296 
Attenuation_Median
60.503256 57.936446 50.048480 53.707017 46.710076 
Attenuation_Range
55.177626 30.172675 37.574588 18.538682 32.148226 
Traveling_Speed_Mean
9.929073 10.338055 11.659280 14.371713 6.425678 
Brush_Stroke_Median
0.142107 0.262570 0.056397 0.301719 0.257146 
Brush_Stroke_Range
0.037940 0.059896 0.085199 0.097848 0.126286 
Activity_Index_Median
274.521229 301.699536 333.095902 297.098639 317.473113 
Activity_Index_Range
296.931688 278.400010 649.893714 261.527349 257.604599 
Wave_Initiation_Rate_10
35.611568 36.127902 42.346753 42.339864 45.367008 
Body_Wave_Number_10
0.169903 0.083536 0.211588 0.213206 0.208319 
Asymmetry_10
-0.039576 -0.056095 -0.069682 -0.098581 -0.027070 
Stretch_10
0.325542 0.293603 0.381434 0.298126 0.338370 
Attenuation_10
15.331260 38.964340 21.916853 43.628214 26.831025 
Brush_Stroke_10
0.129851 0.232220 0.048522 0.263105 0.179867 
Activity_Index_10
146.179468 99.696696 157.770121 109.424683 207.110812 
usability
0.994485 0.966912 0.880515 0.994485 0.952206 
status
valid
valid
valid
valid
valid
highThr
56.000000 52.000000 52.000000 54.000000 54.000000 
lowThr
36.000000 30.000000 34.000000 33.000000 26.000000 
prevThr
25.000000 25.000000 25.000000 25.000000 25.000000 
highThrDef
56.000000 52.000000 52.000000 54.000000 54.000000 
lowThrDef
36.000000 30.000000 29.000000 33.000000 26.000000 
prevThrDef
25.000000 25.000000 25.000000 25.000000 25.000000 
manualSeparators

98   99  447  448  449  451  452  462  463
178  179  200  201  321  322

113  114  342  343  367  368
separators
1   35   36   37   46   47  144  145  213  216  263  264  280  282  449  450  523  525  545
1   11   13   22   23   96   97   98   99  109  110  124  125  315  316  347  348  365  366  419  422  423  424  425  441  442  447  448  449  451  452  459  460  462  463  464  465  466  483  484  487  488  545
1   64   65   95   96  119  120  124  125  126  130  131  144  145  148  149  178  179  180  200  201  202  203  244  245  302  303  320  321  322  345  346  358  381  382  394  395  423  424  459  462  468  469  529  531  545
1   57   58   59   60   79   80   95   96   99  100  101  121  122  181  182  321  322  341  342  343  344  361  362  411  412  438  439  457  460  506  507  545
1   15   16   41   42   43   49   50   61   63  100  101  112  113  114  142  143  154  156  342  343  344  345  367  368  369  404  405  428  430  488  489  531  532  545
