# Supplementary material for: CeleST: Computer Vision Software for Quantitative Analysis of C. elegans Swim Behavior Reveals Novel Features of Locomotion
Source: PLoS Comput Biol. 2014 Jul 17;10(7):e1003702. doi: 10.1371/journal.pcbi.1003702 (PMC4102393; doi:10.1371/journal.pcbi.1003702)
Supplement: Dataset S1 — Zip package containing source code and demos of the software CeleST. (ZIP) [file pcbi.1003702.s008.zip › CeleST submission small/demos/CeleST - demo with measures/CeleST/data/measures/wormMeas_Nemo-aging mutants-Trial1-wild type-All animals-Sample025.txt]

fields 34
worms 5
Wave_Initiation_Rate_Median
104.158433 94.302771 69.101984 93.120307 92.047699 
Wave_Initiation_Rate_Range
18.247880 42.829111 49.179622 83.464130 70.163127 
Body_Wave_Number_Median
0.535443 0.422519 0.335984 0.282049 0.666507 
Body_Wave_Number_Range
0.204038 0.294162 0.523988 0.398099 0.705630 
Asymmetry_Median
0.003362 0.002225 -0.014475 0.007323 0.010216 
Asymmetry_Range
0.025935 0.079937 0.081870 0.054057 0.045854 
Reverse_Swimming
2.483901 0.000000 1.554770 4.967801 0.000000 
Curling
0.551471 0.000000 0.596421 0.000000 0.128480 
Stretch_Median
0.354746 0.409437 0.428069 0.334203 0.345382 
Stretch_Range
0.096637 0.219909 0.240586 0.232248 0.295087 
Attenuation_Median
62.069703 69.566327 57.610328 58.922964 65.819091 
Attenuation_Range
22.365883 17.787693 25.862305 34.707709 18.853600 
Traveling_Speed_Mean
11.714071 8.985475 6.831751 6.194083 8.955164 
Brush_Stroke_Median
0.251304 0.297775 0.140630 0.406146 0.438886 
Brush_Stroke_Range
0.038567 0.468338 0.061250 0.231992 0.257636 
Activity_Index_Median
273.223442 255.868253 244.120995 299.468611 368.507214 
Activity_Index_Range
63.354415 682.827796 232.269148 379.772578 398.026257 
Wave_Initiation_Rate_10
100.826578 59.324570 51.847824 37.015254 51.999468 
Body_Wave_Number_10
0.420417 0.224698 0.127409 0.047533 0.471189 
Asymmetry_10
-0.012013 -0.033518 -0.061864 -0.017096 -0.013626 
Stretch_10
0.323074 0.342048 0.338154 0.285596 0.257281 
Attenuation_10
48.984680 60.263123 45.333106 36.907794 53.816740 
Brush_Stroke_10
0.235053 0.263341 0.116685 0.317416 0.282586 
Activity_Index_10
237.229747 114.892046 121.810159 85.097649 144.840146 
usability
1.000000 0.959559 0.924632 0.920956 0.858456 
status
valid
valid
valid
valid
valid
highThr
53.000000 58.000000 59.000000 57.000000 57.000000 
lowThr
38.000000 29.000000 28.000000 26.000000 27.000000 
prevThr
25.000000 25.000000 25.000000 25.000000 25.000000 
highThrDef
53.000000 58.000000 59.000000 57.000000 57.000000 
lowThrDef
38.000000 29.000000 28.000000 26.000000 27.000000 
prevThrDef
25.000000 25.000000 25.000000 25.000000 25.000000 
manualSeparators

223  224  274  275  276  277  288  289  435  436
112  113  118  119  139  140
21   22  242  243  255  256  260  261  334  335  365  366  367  373  374  375  376  377  380  381  487  488
68   69  142  143  478  479  480  500  501
separators
1   65   66   67   82   83   85   86  459  460  545
1   90  101  102  111  112  121  123  126  127  131  132  136  138  142  143  156  157  163  164  170  173  182  183  188  190  193  196  199  200  206  208  211  212  218  219  223  224  225  226  235  236  240  242  246  248  250  253  257  259  263  265  269  271  274  275  276  277  286  288  289  293  295  298  300  303  305  309  311  312  316  317  321  324  326  329  333  336  339  340  353  354  356  366  369  424  425  430  431  434  435  436  439  440  508  509  519  520  544  545
1   13   14   22   24   29   31   45   46   75   76   79   80   84   86   89   91   95   96  101  103  106  108  112  113  115  118  119  120  139  140  141  143  144  160  161  179  180  190  191  196  197  201  202  217  218  302  303  305  306  321  322  329  330  341  343  352  353  418  419  430  431  441  442  443  444  461  462  485  486  545
1   21   22   26   29   30   31   84   85   87   90  103  104  109  110  133  135  140  141  142  143  154  155  156  157  160  162  164  165  169  170  174  176  178  179  180  183  186  190  192  227  228  232  233  236  237  241  242  243  245  246  247  251  252  255  256  259  260  261  270  272  285  286  334  335  336  365  366  367  372  373  374  375  376  377  380  381  383  384  391  393  401  404  406  407  415  416  417  418  421  422  435  436  437  440  443  444  445  446  450  452  465  467  470  471  486  487  488  506  508  529  530  539  540  544  545
1   68   69  101  102  116  117  142  143  145  150  151  453  454  468  471  478  479  480  483  484  495  496  500  501  510  511  545
