# Supplementary material for: CeleST: Computer Vision Software for Quantitative Analysis of C. elegans Swim Behavior Reveals Novel Features of Locomotion
Source: PLoS Comput Biol. 2014 Jul 17;10(7):e1003702. doi: 10.1371/journal.pcbi.1003702 (PMC4102393; doi:10.1371/journal.pcbi.1003702)
Supplement: Dataset S1 — Zip package containing source code and demos of the software CeleST. (ZIP) [file pcbi.1003702.s008.zip › CeleST submission small/demos/CeleST - demo with measures/CeleST/data/measures/wormMeas_Nemo-aging mutants-Trial1-wild type-All animals-Sample026.txt]

fields 34
worms 5
Wave_Initiation_Rate_Median
68.238438 67.351116 71.130456 67.941280 78.674475 
Wave_Initiation_Rate_Range
70.458704 58.542672 69.558113 81.974808 101.999506 
Body_Wave_Number_Median
0.353817 0.257390 0.468270 0.372055 0.345219 
Body_Wave_Number_Range
0.584309 0.424096 0.467756 0.509891 0.399120 
Asymmetry_Median
-0.008723 -0.040101 -0.011344 -0.010900 -0.007434 
Asymmetry_Range
0.135314 0.092545 0.207303 0.157257 0.203991 
Reverse_Swimming
10.480864 3.477461 1.943574 22.379182 6.775320 
Curling
2.125984 0.992647 3.294118 3.574468 5.790554 
Stretch_Median
0.464484 0.425864 0.429997 0.466167 0.438188 
Stretch_Range
0.290853 0.192754 0.245975 0.413367 0.570853 
Attenuation_Median
60.363168 64.131016 54.833316 45.038676 48.680423 
Attenuation_Range
26.691332 15.606632 18.568358 83.501713 69.436650 
Traveling_Speed_Mean
9.648339 13.399882 10.976259 6.737630 9.521143 
Brush_Stroke_Median
0.088184 0.262891 0.316029 0.212240 0.130052 
Brush_Stroke_Range
0.039102 0.115047 0.212041 0.204068 0.094111 
Activity_Index_Median
307.582998 179.569413 246.269981 310.934262 342.671061 
Activity_Index_Range
375.563096 179.734759 351.908423 282.442528 618.553491 
Wave_Initiation_Rate_10
31.747177 38.780302 32.378657 34.029258 23.668214 
Body_Wave_Number_10
0.134195 0.111270 0.156877 0.148105 0.059981 
Asymmetry_10
-0.056752 -0.091287 -0.095187 -0.121823 -0.161539 
Stretch_10
0.309599 0.321971 0.343428 0.333759 0.297868 
Attenuation_10
43.741639 54.142859 43.334841 -17.240240 -2.142739 
Brush_Stroke_10
0.069871 0.191714 0.193117 0.185084 0.074695 
Activity_Index_10
128.874529 80.610557 60.138842 96.236114 106.480480 
usability
0.933824 1.000000 0.937500 0.863971 0.895221 
status
valid
valid
valid
valid
valid
highThr
58.000000 53.000000 54.000000 58.000000 54.000000 
lowThr
35.000000 34.000000 34.000000 29.000000 21.000000 
prevThr
25.000000 25.000000 25.000000 25.000000 25.000000 
highThrDef
58.000000 53.000000 54.000000 58.000000 54.000000 
lowThrDef
35.000000 34.000000 34.000000 29.000000 21.000000 
prevThrDef
25.000000 25.000000 25.000000 25.000000 25.000000 
manualSeparators
35   36   53   54   55   59   60   70   71   79   80  395  396  397  398  399

216  217
12   13  188  189  190  191  247  248  271  272
22   23   21  364  365  398  399
separators
1   12   17   20   21   25   26   35   36   43   47   48   49   53   54   55   56   59   60   61   62   65   66   67   70   71   76   79   80   81  103  104  106  107  201  202  233  234  301  302  347  348  391  392  395  396  397  398  399  419  420  483  484  545
1    6    8   98   99  202  203  233  234  235  236  239  240  297  298  462  464  509  510  545
1    6   12   13   68   72  169  171  212  213  216  217  218  221  222  231  232  234  235  236  242  245  246  269  329  331  332  333  342  344  363  365  470  471  507  508  509  510  522  523  545
1   12   13   17   20   21   26   30   32   36   42   43   44   48   49   53   59   65   66   67   71   76   78   80   81   83  106  107  154  155  188  189  190  191  215  216  217  218  221  222  232  234  242  247  248  269  271  272  383  384  407  408  545
1   21   22   23   24   41   42   61   62   80   81  169  171  186  187  241  242  256  257  259  260  269  270  363  364  365  398  399  400  439  440  459  460  461  468  470  481  482  484  486  501  503  541  542  544  545
