# Supplementary material for: CeleST: Computer Vision Software for Quantitative Analysis of C. elegans Swim Behavior Reveals Novel Features of Locomotion
Source: PLoS Comput Biol. 2014 Jul 17;10(7):e1003702. doi: 10.1371/journal.pcbi.1003702 (PMC4102393; doi:10.1371/journal.pcbi.1003702)
Supplement: Dataset S1 — Zip package containing source code and demos of the software CeleST. (ZIP) [file pcbi.1003702.s008.zip › CeleST submission small/demos/CeleST - demo with measures/CeleST/data/measures/wormMeas_Nemo-aging mutants-Trial1-wild type-All animals-Sample027.txt]

fields 34
worms 5
Wave_Initiation_Rate_Median
99.971860 80.159446 100.226218 101.528139 NaN 
Wave_Initiation_Rate_Range
36.784285 66.473979 72.214134 34.360522 NaN 
Body_Wave_Number_Median
0.424925 0.511916 0.400211 0.455869 NaN 
Body_Wave_Number_Range
0.189417 0.428306 0.458302 0.495698 NaN 
Asymmetry_Median
0.001847 -0.034525 -0.003844 -0.025512 NaN 
Asymmetry_Range
0.076051 0.136756 0.087210 0.063518 NaN 
Reverse_Swimming
0.000000 7.010120 3.553073 3.777778 NaN 
Curling
0.000000 1.323529 0.467836 0.000000 NaN 
Stretch_Median
0.364854 0.426327 0.368390 0.330468 NaN 
Stretch_Range
0.124576 0.214742 0.241327 0.122104 NaN 
Attenuation_Median
57.481291 50.969473 62.936594 52.193436 NaN 
Attenuation_Range
18.148507 27.816342 31.878711 25.586334 NaN 
Traveling_Speed_Mean
11.938432 11.238279 15.237673 8.178345 NaN 
Brush_Stroke_Median
0.202292 0.175398 0.635505 0.055228 NaN 
Brush_Stroke_Range
0.068537 0.067353 0.481218 0.016614 NaN 
Activity_Index_Median
285.415527 277.875052 638.441535 276.607540 NaN 
Activity_Index_Range
123.286433 265.175530 526.846317 96.233260 NaN 
Wave_Initiation_Rate_10
66.815199 34.386623 61.474707 68.598561 NaN 
Body_Wave_Number_10
0.315824 0.218329 0.201009 0.215515 NaN 
Asymmetry_10
-0.031320 -0.138513 -0.050015 -0.064006 NaN 
Stretch_10
0.311070 0.345865 0.288449 0.287467 NaN 
Attenuation_10
49.336067 33.484105 42.172299 40.047586 NaN 
Brush_Stroke_10
0.179413 0.143584 0.314662 0.050604 NaN 
Activity_Index_10
215.586198 98.632745 216.369712 225.618216 NaN 
usability
0.924632 1.000000 0.943015 0.696691 0.591912 
status
valid
valid
valid
valid
rejected
highThr
62.000000 55.000000 58.000000 72.000000 72.000000 
lowThr
27.000000 38.000000 34.000000 21.000000 14.000000 
prevThr
25.000000 25.000000 25.000000 25.000000 25.000000 
highThrDef
62.000000 55.000000 58.000000 72.000000 72.000000 
lowThrDef
25.000000 38.000000 31.000000 21.000000 14.000000 
prevThrDef
25.000000 25.000000 25.000000 25.000000 25.000000 
manualSeparators


496  497  132
298  299  352  353  354  449  450
160  161  170  171  188  189  191  192  432  433  450  451  455  456  457  466  467  495  496  527  528  529  533  534
separators
1   27   28   41   42   88   89  114  116  143  144  150  151  152  154  169  171  182  183  190  194  215  218  237  239  300  301  302  321  323  326  342  343  361  362  363  381  382  405  406  407  408  486  489  532  535  545
1   47   48  144  145  176  177  444  445  536  537  538  545
1   40   41   61   62   63   64   66   81   96   97  132  136  137  141  142  177  178  309  310  311  313  321  322  331  332  334  336  370  373  382  383  459  460  496  497  498  545
1  152  153  154  157  220  221  222  223  226  236  239  240  243  261  262  263  264  265  272  274  275  278  282  289  294  295  296  297  298  299  331  335  341  351  352  353  354  387  392  396  400  439  441  447  449  450  455  461  462  545
1   56   57   75   76  142  143  160  161  162  170  171  172  173  188  189  191  192  199  200  201  202  220  221  223  226  232  234  236  237  239  240  243  244  245  257  258  264  265  272  278  281  282  284  285  286  287  289  294  295  296  297  298  321  322  336  361  362  387  392  396  400  413  414  417  420  432  433  436  437  439  441  443  447  450  451  455  456  457  466  467  495  496  497  498  511  512  517  518  526  527  528  529  533  534  538  539  541  545
