# Supplementary material for: CeleST: Computer Vision Software for Quantitative Analysis of C. elegans Swim Behavior Reveals Novel Features of Locomotion
Source: PLoS Comput Biol. 2014 Jul 17;10(7):e1003702. doi: 10.1371/journal.pcbi.1003702 (PMC4102393; doi:10.1371/journal.pcbi.1003702)
Supplement: Dataset S1 — Zip package containing source code and demos of the software CeleST. (ZIP) [file pcbi.1003702.s008.zip › CeleST submission small/demos/CeleST - demo with measures/CeleST/data/measures/wormMeas_Nemo-aging mutants-Trial1-wild type-All animals-Sample028.txt]

fields 34
worms 5
Wave_Initiation_Rate_Median
59.770265 69.397552 101.999262 80.955161 62.880265 
Wave_Initiation_Rate_Range
45.455977 78.474238 83.552743 59.986375 90.489254 
Body_Wave_Number_Median
0.317156 0.426058 0.327316 0.307230 0.418506 
Body_Wave_Number_Range
0.396268 0.426128 0.409055 0.362301 0.803286 
Asymmetry_Median
-0.011200 -0.006863 -0.004624 0.006913 0.011285 
Asymmetry_Range
0.235107 0.169600 0.101967 0.124776 0.065236 
Reverse_Swimming
15.633368 0.000000 7.617295 7.958549 8.716502 
Curling
11.616766 0.556586 0.885609 1.615385 0.507400 
Stretch_Median
0.670470 0.431879 0.362395 0.461185 0.439442 
Stretch_Range
0.443803 0.252760 0.275765 0.215154 0.417115 
Attenuation_Median
38.148577 60.268196 62.478771 64.494392 65.558860 
Attenuation_Range
56.895222 19.827714 32.555561 42.527647 56.443890 
Traveling_Speed_Mean
2.482055 9.991537 10.277391 10.902790 6.882932 
Brush_Stroke_Median
0.298604 0.256827 0.179113 0.170652 0.062421 
Brush_Stroke_Range
0.113940 0.091570 0.094921 0.100551 0.046964 
Activity_Index_Median
238.954370 198.095010 292.722446 210.010846 257.785177 
Activity_Index_Range
185.752790 217.745666 294.492383 209.121444 319.694729 
Wave_Initiation_Rate_10
31.693602 41.213970 36.731636 52.025698 21.322458 
Body_Wave_Number_10
0.089894 0.202783 0.088511 0.091264 0.164784 
Asymmetry_10
-0.156432 -0.109778 -0.081675 -0.039869 -0.019481 
Stretch_10
0.424553 0.317945 0.300780 0.352329 0.338069 
Attenuation_10
1.308941 50.312257 38.863590 33.872519 16.001141 
Brush_Stroke_10
0.219067 0.189152 0.138357 0.131892 0.046258 
Activity_Index_10
120.241994 89.937367 105.246413 132.176254 79.496509 
usability
0.920956 0.990809 0.996324 0.955882 0.869485 
status
valid
valid
valid
valid
valid
highThr
59.000000 55.000000 52.000000 56.000000 61.000000 
lowThr
26.000000 37.000000 33.000000 33.000000 24.000000 
prevThr
25.000000 25.000000 25.000000 25.000000 25.000000 
highThrDef
59.000000 55.000000 52.000000 56.000000 61.000000 
lowThrDef
26.000000 37.000000 33.000000 32.000000 24.000000 
prevThrDef
25.000000 25.000000 25.000000 25.000000 25.000000 
manualSeparators
63   64   67   68   66   93   94  162  163  164  165  166  167  168  199  200  224  225  250  251  252  253  254  268  269  505  506  531  532  533  534  535
330  331  396  397  332  333

455  456  457
215  216  243  244  247  248  317  318  329  330  360  361  440  441
separators
1   22   23   63   64   66   67   68   69   70   71   93   94  103  104  161  162  163  164  165  166  167  168  199  200  201  205  206  224  225  241  242  250  251  252  253  254  268  269  270  271  284  285  301  302  372  373  405  407  505  506  507  531  532  533  534  535  545
1  180  181  202  203  330  331  332  333  334  343  345  347  350  353  354  388  389  395  396  397  545
1    5    6  159  160  168  169  185  186  193  195  250  251  252  259  261  309  312  345  348  369  370  390  392  408  411  446  448  524  525  545
1   41   42   92   93  200  201  209  216  218  221  229  230  248  249  290  291  304  305  308  335  336  343  344  454  455  456  457  458  460  473  475  522  524  529  530  545
1    6    9   35   36  215  216  223  225  226  243  244  245  247  248  250  251  308  309  317  318  323  324  329  330  343  344  360  361  382  383  416  418  428  429  439  440  441  442  443  444  446  451  452  457  458  469  470  545
