# Supplementary material for: CeleST: Computer Vision Software for Quantitative Analysis of C. elegans Swim Behavior Reveals Novel Features of Locomotion
Source: PLoS Comput Biol. 2014 Jul 17;10(7):e1003702. doi: 10.1371/journal.pcbi.1003702 (PMC4102393; doi:10.1371/journal.pcbi.1003702)
Supplement: Dataset S1 — Zip package containing source code and demos of the software CeleST. (ZIP) [file pcbi.1003702.s008.zip › CeleST submission small/demos/CeleST - demo with measures/CeleST/data/measures/wormMeas_Nemo-aging mutants-Trial1-wild type-All animals-Sample029.txt]

fields 34
worms 7
Wave_Initiation_Rate_Median
57.806892 103.287807 NaN 134.184025 94.066195 NaN NaN 
Wave_Initiation_Rate_Range
55.221661 62.983272 NaN 67.526176 69.837090 NaN NaN 
Body_Wave_Number_Median
0.330727 0.360024 NaN 0.452079 0.302412 NaN NaN 
Body_Wave_Number_Range
0.442475 0.430185 NaN 0.420224 0.432219 NaN NaN 
Asymmetry_Median
-0.013496 0.007261 NaN 0.002936 0.009085 NaN NaN 
Asymmetry_Range
0.334964 0.062401 NaN 0.043007 0.080051 NaN NaN 
Reverse_Swimming
15.470668 5.223214 NaN 8.555658 0.000000 NaN NaN 
Curling
7.366071 0.356436 NaN 0.779221 0.000000 NaN NaN 
Stretch_Median
0.466475 0.361086 NaN 0.341585 0.336597 NaN NaN 
Stretch_Range
0.284720 0.282069 NaN 0.257237 0.169890 NaN NaN 
Attenuation_Median
41.174299 62.777015 NaN 55.574031 63.326602 NaN NaN 
Attenuation_Range
49.997355 32.458485 NaN 33.709157 21.227480 NaN NaN 
Traveling_Speed_Mean
3.914836 9.622101 NaN 14.136360 4.779833 NaN NaN 
Brush_Stroke_Median
0.097277 0.293995 NaN 0.303179 0.050285 NaN NaN 
Brush_Stroke_Range
0.053657 0.132525 NaN 0.078603 0.079069 NaN NaN 
Activity_Index_Median
280.206284 354.868405 NaN 359.859082 174.468443 NaN NaN 
Activity_Index_Range
299.291183 279.169102 NaN 217.048224 625.576812 NaN NaN 
Wave_Initiation_Rate_10
18.258718 55.649620 NaN 67.740277 52.877510 NaN NaN 
Body_Wave_Number_10
0.110841 0.096390 NaN 0.122998 0.145800 NaN NaN 
Asymmetry_10
-0.193291 -0.023970 NaN -0.020856 -0.016729 NaN NaN 
Stretch_10
0.395454 0.321998 NaN 0.289839 0.258399 NaN NaN 
Attenuation_10
11.097162 39.598230 NaN 34.274496 50.241119 NaN NaN 
Brush_Stroke_10
0.061270 0.238981 NaN 0.278763 0.039969 NaN NaN 
Activity_Index_10
166.819838 186.076896 NaN 172.591526 108.825889 NaN NaN 
usability
0.823529 0.928309 0.911765 0.990809 0.674632 0.000000 0.000000 
status
valid
valid
rejected
valid
valid
rejected
rejected
highThr
0.000000 59.000000 57.000000 51.000000 57.000000 NaN NaN 
lowThr
0.000000 37.000000 0.000000 34.000000 34.000000 0.000000 0.000000 
prevThr
25.000000 0.000000 25.000000 12.000000 18.000000 25.000000 25.000000 
highThrDef
63.000000 59.000000 57.000000 51.000000 62.000000 NaN NaN 
lowThrDef
25.000000 28.000000 0.000000 34.000000 22.000000 0.000000 0.000000 
prevThrDef
25.000000 25.000000 25.000000 25.000000 25.000000 25.000000 25.000000 
manualSeparators
60   61   98   99  101  102  260  261
24   25  544  545

220  221  219


separators
1   60   61   62   63   75   76   98   99  101  102  110  116  117  118  121  123  161  162  240  243  244  246  247  251  254  255  260  261  262  264  281  282  286  287  288  292  296  297  322  323  360  362  427  428  523  524  537  538  545
1    3    6   22   24   25   27   29   30   31   32   33   39   41   43   44   79   80   81   82  118  119  126  129  155  156  225  226  272  274  287  290  293  296  300  301  362  364  382  385  391  393  395  397  400  403  409  411  412  414  415  419  421  429  430  443  444  493  495  531  532  534  535  544  545
1   97  101  102  147  148  151  152  155  156  159  160  161  162  163  164  169  170  177  178  179  180  182  183  185  186  187  188  193  194  195  196  197  198  202  203  205  206  208  209  213  214  216  217  221  222  246  247  263  264  269  270  298  299  300  301  320  321  339  340  345  346  347  348  351  352  353  354  355  356  358  359  360  361  363  364  366  367  368  369  383  384  385  386  391  392  395  396  398  399  545
1   31   32   44   46   89   90   93   94  219  220  221  222  224  225  226  545
1  141  142  143  162  163  240  251  261  264  282  286  287  292  488  489  490  491  545
1  545
1  545
