# Supplementary material for: CeleST: Computer Vision Software for Quantitative Analysis of C. elegans Swim Behavior Reveals Novel Features of Locomotion
Source: PLoS Comput Biol. 2014 Jul 17;10(7):e1003702. doi: 10.1371/journal.pcbi.1003702 (PMC4102393; doi:10.1371/journal.pcbi.1003702)
Supplement: Dataset S1 — Zip package containing source code and demos of the software CeleST. (ZIP) [file pcbi.1003702.s008.zip › CeleST submission small/demos/CeleST - demo with measures/CeleST/data/measures/wormMeas_Nemo-aging mutants-Trial1-wild type-All animals-Sample030.txt]

fields 34
worms 5
Wave_Initiation_Rate_Median
94.727653 107.494247 102.302706 76.290904 114.911499 
Wave_Initiation_Rate_Range
68.421437 96.650911 83.717719 87.606120 68.914148 
Body_Wave_Number_Median
0.446935 0.402079 0.508945 0.529216 0.356593 
Body_Wave_Number_Range
0.474706 0.372294 0.365317 0.601588 0.464471 
Asymmetry_Median
-0.017692 0.004848 -0.007529 0.016486 0.003090 
Asymmetry_Range
0.083399 0.085305 0.176866 0.130128 0.082240 
Reverse_Swimming
8.040609 8.934708 0.000000 2.980681 6.193952 
Curling
2.851711 3.910387 5.139442 2.022472 2.362205 
Stretch_Median
0.391718 0.336220 0.390669 0.431859 0.377254 
Stretch_Range
0.339209 0.300001 0.438536 0.268072 0.381474 
Attenuation_Median
55.315408 61.071819 50.488656 67.309710 57.124106 
Attenuation_Range
60.678414 40.529213 26.776722 29.092352 61.326023 
Traveling_Speed_Mean
11.388442 10.917447 12.996362 10.035086 11.709229 
Brush_Stroke_Median
0.324018 0.088535 0.286287 0.217591 0.298868 
Brush_Stroke_Range
0.139252 0.087101 0.394896 0.144446 0.137614 
Activity_Index_Median
271.615410 580.600300 333.945471 215.954132 353.281427 
Activity_Index_Range
258.557714 645.284988 651.208005 290.159138 317.563021 
Wave_Initiation_Rate_10
35.358838 37.830332 34.539280 13.027596 65.869286 
Body_Wave_Number_10
0.137299 0.184289 0.289804 0.273324 0.164804 
Asymmetry_10
-0.063615 -0.032864 -0.159883 -0.025292 -0.035418 
Stretch_10
0.335518 0.290832 0.325936 0.346652 0.254280 
Attenuation_10
4.215706 32.698259 34.934903 47.443362 9.001348 
Brush_Stroke_10
0.233439 0.047305 0.214445 0.130999 0.247050 
Activity_Index_10
98.002295 148.113363 83.823986 26.196838 167.608738 
usability
0.966912 0.902574 0.922794 0.981618 0.933824 
status
valid
valid
valid
valid
valid
highThr
56.000000 54.000000 55.000000 58.000000 57.000000 
lowThr
30.000000 34.000000 36.000000 38.000000 29.000000 
prevThr
25.000000 25.000000 16.000000 25.000000 25.000000 
highThrDef
56.000000 54.000000 55.000000 58.000000 57.000000 
lowThrDef
30.000000 34.000000 30.000000 38.000000 29.000000 
prevThrDef
25.000000 25.000000 25.000000 25.000000 25.000000 
manualSeparators
6    7    8    9  309  310  315  316  383  384  386  387  512  513
21   22  169  170
214  215  334  335  333  336  337  356  357  420  421
224  225  226  227  228  229
130  131  232  233  239  240  238  258  259
separators
1    6    7    8    9   93   94  228  230  258  259  288  289  309  310  312  315  316  328  330  360  361  374  377  381  383  384  386  387  396  397  457  458  487  488  512  513  518  519  545
1    9   10   20   21   22   27   28   61   62   71   72   83   84   95   96  130  131  169  170  181  182  202  204  206  209  210  211  213  214  241  242  255  256  325  326  367  369  382  383  385  386  402  404  421  422  430  431  457  458  471  472  473  485  488  507  510  545
1   18   19  120  141  179  181  202  204  206  214  215  240  241  310  311  333  334  335  336  337  356  357  358  359  387  388  420  421  422  465  466  537  538  545
1    8    9   32   33   63   64   76   78   89   91   99  101  115  117  139  141  142  143  157  158  192  193  194  196  222  223  224  225  226  227  228  229  347  349  357  358  400  401  402  409  413  511  512  545
1   61   62   83   84   88   90  129  130  131  152  153  168  169  177  179  197  198  201  202  229  230  231  232  233  238  239  240  241  242  243  258  259  268  281  282  324  325  342  343  349  350  358  359  377  378  385  386  417  419  484  485  545
