# Supplementary material for: CeleST: Computer Vision Software for Quantitative Analysis of C. elegans Swim Behavior Reveals Novel Features of Locomotion
Source: PLoS Comput Biol. 2014 Jul 17;10(7):e1003702. doi: 10.1371/journal.pcbi.1003702 (PMC4102393; doi:10.1371/journal.pcbi.1003702)
Supplement: Dataset S1 — Zip package containing source code and demos of the software CeleST. (ZIP) [file pcbi.1003702.s008.zip › CeleST submission small/demos/CeleST - demo with measures/CeleST/data/measures/wormMeas_Nemo-aging mutants-Trial1-wild type-All animals-Sample031.txt]

fields 34
worms 6
Wave_Initiation_Rate_Median
102.740756 93.740515 55.768517 117.784349 101.551726 NaN 
Wave_Initiation_Rate_Range
48.838333 64.776827 70.172681 62.367553 70.381569 NaN 
Body_Wave_Number_Median
0.486809 0.581713 0.258312 0.463125 0.374878 NaN 
Body_Wave_Number_Range
0.387580 0.371336 0.364453 0.506710 0.528806 NaN 
Asymmetry_Median
-0.014399 -0.006271 0.005733 -0.009247 -0.007532 NaN 
Asymmetry_Range
0.064041 0.062522 0.161356 0.058653 0.069065 NaN 
Reverse_Swimming
0.000000 0.000000 8.291621 0.548780 2.140541 NaN 
Curling
0.000000 0.571429 1.714286 0.000000 0.000000 NaN 
Stretch_Median
0.350246 0.347637 0.511688 0.357333 0.410890 NaN 
Stretch_Range
0.139493 0.262709 0.296841 0.161956 0.200949 NaN 
Attenuation_Median
60.558387 66.571569 64.998016 65.077657 66.588937 NaN 
Attenuation_Range
18.991859 17.094643 48.688984 23.071468 23.243545 NaN 
Traveling_Speed_Mean
12.635701 10.449265 7.695978 11.004916 12.292782 NaN 
Brush_Stroke_Median
0.062149 0.234539 0.096866 0.146888 0.362695 NaN 
Brush_Stroke_Range
0.029952 0.083403 0.105731 0.119144 0.137549 NaN 
Activity_Index_Median
330.525848 233.556207 313.305210 888.036588 287.766881 NaN 
Activity_Index_Range
207.814322 187.265148 751.756816 787.194727 243.658157 NaN 
Wave_Initiation_Rate_10
67.545953 37.283763 32.400519 72.080184 51.050817 NaN 
Body_Wave_Number_10
0.254199 0.377527 0.051757 0.162942 0.127689 NaN 
Asymmetry_10
-0.055283 -0.023688 -0.072495 -0.031279 -0.026359 NaN 
Stretch_10
0.304159 0.278069 0.383820 0.294278 0.322815 NaN 
Attenuation_10
50.180785 57.094783 26.903037 52.153263 52.430921 NaN 
Brush_Stroke_10
0.046544 0.192171 0.063904 0.057888 0.297148 NaN 
Activity_Index_10
195.985392 98.553070 105.018191 269.160958 139.730412 NaN 
usability
0.908088 0.965074 0.900735 0.799632 0.891544 0.000000 
status
valid
valid
valid
valid
valid
rejected
highThr
0.000000 58.000000 59.000000 65.000000 0.000000 NaN 
lowThr
0.000000 33.000000 34.000000 37.000000 0.000000 0.000000 
prevThr
6.000000 25.000000 25.000000 3.000000 0.000000 25.000000 
highThrDef
64.000000 58.000000 59.000000 65.000000 63.000000 NaN 
lowThrDef
30.000000 33.000000 29.000000 23.000000 22.000000 0.000000 
prevThrDef
25.000000 25.000000 25.000000 25.000000 25.000000 25.000000 
manualSeparators
246  247  372  373  401  402  498  499  500  514  515  516  517  518
464  465  480  481
121  122  123  124  266  267  270  271  329  330
32   33   31   96   97  113  114  132  133  141  142  543  544


separators
1   60   64  246  247  251  261  262  371  372  373  401  402  404  454  458  459  467  469  470  481  484  487  488  489  498  499  500  514  515  516  517  518  545
1  165  167  213  214  255  256  267  270  403  405  462  463  464  465  474  475  480  481  520  521  545
1   70   71  108  112  115  117  121  122  123  124  142  144  158  160  161  168  170  189  190  201  209  211  212  214  223  224  265  266  267  268  270  271  304  305  307  309  329  330  331  388  389  396  397  406  407  409  412  429  430  432  433  440  442  443  445  462  463  465  467  470  472  473  474  483  484  514  515  542  543  545
1    8    9   10   18   19   30   31   32   33   52   54   85   86   95   96   97  113  114  115  132  133  134  141  142  158  160  161  162  163  164  165  167  168  170  201  202  207  208  209  211  212  214  216  230  241  242  264  265  271  275  276  277  291  292  294  295  296  297  301  303  304  305  307  309  321  322  323  363  364  450  451  500  501  512  514  523  524  534  535  543  544  545
1    4    5   60   64  246  251  371  372  401  404  441  457  458  459  464  465  467  468  481  484  489  494  495  497  498  500  514  518  545
1  545
