# Supplementary material for: CeleST: Computer Vision Software for Quantitative Analysis of C. elegans Swim Behavior Reveals Novel Features of Locomotion
Source: PLoS Comput Biol. 2014 Jul 17;10(7):e1003702. doi: 10.1371/journal.pcbi.1003702 (PMC4102393; doi:10.1371/journal.pcbi.1003702)
Supplement: Dataset S1 — Zip package containing source code and demos of the software CeleST. (ZIP) [file pcbi.1003702.s008.zip › CeleST submission small/demos/CeleST - demo with measures/CeleST/data/measures/wormMeas_Nemo-aging mutants-Trial1-wild type-All animals-Sample032.txt]

fields 34
worms 6
Wave_Initiation_Rate_Median
77.034838 65.383949 65.714298 91.141804 77.663973 NaN 
Wave_Initiation_Rate_Range
81.251890 121.509353 89.660467 57.603754 54.416788 NaN 
Body_Wave_Number_Median
0.459714 0.434272 0.340337 0.362991 0.379222 NaN 
Body_Wave_Number_Range
0.426973 0.951569 1.049173 0.276140 0.341110 NaN 
Asymmetry_Median
-0.020920 0.014276 0.014762 -0.036845 0.002096 NaN 
Asymmetry_Range
0.147983 0.089628 0.080810 0.096567 0.098109 NaN 
Reverse_Swimming
5.133395 8.915663 14.020239 12.916283 3.574975 NaN 
Curling
3.568773 3.177966 1.005587 1.224490 0.588235 NaN 
Stretch_Median
0.465608 0.495319 0.448575 0.383839 0.376822 NaN 
Stretch_Range
0.301778 0.357803 0.282619 0.237996 0.276660 NaN 
Attenuation_Median
57.051819 55.316731 57.097038 54.442132 59.385432 NaN 
Attenuation_Range
61.459632 52.312157 66.090479 54.310458 43.714281 NaN 
Traveling_Speed_Mean
9.606419 6.518442 8.977511 17.282765 10.340592 NaN 
Brush_Stroke_Median
0.245056 0.347727 0.196545 0.142768 0.223872 NaN 
Brush_Stroke_Range
0.097037 0.279298 0.082274 0.105119 0.084159 NaN 
Activity_Index_Median
312.806292 241.831695 200.072577 399.524649 269.635375 NaN 
Activity_Index_Range
327.445437 239.659463 246.948469 486.072938 197.090663 NaN 
Wave_Initiation_Rate_10
37.698539 13.909783 14.641555 61.792229 42.271685 NaN 
Body_Wave_Number_10
0.209870 0.076192 0.091857 0.270682 0.176929 NaN 
Asymmetry_10
-0.121753 -0.016820 -0.038217 -0.097604 -0.065989 NaN 
Stretch_10
0.386414 0.332614 0.369509 0.295017 0.296201 NaN 
Attenuation_10
9.444159 19.571024 4.338175 10.933402 30.010645 NaN 
Brush_Stroke_10
0.189588 0.296364 0.156602 0.078176 0.180341 NaN 
Activity_Index_10
132.489707 111.505762 42.360306 195.164086 152.487352 NaN 
usability
0.988971 0.867647 0.987132 0.990809 0.937500 0.000000 
status
valid
valid
valid
valid
valid
rejected
highThr
55.000000 53.000000 51.000000 53.000000 64.000000 NaN 
lowThr
36.000000 19.000000 30.000000 33.000000 28.000000 0.000000 
prevThr
5.000000 25.000000 5.000000 5.000000 0.000000 25.000000 
highThrDef
55.000000 53.000000 51.000000 53.000000 64.000000 NaN 
lowThrDef
36.000000 19.000000 30.000000 33.000000 26.000000 0.000000 
prevThrDef
25.000000 25.000000 25.000000 25.000000 25.000000 25.000000 
manualSeparators
25  26  27  28  34  35
33   34  381  382
384  385  472  473
91  92  93
225  226

separators
1   10   11   21   22   23   24   25   26   27   28   34   35   36  169  170  176  177  321  322  356  357  366  367  545
1   33   34   35   36   37   38   42   55   56  130  131  157  161  162  181  283  284  302  321  322  381  382  383  384  385  390  391  392  401  402  506  507  545
1   82   84  189  190  207  208  384  385  386  472  473  474  476  477  545
1   86   87   91   92   93   95   96  177  178  179  545
1   12   17   25   26   28   29   41   60   63   65   66   76   78   92   94  107  108  110  111  113  114  115  116  120  123  223  225  226  232  233  234  235  362  363  543  544  545
1  545
