# Supplementary material for: CeleST: Computer Vision Software for Quantitative Analysis of C. elegans Swim Behavior Reveals Novel Features of Locomotion
Source: PLoS Comput Biol. 2014 Jul 17;10(7):e1003702. doi: 10.1371/journal.pcbi.1003702 (PMC4102393; doi:10.1371/journal.pcbi.1003702)
Supplement: Dataset S1 — Zip package containing source code and demos of the software CeleST. (ZIP) [file pcbi.1003702.s008.zip › CeleST submission small/demos/CeleST - demo with measures/CeleST/data/measures/wormMeas_Nemo-aging mutants-Trial1-wild type-All animals-Sample033.txt]

fields 34
worms 5
Wave_Initiation_Rate_Median
101.530370 102.138835 70.358331 95.363018 121.304128 
Wave_Initiation_Rate_Range
90.949813 33.449133 53.324435 67.475317 68.147363 
Body_Wave_Number_Median
0.459751 0.547106 0.285703 0.574486 0.362704 
Body_Wave_Number_Range
0.390735 0.264372 0.393778 0.471689 0.288553 
Asymmetry_Median
0.000341 -0.018989 -0.042028 -0.021773 -0.000472 
Asymmetry_Range
0.183441 0.061238 0.106953 0.204599 0.056770 
Reverse_Swimming
0.000000 0.000000 0.763521 0.000000 6.531027 
Curling
0.220588 0.357853 0.000000 0.666667 0.230769 
Stretch_Median
0.389242 0.371485 0.409285 0.424872 0.386176 
Stretch_Range
0.213105 0.109139 0.176684 0.248737 0.181431 
Attenuation_Median
63.889822 64.970070 57.952739 60.490003 57.330294 
Attenuation_Range
24.498177 21.581726 15.630277 22.548361 29.400182 
Traveling_Speed_Mean
13.821134 17.973730 11.457965 13.405745 14.637176 
Brush_Stroke_Median
0.118692 0.064674 0.276889 0.192831 0.365508 
Brush_Stroke_Range
0.039303 0.027551 0.187131 0.061763 0.179209 
Activity_Index_Median
523.457638 348.246172 251.079700 280.215461 358.660233 
Activity_Index_Range
547.951908 209.387047 328.166874 231.653201 325.447432 
Wave_Initiation_Rate_10
27.635873 85.212599 49.087045 36.333235 67.092135 
Body_Wave_Number_10
0.213937 0.359698 0.121195 0.189993 0.195771 
Asymmetry_10
-0.097165 -0.054941 -0.106611 -0.111128 -0.038382 
Stretch_10
0.314702 0.333887 0.339763 0.353823 0.331338 
Attenuation_10
47.402014 52.761458 49.836608 52.690480 38.178225 
Brush_Stroke_10
0.095259 0.055846 0.243343 0.151392 0.325310 
Activity_Index_10
137.000101 246.386285 122.701154 93.062703 190.642454 
usability
1.000000 0.924632 0.937500 0.992647 0.955882 
status
valid
valid
valid
valid
valid
highThr
59.000000 61.000000 59.000000 57.000000 48.000000 
lowThr
34.000000 24.000000 32.000000 40.000000 24.000000 
prevThr
5.000000 5.000000 22.000000 15.000000 5.000000 
highThrDef
59.000000 61.000000 59.000000 57.000000 48.000000 
lowThrDef
37.000000 24.000000 32.000000 40.000000 24.000000 
prevThrDef
25.000000 25.000000 25.000000 25.000000 25.000000 
manualSeparators


429  430
210  211  289  290  285  286  287  519  520
separators
1   50   51  545
1  221  224  241  242  244  245  247  248  252  253  256  257  258  260  261  453  454  545
1  278  280  288  290  310  312  330  337  339  355  360  361  362  363  364  365  539  540  542  545
1   22   23   24   25   26   28  201  202  375  376  387  388  389  390  428  429  430  452  453  545
1   12   14   15  209  210  211  285  286  287  289  290  310  312  317  322  329  330  331  466  468  470  471  476  481  482  505  506  517  519  520  545
