# Supplementary material for: CeleST: Computer Vision Software for Quantitative Analysis of C. elegans Swim Behavior Reveals Novel Features of Locomotion
Source: PLoS Comput Biol. 2014 Jul 17;10(7):e1003702. doi: 10.1371/journal.pcbi.1003702 (PMC4102393; doi:10.1371/journal.pcbi.1003702)
Supplement: Dataset S1 — Zip package containing source code and demos of the software CeleST. (ZIP) [file pcbi.1003702.s008.zip › CeleST submission small/demos/CeleST - demo with measures/CeleST/data/measures/wormMeas_Nemo-aging mutants-Trial1-wild type-All animals-Sample034.txt]

fields 34
worms 5
Wave_Initiation_Rate_Median
120.088213 84.871783 98.993365 92.717708 120.308632 
Wave_Initiation_Rate_Range
87.924693 66.647436 45.625034 41.686620 71.677853 
Body_Wave_Number_Median
0.545995 0.343678 0.457141 0.538349 0.581879 
Body_Wave_Number_Range
0.521139 0.447029 0.527855 0.423434 0.352938 
Asymmetry_Median
-0.017917 0.004223 -0.011404 -0.013172 -0.002795 
Asymmetry_Range
0.064232 0.120075 0.098563 0.107990 0.089533 
Reverse_Swimming
5.574977 5.740570 7.672493 0.000000 1.379945 
Curling
0.774908 2.824859 0.883978 0.887246 0.000000 
Stretch_Median
0.372653 0.461123 0.423428 0.440272 0.386906 
Stretch_Range
0.187760 0.207101 0.222231 0.236569 0.167111 
Attenuation_Median
58.778797 51.595259 60.234097 58.681991 58.316022 
Attenuation_Range
28.138804 24.265285 25.563184 24.057840 20.608318 
Traveling_Speed_Mean
17.912356 8.754098 12.208278 13.364898 13.330463 
Brush_Stroke_Median
0.173361 0.119321 0.192095 0.269575 0.316859 
Brush_Stroke_Range
0.049746 0.061911 0.054012 0.069685 0.041054 
Activity_Index_Median
357.762377 325.117163 321.316591 300.070655 307.289908 
Activity_Index_Range
304.330280 375.147081 197.486763 138.087829 186.812903 
Wave_Initiation_Rate_10
47.215674 35.357199 57.341706 59.765466 62.555668 
Body_Wave_Number_10
0.133653 0.056325 0.118154 0.279162 0.354495 
Asymmetry_10
-0.062405 -0.083222 -0.081889 -0.087126 -0.071686 
Stretch_10
0.322932 0.385772 0.349579 0.370346 0.340486 
Attenuation_10
40.562150 38.505137 46.312772 45.261474 48.920088 
Brush_Stroke_10
0.143827 0.086657 0.169529 0.236913 0.294545 
Activity_Index_10
111.472028 125.866305 193.817601 213.794779 151.455439 
usability
0.996324 0.976103 0.998162 0.994485 1.000000 
status
valid
valid
valid
valid
valid
highThr
50.000000 55.000000 60.000000 55.000000 51.000000 
lowThr
30.000000 34.000000 38.000000 37.000000 36.000000 
prevThr
5.000000 18.000000 25.000000 5.000000 25.000000 
highThrDef
50.000000 55.000000 60.000000 55.000000 51.000000 
lowThrDef
30.000000 34.000000 38.000000 37.000000 36.000000 
prevThrDef
25.000000 25.000000 25.000000 25.000000 25.000000 
manualSeparators

10   11   12  123  124  153  154  296  297  295  338  339  340  341
454  455
33   34  519  520

separators
1   23   24  301  302  509  510  518  519  545
1    9   10   11   12  122  123  124  152  153  154  183  184  263  264  295  296  297  298  338  339  340  341  351  352  354  355  545
1   58   59   65   67   81   82  254  255  270  271  394  401  406  409  454  455  456  545
1   33   34   35   36  243  245  514  515  519  520  521  523  524  545
1  366  368  522  523  540  541  545
