# Supplementary material for: CeleST: Computer Vision Software for Quantitative Analysis of C. elegans Swim Behavior Reveals Novel Features of Locomotion
Source: PLoS Comput Biol. 2014 Jul 17;10(7):e1003702. doi: 10.1371/journal.pcbi.1003702 (PMC4102393; doi:10.1371/journal.pcbi.1003702)
Supplement: Dataset S1 — Zip package containing source code and demos of the software CeleST. (ZIP) [file pcbi.1003702.s008.zip › CeleST submission small/demos/CeleST - demo with measures/CeleST/data/measures/wormMeas_Nemo-aging mutants-Trial1-wild type-All animals-Sample035.txt]

fields 34
worms 5
Wave_Initiation_Rate_Median
114.620935 67.637171 68.794836 66.993491 108.019696 
Wave_Initiation_Rate_Range
38.816133 76.586824 56.390879 21.340291 59.375035 
Body_Wave_Number_Median
0.478145 0.388739 0.315157 0.547145 0.443532 
Body_Wave_Number_Range
0.347846 0.452923 0.378905 0.517655 0.294437 
Asymmetry_Median
0.002481 -0.023830 0.005147 -0.017093 0.010927 
Asymmetry_Range
0.063401 0.120133 0.151518 0.159811 0.082852 
Reverse_Swimming
0.000000 13.125000 17.969925 8.149134 5.323111 
Curling
0.000000 2.553191 2.127660 4.626506 0.243408 
Stretch_Median
0.359640 0.479014 0.428399 0.563226 0.394351 
Stretch_Range
0.133114 0.304522 0.288680 0.280909 0.174541 
Attenuation_Median
64.915098 58.399523 58.909686 54.555090 57.064125 
Attenuation_Range
17.047202 58.257843 64.660229 44.989344 37.164406 
Traveling_Speed_Mean
11.448073 6.719385 9.344116 2.609350 11.609778 
Brush_Stroke_Median
0.274446 0.463029 0.100622 0.086179 0.286846 
Brush_Stroke_Range
0.037957 0.320643 0.091495 0.035010 0.044661 
Activity_Index_Median
311.684026 248.706270 336.289387 267.664993 289.474497 
Activity_Index_Range
106.277960 394.714263 622.814367 155.923116 144.123132 
Wave_Initiation_Rate_10
81.687085 31.271948 55.456196 47.122650 70.319674 
Body_Wave_Number_10
0.241602 0.130433 0.063837 0.239898 0.306820 
Asymmetry_10
-0.047934 -0.065123 -0.031683 -0.071657 -0.046977 
Stretch_10
0.314624 0.370876 0.284150 0.474042 0.344840 
Attenuation_10
55.728021 12.003383 7.855425 20.846498 28.065074 
Brush_Stroke_10
0.257050 0.277532 0.054477 0.068634 0.263208 
Activity_Index_10
232.685295 88.377389 147.741639 196.521156 193.075810 
usability
0.994485 0.863971 0.777574 0.762868 0.906250 
status
valid
valid
valid
valid
valid
highThr
56.000000 53.000000 66.000000 64.000000 48.000000 
lowThr
40.000000 33.000000 28.000000 24.000000 31.000000 
prevThr
10.000000 5.000000 0.000000 25.000000 10.000000 
highThrDef
56.000000 53.000000 66.000000 64.000000 48.000000 
lowThrDef
40.000000 33.000000 26.000000 24.000000 31.000000 
prevThrDef
25.000000 25.000000 25.000000 25.000000 25.000000 
manualSeparators
43  44
163  164  272  273  274  290  291  532  533

26   27   60   61   62   19   20   94   95  172  173
218  219  272  273  274  275  276  304  305  332  333
separators
1   42   43   44   67   68  545
1  118  119  163  164  167  201  202  272  273  274  278  279  280  281  286  290  291  304  306  321  322  531  532  533  545
1   63   64  123  125  126  130  131  141  142  153  221  261  272  273  279  280  281  370  371  372  375  376  545
1   19   20   26   27   28   29   60   61   62   69   70   94   95  121  122  123  125  126  130  131  141  142  153  172  173  186  201  202  207  208  209  221  226  227  243  244  268  270  304  305  419  422  429  431  444  446  545
1  218  219  220  222  224  225  272  273  274  275  276  277  278  279  301  304  305  306  321  329  330  331  332  333  545
