# Supplementary material for: CeleST: Computer Vision Software for Quantitative Analysis of C. elegans Swim Behavior Reveals Novel Features of Locomotion
Source: PLoS Comput Biol. 2014 Jul 17;10(7):e1003702. doi: 10.1371/journal.pcbi.1003702 (PMC4102393; doi:10.1371/journal.pcbi.1003702)
Supplement: Dataset S1 — Zip package containing source code and demos of the software CeleST. (ZIP) [file pcbi.1003702.s008.zip › CeleST submission small/demos/CeleST - demo with measures/CeleST/data/measures/wormMeas_Nemo-aging mutants-Trial1-wild type-All animals-Sample036.txt]

fields 34
worms 5
Wave_Initiation_Rate_Median
67.412281 90.272062 98.983454 67.693094 98.714679 
Wave_Initiation_Rate_Range
78.303641 64.605768 110.152356 80.121163 45.080171 
Body_Wave_Number_Median
0.390923 0.417353 0.456964 0.360908 0.653346 
Body_Wave_Number_Range
0.416112 0.449235 0.498050 0.474450 0.607078 
Asymmetry_Median
0.009582 0.004444 0.007115 -0.027746 -0.026398 
Asymmetry_Range
0.133006 0.139538 0.134593 0.148152 0.070534 
Reverse_Swimming
0.000000 2.071066 0.000000 7.727691 0.000000 
Curling
0.946746 1.590909 0.000000 2.209945 0.000000 
Stretch_Median
0.433278 0.410343 0.409778 0.517835 0.389865 
Stretch_Range
0.206558 0.219617 0.249202 0.240008 0.113373 
Attenuation_Median
58.565642 55.414396 65.800844 59.066199 54.309540 
Attenuation_Range
28.920510 25.902086 26.119070 34.679700 15.802505 
Traveling_Speed_Mean
8.617961 10.552255 12.184369 10.355461 11.122004 
Brush_Stroke_Median
0.121846 0.326207 0.245057 0.313781 0.264848 
Brush_Stroke_Range
0.057868 0.113221 0.154665 0.117839 0.056712 
Activity_Index_Median
212.263020 287.218159 306.834729 169.033021 254.043636 
Activity_Index_Range
301.660260 159.330567 394.889745 227.944745 128.440623 
Wave_Initiation_Rate_10
25.223720 56.430035 25.090423 40.748769 56.566934 
Body_Wave_Number_10
0.210560 0.235777 0.270806 0.102671 0.211665 
Asymmetry_10
-0.057299 -0.041623 -0.038136 -0.093961 -0.062720 
Stretch_10
0.308580 0.337896 0.348111 0.396945 0.357026 
Attenuation_10
42.221325 42.761857 50.684456 32.122610 47.315303 
Brush_Stroke_10
0.095323 0.295932 0.153127 0.229628 0.241795 
Activity_Index_10
42.123375 178.036112 47.670689 82.182151 155.503927 
usability
0.931985 0.970588 0.996324 0.998162 0.994485 
status
valid
valid
valid
valid
valid
highThr
58.000000 52.000000 51.000000 49.000000 58.000000 
lowThr
37.000000 36.000000 33.000000 34.000000 44.000000 
prevThr
5.000000 5.000000 5.000000 25.000000 20.000000 
highThrDef
58.000000 52.000000 51.000000 49.000000 58.000000 
lowThrDef
32.000000 34.000000 33.000000 34.000000 44.000000 
prevThrDef
25.000000 25.000000 25.000000 25.000000 25.000000 
manualSeparators
129  130
129  130  131  239  240  325  326  506  507


142  143  144  145
separators
1  105  106  124  125  129  130  136  137  141  363  364  456  469  481  482  497  498  540  541  545
1   69   70  124  125  129  130  131  141  238  239  240  266  267  325  326  327  328  329  331  334  338  341  506  507  508  540  541  545
1   85   87  545
1   82   83  144  145  333  335  379  380  407  408  427  428  542  543  544  545
1  142  143  144  145  314  315  545
