# Supplementary material for: CeleST: Computer Vision Software for Quantitative Analysis of C. elegans Swim Behavior Reveals Novel Features of Locomotion
Source: PLoS Comput Biol. 2014 Jul 17;10(7):e1003702. doi: 10.1371/journal.pcbi.1003702 (PMC4102393; doi:10.1371/journal.pcbi.1003702)
Supplement: Dataset S1 — Zip package containing source code and demos of the software CeleST. (ZIP) [file pcbi.1003702.s008.zip › CeleST submission small/demos/CeleST - demo with measures/CeleST/data/measures/wormMeas_Nemo-aging mutants-Trial1-wild type-All animals-Sample037.txt]

fields 34
worms 5
Wave_Initiation_Rate_Median
89.393278 67.206673 102.522009 64.231531 100.505070 
Wave_Initiation_Rate_Range
76.313717 74.651718 52.033317 71.755839 49.114379 
Body_Wave_Number_Median
0.463515 0.504751 0.514930 0.323353 0.509692 
Body_Wave_Number_Range
0.394798 0.956055 0.462244 0.445905 0.273122 
Asymmetry_Median
-0.013672 -0.025876 -0.005708 -0.020607 -0.012381 
Asymmetry_Range
0.093037 0.133376 0.101209 0.148083 0.105407 
Reverse_Swimming
5.188592 7.154664 1.031519 4.305428 2.162162 
Curling
0.664207 1.320000 0.689655 2.146893 1.991701 
Stretch_Median
0.411644 0.499773 0.405792 0.472235 0.441886 
Stretch_Range
0.219437 0.295252 0.155870 0.304883 0.178496 
Attenuation_Median
48.072630 57.021814 59.925067 58.485794 49.004724 
Attenuation_Range
26.378529 52.195313 19.752143 46.547764 29.206585 
Traveling_Speed_Mean
14.394385 8.935977 12.353584 8.585109 9.659886 
Brush_Stroke_Median
0.306575 0.099278 0.598703 0.148864 0.185355 
Brush_Stroke_Range
0.101260 0.097638 0.218044 0.049757 0.197487 
Activity_Index_Median
272.589089 343.513783 514.274472 202.799646 320.610504 
Activity_Index_Range
230.271354 630.407872 329.364740 277.789421 519.251777 
Wave_Initiation_Rate_10
42.045871 11.548557 66.676148 31.397309 69.466429 
Body_Wave_Number_10
0.197385 0.129854 0.208404 0.143564 0.367365 
Asymmetry_10
-0.090013 -0.082363 -0.040771 -0.065662 -0.077009 
Stretch_10
0.305474 0.387973 0.350098 0.349466 0.373413 
Attenuation_10
34.569434 18.374092 48.369893 21.012457 31.780681 
Brush_Stroke_10
0.262413 0.068507 0.449687 0.124336 0.152859 
Activity_Index_10
107.791506 37.472752 350.509381 109.733479 243.111632 
usability
0.996324 0.919118 0.959559 0.976103 0.886029 
status
valid
valid
valid
valid
valid
highThr
53.000000 0.000000 60.000000 57.000000 0.000000 
lowThr
35.000000 0.000000 26.000000 37.000000 0.000000 
prevThr
15.000000 16.000000 15.000000 10.000000 5.000000 
highThrDef
53.000000 56.000000 60.000000 57.000000 60.000000 
lowThrDef
35.000000 26.000000 26.000000 36.000000 24.000000 
prevThrDef
25.000000 25.000000 25.000000 25.000000 25.000000 
manualSeparators

252  253
512  513  516  517
232  233  404  405
179  180  181
separators
1  368  369  403  404  423  424  426  427  459  460  461  515  516  543  544  545
1   81   82  155  158  160  161  178  179  181  196  201  202  203  205  206  213  252  253  358  363  364  365  366  381  444  445  477  479  492  493  545
1    9   10   11   12   17   18   21  512  513  516  517  518  545
1   54   57  107  108  211  213  221  225  232  233  236  237  281  282  404  405  406  407  408  433  434  529  530  540  541  545
1  155  158  179  180  181  183  196  197  198  199  200  201  203  205  206  213  252  253  256  261  262  281  438  439  525  526  545
