# Supplementary material for: CeleST: Computer Vision Software for Quantitative Analysis of C. elegans Swim Behavior Reveals Novel Features of Locomotion
Source: PLoS Comput Biol. 2014 Jul 17;10(7):e1003702. doi: 10.1371/journal.pcbi.1003702 (PMC4102393; doi:10.1371/journal.pcbi.1003702)
Supplement: Dataset S1 — Zip package containing source code and demos of the software CeleST. (ZIP) [file pcbi.1003702.s008.zip › CeleST submission small/demos/CeleST - demo with measures/CeleST/data/measures/wormMeas_Nemo-aging mutants-Trial1-wild type-All animals-Sample066.txt]

fields 34
worms 5
Wave_Initiation_Rate_Median
97.920534 57.474959 99.960538 101.667432 67.914878 
Wave_Initiation_Rate_Range
91.085731 34.760082 83.702445 45.673539 36.523411 
Body_Wave_Number_Median
0.415753 0.370205 0.571458 0.520512 0.588392 
Body_Wave_Number_Range
0.706043 0.505328 0.533316 0.386591 0.693097 
Asymmetry_Median
-0.012264 0.024469 0.010946 -0.003204 -0.002169 
Asymmetry_Range
0.112633 0.203558 0.093853 0.099756 0.103416 
Reverse_Swimming
13.137004 18.516746 7.274611 1.600736 7.838086 
Curling
5.986985 8.414634 0.000000 1.544118 2.209945 
Stretch_Median
0.450450 0.570831 0.405821 0.410465 0.519625 
Stretch_Range
0.389339 0.338303 0.349658 0.260032 0.158684 
Attenuation_Median
49.372339 37.410065 55.703184 57.272260 64.933568 
Attenuation_Range
53.638601 58.189452 64.695715 23.262096 31.337989 
Traveling_Speed_Mean
6.183730 4.081932 6.787071 12.820725 5.474871 
Brush_Stroke_Median
0.064591 0.181235 0.175728 0.158122 0.151997 
Brush_Stroke_Range
0.022844 0.158932 0.061131 0.026762 0.060441 
Activity_Index_Median
374.153292 165.018668 283.793774 339.171276 155.518064 
Activity_Index_Range
307.158195 238.756980 277.783470 176.208180 90.525626 
Wave_Initiation_Rate_10
38.267971 33.578281 17.699297 56.860226 35.637876 
Body_Wave_Number_10
0.066411 0.074236 0.168671 0.292118 0.212270 
Asymmetry_10
-0.060890 -0.062658 -0.032082 -0.084986 -0.074493 
Stretch_10
0.362841 0.429581 0.346672 0.328163 0.448161 
Attenuation_10
14.161130 2.437567 -1.372909 42.467150 40.852545 
Brush_Stroke_10
0.053149 0.147635 0.142292 0.145308 0.124755 
Activity_Index_10
152.186746 95.780012 47.620132 204.371608 101.942123 
usability
0.847426 0.904412 0.963235 1.000000 0.998162 
status
valid
valid
valid
valid
valid
highThr
58.000000 54.000000 71.000000 54.000000 53.000000 
lowThr
32.000000 25.000000 32.000000 39.000000 38.000000 
prevThr
10.000000 25.000000 25.000000 25.000000 25.000000 
highThrDef
58.000000 54.000000 71.000000 54.000000 53.000000 
lowThrDef
24.000000 25.000000 32.000000 39.000000 38.000000 
prevThrDef
25.000000 25.000000 25.000000 25.000000 25.000000 
manualSeparators
101  102  103  104  110  111  394  395  396  397  398  459  460  464  465  471  472
392  393  394  395


157  158
separators
1   32   33   87   88  101  102  103  104  110  111  116  117  224  226  269  270  281  282  301  394  395  396  397  398  400  401  402  416  424  425  427  441  442  459  460  461  464  465  471  472  473  475  490  492  501  504  505  506  507  512  545
1   80  101  102  121  122  216  217  248  251  252  253  302  303  392  393  394  395  403  404  426  427  536  542  545
1  161  164  165  181  545
1   40   41   65   66  200  201  530  531  545
1   64   65  157  158  159  290  292  350  351  504  505  532  533  545
