# Supplementary material for: CeleST: Computer Vision Software for Quantitative Analysis of C. elegans Swim Behavior Reveals Novel Features of Locomotion
Source: PLoS Comput Biol. 2014 Jul 17;10(7):e1003702. doi: 10.1371/journal.pcbi.1003702 (PMC4102393; doi:10.1371/journal.pcbi.1003702)
Supplement: Dataset S1 — Zip package containing source code and demos of the software CeleST. (ZIP) [file pcbi.1003702.s008.zip › CeleST submission small/demos/CeleST - demo with measures/CeleST/data/measures/wormMeas_Nemo-aging mutants-Trial1-wild type-All animals-Sample067.txt]

fields 34
worms 5
Wave_Initiation_Rate_Median
87.217472 102.074714 67.019316 11.192611 68.251834 
Wave_Initiation_Rate_Range
62.669221 87.444658 81.877276 11.798590 75.118071 
Body_Wave_Number_Median
0.667740 0.489665 0.340172 1.456469 0.461244 
Body_Wave_Number_Range
0.549404 0.427474 0.468710 0.699230 0.375031 
Asymmetry_Median
-0.000636 -0.004177 -0.007948 0.034300 -0.004403 
Asymmetry_Range
0.079734 0.080577 0.146637 0.124243 0.131472 
Reverse_Swimming
7.506900 6.182153 19.711432 2.579324 3.080873 
Curling
1.764706 2.118959 2.360248 0.928433 1.298701 
Stretch_Median
0.353434 0.389912 0.474864 0.620500 0.489248 
Stretch_Range
0.358665 0.342416 0.378250 0.263566 0.330066 
Attenuation_Median
61.726934 55.791543 51.971161 54.163332 47.696663 
Attenuation_Range
46.886278 27.959094 60.650829 41.266789 41.340817 
Traveling_Speed_Mean
9.900551 13.582962 7.467001 1.206131 5.689767 
Brush_Stroke_Median
0.206549 0.283257 0.261995 0.033578 0.066964 
Brush_Stroke_Range
0.064603 0.087397 0.168044 0.016132 0.049933 
Activity_Index_Median
218.206229 296.211246 284.928666 19.685465 302.728677 
Activity_Index_Range
174.838375 230.412449 446.342715 21.507110 463.629537 
Wave_Initiation_Rate_10
41.455392 31.394826 32.024728 8.865293 45.485006 
Body_Wave_Number_10
0.315259 0.249464 0.083990 1.002806 0.252334 
Asymmetry_10
-0.054589 -0.050757 -0.050756 -0.060166 -0.072172 
Stretch_10
0.258715 0.322083 0.369456 0.474235 0.361780 
Attenuation_10
29.158689 38.452615 4.669786 29.783498 22.301204 
Brush_Stroke_10
0.166323 0.249826 0.178499 0.029750 0.049692 
Activity_Index_10
90.135245 119.135742 115.371712 13.779100 109.330485 
usability
1.000000 0.988971 0.887868 0.950368 0.849265 
status
valid
valid
valid
valid
valid
highThr
59.000000 58.000000 53.000000 42.000000 49.000000 
lowThr
42.000000 40.000000 27.000000 23.000000 20.000000 
prevThr
13.000000 14.000000 13.000000 25.000000 1.000000 
highThrDef
59.000000 58.000000 53.000000 42.000000 49.000000 
lowThrDef
42.000000 40.000000 27.000000 23.000000 20.000000 
prevThrDef
25.000000 25.000000 25.000000 25.000000 25.000000 
manualSeparators

500  501  502  503  514  515  516  517
64   65  297  298  448  449  534  535
427  428  437  438  454  455  456  457
85   86  182  183  209  210  281  282  437  438  492  493
separators
1  110  111  139  140  165  166  419  421  545
1   98   99  267  304  308  310  427  428  477  481  500  501  502  503  514  515  516  517  545
1    3   64   65  160  162  163  164  297  298  301  302  448  449  455  456  461  462  463  501  502  529  533  534  535  536  545
1   26   27  405  406  427  428  436  437  438  440  441  442  443  448  454  455  456  457  463  465  466  545
1   49   81   85   86  156  157  182  183  209  210  281  282  298  302  321  322  436  437  438  492  493  494  495  496  499  500  525  526  529  533  535  536  545
