# Supplementary material for: CeleST: Computer Vision Software for Quantitative Analysis of C. elegans Swim Behavior Reveals Novel Features of Locomotion
Source: PLoS Comput Biol. 2014 Jul 17;10(7):e1003702. doi: 10.1371/journal.pcbi.1003702 (PMC4102393; doi:10.1371/journal.pcbi.1003702)
Supplement: Dataset S1 — Zip package containing source code and demos of the software CeleST. (ZIP) [file pcbi.1003702.s008.zip › CeleST submission small/demos/CeleST - demo with measures/CeleST/data/measures/wormMeas_Nemo-aging mutants-Trial1-wild type-All animals-Sample068.txt]

fields 34
worms 5
Wave_Initiation_Rate_Median
15.752582 95.080230 7.514893 54.837490 92.878987 
Wave_Initiation_Rate_Range
19.489855 83.808156 4.613496 74.819996 77.171999 
Body_Wave_Number_Median
1.204976 0.469640 1.771508 0.388621 0.468358 
Body_Wave_Number_Range
0.901104 0.529152 0.570308 0.890731 0.365289 
Asymmetry_Median
-0.032001 0.012840 0.018361 0.014710 -0.008878 
Asymmetry_Range
0.272746 0.145505 0.153406 0.097057 0.039725 
Reverse_Swimming
0.000000 7.844740 0.000000 11.474654 5.961362 
Curling
8.355899 3.320611 1.102941 4.588235 4.014870 
Stretch_Median
0.711247 0.440789 0.463554 0.502477 0.387201 
Stretch_Range
0.167606 0.280186 0.361064 0.280913 0.507873 
Attenuation_Median
36.803074 54.518732 80.621535 53.498605 55.522417 
Attenuation_Range
59.090817 44.890144 20.652301 48.775851 29.338718 
Traveling_Speed_Mean
1.357084 9.212715 0.946378 7.011032 5.983896 
Brush_Stroke_Median
0.046246 0.318042 0.031214 0.120046 0.228268 
Brush_Stroke_Range
0.013157 0.251098 0.023680 0.067466 0.053527 
Activity_Index_Median
42.343588 298.455236 11.528143 174.863515 213.172230 
Activity_Index_Range
46.693687 392.748884 18.558226 255.552302 178.610061 
Wave_Initiation_Rate_10
7.862071 37.590225 6.099438 18.880880 24.031582 
Body_Wave_Number_10
0.822689 0.171814 1.370460 0.093168 0.326120 
Asymmetry_10
-0.187239 -0.051062 -0.066262 -0.026131 -0.031910 
Stretch_10
0.638012 0.351648 0.348354 0.420384 0.331693 
Attenuation_10
9.357443 22.748454 63.778419 19.683821 42.233992 
Brush_Stroke_10
0.037320 0.249264 0.027420 0.093978 0.205569 
Activity_Index_10
22.547205 113.123490 8.645202 44.695010 69.392299 
usability
0.950368 0.963235 1.000000 0.937500 0.988971 
status
valid
valid
valid
valid
valid
highThr
45.000000 50.000000 57.000000 53.000000 55.000000 
lowThr
26.000000 32.000000 38.000000 31.000000 39.000000 
prevThr
25.000000 25.000000 25.000000 25.000000 25.000000 
highThrDef
45.000000 50.000000 57.000000 53.000000 55.000000 
lowThrDef
26.000000 32.000000 38.000000 27.000000 39.000000 
prevThrDef
25.000000 25.000000 25.000000 25.000000 25.000000 
manualSeparators
269  270  271  272  342  343  345  346  347  440  441  450  451  515  516  522  523
228  229  488  489  532  533  531

222  223  240  241  257  258  346  347  500  501  537  538  539
511  512  513  514  515  529  530
separators
1   78   79  169  170  269  270  271  272  342  343  344  345  346  347  397  398  440  441  450  451  515  516  522  523  545
1  160  161  209  210  227  228  229  307  308  348  350  392  393  424  425  488  489  493  501  502  513  514  531  532  533  534  540  541  542  543  545
1   32   33   51   52   64   65   67   68   76   77  521  522  545
1    6    7   40   41   81   82  180  182  213  215  221  222  223  239  240  241  256  257  258  270  271  278  279  346  347  348  381  382  450  453  500  501  530  531  537  538  539  541  542  545
1  162  163  176  177  429  430  480  481  511  512  513  514  515  528  529  530  545
