# Supplementary material for: CeleST: Computer Vision Software for Quantitative Analysis of C. elegans Swim Behavior Reveals Novel Features of Locomotion
Source: PLoS Comput Biol. 2014 Jul 17;10(7):e1003702. doi: 10.1371/journal.pcbi.1003702 (PMC4102393; doi:10.1371/journal.pcbi.1003702)
Supplement: Dataset S1 — Zip package containing source code and demos of the software CeleST. (ZIP) [file pcbi.1003702.s008.zip › CeleST submission small/demos/CeleST - demo with measures/CeleST/data/measures/wormMeas_Nemo-aging mutants-Trial1-wild type-All animals-Sample069.txt]

fields 34
worms 5
Wave_Initiation_Rate_Median
77.319308 106.727317 44.571812 101.258168 65.247672 
Wave_Initiation_Rate_Range
74.319963 111.784219 91.634241 94.000579 83.105172 
Body_Wave_Number_Median
0.528064 0.582378 0.483260 0.595674 0.379447 
Body_Wave_Number_Range
0.639700 0.692294 1.130865 0.948703 0.434805 
Asymmetry_Median
-0.002962 -0.008850 -0.011524 0.004129 -0.005547 
Asymmetry_Range
0.067345 0.122714 0.104736 0.107551 0.143628 
Reverse_Swimming
0.749220 6.811146 8.408851 3.387704 22.509317 
Curling
0.000000 5.019455 4.210526 3.668122 5.529954 
Stretch_Median
0.410360 0.399581 0.483667 0.387985 0.529007 
Stretch_Range
0.190621 0.403346 0.310772 0.373342 0.344090 
Attenuation_Median
70.036186 55.360311 61.585683 51.670828 34.617621 
Attenuation_Range
22.338864 40.923105 63.460729 49.496702 66.214326 
Traveling_Speed_Mean
8.798833 8.633109 7.766897 4.801060 5.981821 
Brush_Stroke_Median
0.241690 0.588752 0.086385 0.163969 0.422537 
Brush_Stroke_Range
0.079021 0.392760 0.085230 0.107941 0.535181 
Activity_Index_Median
206.878407 449.895963 91.192222 224.516106 210.228603 
Activity_Index_Range
195.773140 542.200371 307.943049 290.256171 481.164084 
Wave_Initiation_Rate_10
29.088908 22.015327 9.438896 12.685850 17.803164 
Body_Wave_Number_10
0.287956 0.059864 0.305753 0.088011 0.125362 
Asymmetry_10
-0.041250 -0.097703 -0.056104 -0.028613 -0.105086 
Stretch_10
0.334839 0.351085 0.399777 0.286781 0.368899 
Attenuation_10
57.019749 27.715698 9.556590 18.698665 -3.793491 
Brush_Stroke_10
0.200928 0.319184 0.057928 0.112861 0.275732 
Activity_Index_10
76.568578 148.122104 13.561453 20.178372 50.847484 
usability
0.959559 0.944853 0.943015 0.841912 0.797794 
status
valid
valid
valid
valid
valid
highThr
61.000000 55.000000 59.000000 56.000000 51.000000 
lowThr
30.000000 35.000000 21.000000 31.000000 29.000000 
prevThr
25.000000 25.000000 25.000000 25.000000 25.000000 
highThrDef
61.000000 55.000000 59.000000 56.000000 51.000000 
lowThrDef
30.000000 35.000000 21.000000 25.000000 26.000000 
prevThrDef
25.000000 25.000000 25.000000 25.000000 25.000000 
manualSeparators

83   84   74   75   76  145  146  173  174  422  423  418  419  519  520  521  522
239  240  494  495  493  520  521  535  536
95   96  312  313  314  315  328  329  342  343  344  345  346  347  507  508  521  522
129  130  222  223  224  336  337  335
separators
1  163  164  281  283  356  357  362  363  419  420  421  428  429  441  504  505  545
1   18   20   31   33   37   38   74   75   76   83   84  101  102  145  146  147  149  171  173  174  182  183  308  310  369  370  418  419  422  423  424  425  441  443  519  520  521  522  545
1   25   26   30   33   45   46   86   89  105  107  129  130  174  175  239  240  241  263  264  493  494  495  516  517  518  519  520  521  535  536  545
1   41   42   95   96   97   98  182  183  202  203  243  244  245  246  312  313  314  315  328  329  330  340  341  342  343  344  345  346  347  359  361  371  372  378  380  407  408  422  423  426  429  430  433  471  472  504  505  507  508  521  522  528  533  537  538  545
1   81   82  100  101  122  123  128  129  130  131  132  185  186  187  188  191  193  208  210  221  222  223  224  241  250  251  260  261  335  336  337  338  339  364  365  366  367  378  379  382  383  399  401  444  445  446  447  483  484  543  544  545
