# Supplementary material for: CeleST: Computer Vision Software for Quantitative Analysis of C. elegans Swim Behavior Reveals Novel Features of Locomotion
Source: PLoS Comput Biol. 2014 Jul 17;10(7):e1003702. doi: 10.1371/journal.pcbi.1003702 (PMC4102393; doi:10.1371/journal.pcbi.1003702)
Supplement: Dataset S1 — Zip package containing source code and demos of the software CeleST. (ZIP) [file pcbi.1003702.s008.zip › CeleST submission small/demos/CeleST - demo with measures/CeleST/data/measures/wormMeas_Nemo-aging mutants-Trial1-wild type-All animals-Sample070.txt]

fields 34
worms 5
Wave_Initiation_Rate_Median
119.139033 119.908926 80.799836 119.291632 119.832222 
Wave_Initiation_Rate_Range
82.117130 69.377344 78.572937 52.520758 75.010780 
Body_Wave_Number_Median
0.578896 0.508698 0.396603 0.553551 0.556450 
Body_Wave_Number_Range
0.432111 0.504056 0.502625 0.331500 0.534024 
Asymmetry_Median
-0.008806 -0.005478 0.001388 -0.005579 0.002433 
Asymmetry_Range
0.126389 0.074126 0.122118 0.070116 0.053805 
Reverse_Swimming
0.000000 7.507821 6.126955 0.000000 8.493771 
Curling
0.883978 2.261905 1.441774 0.113852 2.004175 
Stretch_Median
0.371930 0.377104 0.419708 0.343622 0.406067 
Stretch_Range
0.207268 0.257286 0.292628 0.134934 0.259569 
Attenuation_Median
53.382472 55.868694 59.680927 61.017601 54.236772 
Attenuation_Range
24.750896 31.746887 26.415293 18.657103 39.249142 
Traveling_Speed_Mean
14.849855 12.921419 7.627698 13.964481 7.257559 
Brush_Stroke_Median
0.318652 0.237813 0.221124 0.052254 0.163345 
Brush_Stroke_Range
0.085914 0.144038 0.066099 0.084554 0.108401 
Activity_Index_Median
307.697055 314.240442 230.781231 303.589577 389.252257 
Activity_Index_Range
237.560731 299.018350 210.084488 471.267510 458.352863 
Wave_Initiation_Rate_10
52.315755 65.642454 38.546355 73.624852 52.805569 
Body_Wave_Number_10
0.285687 0.150139 0.105471 0.369898 0.151689 
Asymmetry_10
-0.086699 -0.055807 -0.087653 -0.044849 -0.013941 
Stretch_10
0.310247 0.308874 0.340600 0.291724 0.357595 
Attenuation_10
41.092446 34.864018 42.857689 50.560297 31.902413 
Brush_Stroke_10
0.267615 0.198501 0.186545 0.046861 0.146967 
Activity_Index_10
117.264226 169.236955 99.232474 226.062816 157.189615 
usability
0.998162 0.926471 0.994485 0.968750 0.880515 
status
valid
valid
valid
valid
valid
highThr
54.000000 54.000000 54.000000 52.000000 53.000000 
lowThr
39.000000 24.000000 37.000000 33.000000 31.000000 
prevThr
25.000000 25.000000 25.000000 25.000000 25.000000 
highThrDef
54.000000 54.000000 54.000000 52.000000 53.000000 
lowThrDef
39.000000 24.000000 37.000000 33.000000 31.000000 
prevThrDef
25.000000 25.000000 25.000000 25.000000 25.000000 
manualSeparators

271  272  270  321  322
214  215  281  282

348  349
separators
1  120  121  275  276  277  305  306  308  309  545
1  182  183  197  198  199  202  203  204  236  237  270  271  272  273  287  288  321  322  323  334  336  341  342  349  350  353  354  356  364  365  477  478  481  482  493  495  501  503  511  512  543  544  545
1  214  215  216  281  282  289  290  545
1  170  171  193  195  205  206  221  222  230  232  240  242  263  265  335  336  352  353  362  363  409  410  465  467  479  483  484  485  508  509  517  518  520  522  545
1   41   42  111  112  113  140  142  161  170  171  215  216  348  349  352  353  513  515  545
