# Supplementary material for: CeleST: Computer Vision Software for Quantitative Analysis of C. elegans Swim Behavior Reveals Novel Features of Locomotion
Source: PLoS Comput Biol. 2014 Jul 17;10(7):e1003702. doi: 10.1371/journal.pcbi.1003702 (PMC4102393; doi:10.1371/journal.pcbi.1003702)
Supplement: Dataset S1 — Zip package containing source code and demos of the software CeleST. (ZIP) [file pcbi.1003702.s008.zip › CeleST submission small/demos/CeleST - demo with measures/CeleST/data/measures/wormMeas_Nemo-aging mutants-Trial1-wild type-All animals-Sample071.txt]

fields 44
worms 6
Wave_Initiation_Rate_Median
111.748845 105.492237 122.981671 120.944238 101.519282 NaN 
Wave_Initiation_Rate_Range
75.848044 79.095431 68.358216 71.913628 57.392271 NaN 
Body_Wave_Number_Median
0.553224 0.584029 0.526327 0.518637 0.438294 NaN 
Body_Wave_Number_Range
0.577568 0.348658 0.321680 0.401783 0.200252 NaN 
Asymmetry_Median
-0.005712 0.006229 -0.001122 -0.002708 -0.003072 NaN 
Asymmetry_Range
0.078331 0.047786 0.039552 0.044089 0.031652 NaN 
Reverse_Swimming
2.019544 2.368421 6.126955 7.407407 0.000000 NaN 
Curling
1.566265 0.112150 0.675422 0.000000 1.288344 NaN 
Stretch_Median
0.411743 0.324625 0.352069 0.333016 0.361632 NaN 
Stretch_Range
0.350308 0.265176 0.162047 0.182448 0.124773 NaN 
Attenuation_Median
68.033507 47.682765 59.777981 60.815951 64.036214 NaN 
Attenuation_Range
26.493794 27.929905 27.975343 27.099841 22.017122 NaN 
Traveling_Speed_Mean
14.752417 13.208697 14.490485 13.392236 7.080533 NaN 
Brush_Stroke_Median
0.326153 0.286264 0.269734 0.283199 0.189101 NaN 
Brush_Stroke_Range
0.097617 0.111416 0.062046 0.096998 0.085008 NaN 
Activity_Index_Median
299.056172 271.412611 349.957752 303.083816 286.938478 NaN 
Activity_Index_Range
248.569257 233.760775 169.998571 190.158585 172.989332 NaN 
Wave_Initiation_Rate_10
58.560571 52.746277 66.763986 61.988470 67.685049 NaN 
Body_Wave_Number_10
0.154569 0.345237 0.340675 0.258849 0.364637 NaN 
Asymmetry_10
-0.065973 -0.012988 -0.026244 -0.027165 -0.017520 NaN 
Stretch_10
0.297616 0.239066 0.312388 0.274964 0.291268 NaN 
Attenuation_10
52.658807 34.817493 44.265726 46.125043 53.964152 NaN 
Brush_Stroke_10
0.270387 0.218144 0.239855 0.225946 0.151698 NaN 
Activity_Index_10
130.539123 126.380056 207.211770 162.608975 176.346751 NaN 
Wave_Initiation_Rate_All
104.139806 113.019896 124.893086 124.691493 122.569017 0.000000 104.139806 113.019896 124.893086 124.691493 122.569017 0.000000 103.960667 113.485683 125.832819 125.671869 122.337874 0.000000 103.960667 113.485683 125.832819 125.671869 122.337874 0.000000 103.819915 113.796076 125.494922 125.284219 122.157198 0.000000 103.819915 113.796076 125.494922 125.284219 122.157198 0.000000 103.711805 111.533554 125.145002 124.898530 121.983057 0.000000 103.711805 111.533554 125.145002 124.898530 121.983057 0.000000 104.736282 110.784704 124.793157 124.522842 121.790329 0.000000 104.736282 110.784704 124.793157 124.522842 121.790329 0.000000 105.563392 112.634571 124.471214 124.168901 121.595210 0.000000 105.563392 112.634571 124.471214 124.168901 121.595210 0.000000 106.218197 114.170808 124.198142 123.863475 121.424710 0.000000 106.218197 114.170808 124.198142 123.863475 121.424710 0.000000 105.959379 115.448754 124.855793 123.619262 121.290758 0.000000 105.959379 115.448754 124.855793 123.619262 121.290758 0.000000 105.733236 116.525667 125.425255 124.241282 121.187474 0.000000 105.954154 115.376692 124.780172 123.541293 120.292879 0.000000 105.733149 116.452679 125.347317 124.179830 120.212553 0.000000 104.990798 117.292698 125.619470 124.424887 120.215899 0.000000 104.801511 118.281803 126.129615 125.019604 120.124184 0.000000 104.942871 119.272878 126.504599 125.361785 120.174916 0.000000 104.768679 120.177902 126.934717 125.883330 119.271402 0.000000 104.914013 121.327172 127.414859 126.307627 119.310095 0.000000 104.752435 122.132267 127.758799 125.984096 118.485449 0.000000 104.893501 124.407434 128.328468 126.434373 118.481200 0.000000 104.730752 125.040413 127.971197 126.072360 118.544918 0.000000 104.869767 127.503651 128.555423 126.522374 118.544813 0.000000 104.700402 127.957297 128.171752 126.134628 118.575824 0.000000 104.838702 127.481803 128.709580 126.537652 118.581116 0.000000 104.675849 127.912254 128.307190 126.143860 118.600016 0.000000 104.814055 127.496226 127.834143 125.555555 118.547570 0.000000 104.664368 127.922761 128.202386 125.221652 118.589349 0.000000 104.798903 127.570989 127.764667 124.611172 117.597056 0.000000 104.657307 128.014975 128.151295 125.144141 117.689052 0.000000 104.801613 128.661051 127.767600 124.559697 117.528519 0.000000 104.669004 129.056037 128.159455 125.113097 117.580342 0.000000 104.810042 129.815789 128.537173 125.344683 117.407211 0.000000 104.696078 130.151085 128.865040 125.863252 116.615993 0.000000 104.831920 132.870164 129.338112 126.188708 116.400274 0.000000 104.755422 133.032173 129.584353 125.889895 115.647905 0.000000 103.988260 134.984278 130.147687 126.257103 115.408549 0.000000 104.013794 135.021862 129.642557 125.945671 114.718204 0.000000 103.244917 134.918051 130.227344 126.344295 114.446926 0.000000 103.342268 134.943749 129.715116 126.012526 113.811765 0.000000 102.589568 134.897849 130.298864 126.414089 113.485144 0.000000 102.712056 134.902824 129.776903 126.086809 112.878854 0.000000 102.751740 134.920629 129.467924 126.469981 112.478690 0.000000 102.820860 134.910265 128.985230 126.879228 111.906086 0.000000 102.864980 134.982390 128.638267 126.422080 111.429283 0.000000 102.914809 134.966032 128.199409 126.848470 110.915721 0.000000 102.959668 135.047130 127.810520 126.376723 110.414996 0.000000 103.000801 135.027958 128.176743 126.814062 109.978275 0.000000 103.077544 135.085488 127.794544 126.331499 109.435871 0.000000 103.102362 135.065400 127.443562 126.778270 109.066193 0.000000 103.172409 135.090844 127.045246 126.312657 109.331882 0.000000 103.188035 135.067672 126.731185 126.767141 108.941216 0.000000 103.251838 135.071041 126.323020 127.139612 109.169347 0.000000 103.255653 135.039663 126.768448 127.552134 108.769636 0.000000 103.326207 135.031637 127.050547 128.006633 108.094963 0.000000 103.311293 134.980659 126.703339 128.365143 107.768502 0.000000 103.393838 134.965972 126.995234 128.892296 107.062033 0.000000 103.355183 134.894505 126.663059 129.187993 106.822331 0.000000 103.435494 134.900445 126.962691 129.772042 106.067326 0.000000 105.214124 134.825755 126.634741 130.012849 105.886314 0.000000 105.398171 134.830656 126.168520 130.646201 105.050595 0.000000 107.072311 132.919867 125.871274 130.847287 104.911132 0.000000 107.364845 132.782437 125.342144 130.670765 104.020516 0.000000 108.926237 130.971405 125.088358 130.878142 103.920400 0.000000 109.324923 130.696129 124.504560 130.685058 103.014831 0.000000 108.871247 128.976305 125.046709 130.884009 102.963022 0.000000 109.246159 128.567586 124.480197 130.679237 102.900929 0.000000 108.778525 126.962660 124.311306 130.867795 102.860147 0.000000 109.106468 126.421306 123.735500 131.477726 102.813281 0.000000 110.516202 124.947092 123.607151 131.614682 102.780030 0.000000 110.897069 124.279834 123.735068 132.280427 102.724240 0.000000 112.217469 122.948496 123.590504 132.368945 102.678625 0.000000 112.674818 122.173095 123.719945 133.097991 102.617964 0.000000 113.894987 120.990711 123.579005 133.133999 102.546494 0.000000 114.471433 120.116230 123.713598 133.901728 102.507011 0.000000 115.586248 119.064070 123.589153 133.879489 102.422350 0.000000 116.314964 118.084047 123.734592 133.907757 102.402221 0.000000 117.331179 117.153201 123.614602 133.873920 102.323986 0.000000 118.182373 116.056257 123.766910 133.886622 102.300564 0.000000 119.102650 115.251659 123.638004 133.859256 102.229072 0.000000 120.067882 114.034812 122.988109 133.862241 102.181468 0.000000 120.889475 113.365875 122.905779 133.843482 102.107402 0.000000 121.976352 112.029743 122.973150 133.838287 102.042156 0.000000 122.699883 111.493836 122.906644 133.808508 101.950265 0.000000 123.903747 110.043642 122.981671 133.794111 101.903997 0.000000 124.543729 111.437706 122.926775 133.740208 101.796009 0.000000 125.870419 109.993963 122.241241 133.714440 101.759868 0.000000 126.419485 111.391786 122.222274 132.890142 101.650994 0.000000 127.878661 109.968460 122.289417 132.814445 101.595110 0.000000 128.318666 111.376154 122.257828 132.011190 101.515179 0.000000 129.917539 109.977724 122.314676 131.891944 101.423184 0.000000 130.235991 111.391909 122.281740 131.113212 101.386362 0.000000 130.021228 110.001983 122.337628 130.941178 101.286127 0.000000 130.330456 111.421030 122.307724 129.346088 101.275813 0.000000 130.109950 111.988143 122.382249 129.051177 101.188069 0.000000 130.408984 113.291511 122.336674 127.605260 101.170764 0.000000 130.190264 113.997549 122.418480 127.193327 101.099027 0.000000 130.478439 115.178829 122.356851 125.871538 101.047176 0.000000 132.282564 116.036311 121.646586 125.359308 100.979245 0.000000 132.448844 117.099815 121.626101 124.994006 100.914797 0.000000 134.395873 118.088314 121.627166 124.438336 100.833994 0.000000 134.440873 119.042339 121.601681 124.102279 100.799615 0.000000 134.526431 120.147506 121.604689 123.495798 100.709090 0.000000 134.561342 120.989798 121.558580 123.238712 100.714427 0.000000 134.637434 122.198718 121.576149 122.579554 100.637279 0.000000 134.662232 122.909554 121.490663 121.523029 100.666553 0.000000 134.740016 124.211866 121.501082 120.761334 100.620526 0.000000 134.758277 124.784997 121.384051 121.499696 100.640151 0.000000 134.841714 126.194714 121.370677 120.748199 100.613425 0.000000 134.855403 126.633773 121.246775 121.509524 100.597509 0.000000 134.934453 128.157155 121.218775 120.770586 100.567839 0.000000 134.947316 128.473063 121.117862 120.683070 100.518156 0.000000 135.017331 130.103998 121.089260 119.886924 100.482716 0.000000 135.027564 130.307124 120.967538 119.874058 98.512131 0.000000 135.089601 132.034889 120.928728 119.019729 98.361492 0.000000 135.086376 132.122492 120.821157 119.872872 96.513698 0.000000 135.137001 133.947691 120.757319 119.031673 96.265803 0.000000 135.126003 133.920421 120.658573 119.895757 94.539112 0.000000 135.147413 133.931526 120.571707 119.084381 94.193545 0.000000 135.128258 133.903203 120.450341 119.125534 92.587711 0.000000 135.123491 133.912343 120.358562 119.089544 92.130131 0.000000 135.081766 133.884332 120.188443 119.110459 90.646822 0.000000 135.064456 133.883399 120.090695 119.107418 90.047480 0.000000 135.021002 133.855375 119.098224 119.134123 88.684397 0.000000 135.001614 133.845156 118.932191 119.164161 87.927347 0.000000 134.957619 133.809533 118.011881 119.200930 86.680016 0.000000 134.937589 133.789768 117.773295 120.161947 85.778092 0.000000 134.889201 133.748212 116.931084 120.134856 84.645910 0.000000 134.870181 133.723388 116.638810 121.113873 83.630412 0.000000 134.819065 133.677454 115.850398 121.000768 82.622945 0.000000 134.802179 133.652338 115.505374 122.018134 81.523282 0.000000 134.741422 131.911312 114.762607 121.821787 80.650153 0.000000 134.718429 131.773526 114.354124 121.988826 79.448060 0.000000 134.648883 129.244205 113.674439 121.797876 78.709916 0.000000 134.616884 128.927796 113.204470 121.989908 77.363689 0.000000 134.550910 126.549238 112.605537 120.944238 76.757433 0.000000 134.515346 126.054411 112.092080 121.057920 75.254784 0.000000 134.453620 126.460117 111.573590 120.062869 74.776993 0.000000 134.415784 125.971191 111.039258 121.028134 73.129622 0.000000 132.436299 126.380165 110.584415 120.859700 72.774368 0.000000 132.272915 125.906732 110.026469 120.081338 71.013133 0.000000 130.428953 126.325002 109.608842 119.092209 70.775600 0.000000 130.138610 125.866645 109.005373 118.179802 68.927646 0.000000 128.513567 126.294797 108.633925 117.316497 68.805805 0.000000 128.098594 125.842747 107.954592 117.193603 66.873467 0.000000 126.613208 126.275555 107.668255 116.413249 66.868703 0.000000 126.077077 125.820456 106.958772 116.209815 66.861573 0.000000 124.732013 126.262460 106.771472 115.468458 66.858046 0.000000 124.088091 125.808605 106.000938 114.340038 66.852361 0.000000 122.855915 126.268517 105.890201 113.668790 66.852477 0.000000 122.100033 125.817543 105.065923 112.415521 66.848753 0.000000 120.967936 126.291779 104.987178 111.836747 66.853430 0.000000 120.102071 125.844388 104.142096 111.340045 66.850871 0.000000 119.077429 126.319690 104.100149 110.835896 66.861462 0.000000 118.118882 125.874911 103.264750 110.297821 66.858186 0.000000 117.219635 126.341608 103.292944 109.864717 66.875385 0.000000 116.150502 125.900022 103.297586 109.258675 66.875405 0.000000 115.383681 126.362241 103.346292 108.875134 66.896564 0.000000 114.204304 125.932408 103.350002 108.193003 66.907429 0.000000 113.564651 126.400848 103.391527 107.851503 66.928596 0.000000 112.280254 125.983193 103.387515 107.110885 66.953445 0.000000 111.748845 126.456661 103.401948 106.824399 66.970187 0.000000 110.358071 126.051295 103.412331 106.051481 66.999357 0.000000 109.917145 126.522543 103.427144 105.834141 67.009898 0.000000 108.426384 127.926771 103.461445 105.031260 67.030511 0.000000 108.076683 128.284921 103.511516 104.879320 67.040795 0.000000 106.485466 130.754287 103.556019 104.012859 67.049619 0.000000 106.252898 130.933332 103.640517 103.897235 67.060692 0.000000 104.550246 133.585896 103.679136 103.877466 67.060902 0.000000 104.453764 133.580710 104.577231 103.733452 67.075010 0.000000 102.640500 133.620041 104.658449 103.707915 67.071427 0.000000 102.666314 133.601123 105.473668 103.551259 67.089297 0.000000 102.785174 133.643460 105.609089 102.637916 67.089234 0.000000 102.779897 131.847513 106.356908 102.549952 67.112770 0.000000 102.895792 131.774400 106.571288 102.505190 67.121376 0.000000 102.865593 130.080747 107.285456 102.437952 67.153741 0.000000 102.887638 129.889216 
Body_Wave_Number_All
0.772547 0.522408 0.461888 0.657177 0.566033 0.000000 0.772547 0.522408 0.461888 0.657177 0.566033 0.000000 0.768250 0.515766 0.457645 0.657650 0.560533 0.000000 0.768250 0.515766 0.457645 0.657650 0.560533 0.000000 0.764763 0.511741 0.454841 0.656307 0.553867 0.000000 0.764763 0.511741 0.454841 0.656307 0.553867 0.000000 0.761202 0.502464 0.454344 0.654195 0.547038 0.000000 0.761202 0.502464 0.454344 0.654195 0.547038 0.000000 0.758063 0.498962 0.454268 0.653043 0.542465 0.000000 0.758063 0.498962 0.454268 0.653043 0.542465 0.000000 0.756081 0.502042 0.453900 0.652442 0.540130 0.000000 0.756081 0.502042 0.453900 0.652442 0.540130 0.000000 0.755990 0.512091 0.452867 0.651680 0.538362 0.000000 0.755990 0.512091 0.452867 0.651680 0.538362 0.000000 0.752511 0.522036 0.451862 0.651273 0.535930 0.000000 0.752511 0.522036 0.451862 0.651273 0.535930 0.000000 0.748980 0.529272 0.452356 0.654481 0.532520 0.000000 0.749703 0.534737 0.451459 0.652188 0.529684 0.000000 0.745675 0.540517 0.451411 0.653894 0.526508 0.000000 0.745036 0.540254 0.448350 0.653802 0.522046 0.000000 0.720594 0.546710 0.447475 0.652574 0.519766 0.000000 0.717336 0.544400 0.441793 0.653028 0.515645 0.000000 0.693690 0.550985 0.442051 0.649639 0.510725 0.000000 0.687586 0.548329 0.436693 0.650326 0.507937 0.000000 0.666928 0.552669 0.439221 0.647060 0.504920 0.000000 0.657583 0.555350 0.437219 0.648451 0.500019 0.000000 0.639923 0.557461 0.440121 0.646460 0.496275 0.000000 0.628416 0.562336 0.441079 0.648223 0.494971 0.000000 0.613117 0.565662 0.443772 0.646285 0.491858 0.000000 0.602752 0.569673 0.446224 0.647165 0.485628 0.000000 0.588737 0.575346 0.449561 0.644604 0.482966 0.000000 0.578813 0.579041 0.452630 0.639965 0.476511 0.000000 0.565782 0.585287 0.455850 0.637344 0.472982 0.000000 0.555608 0.588679 0.457924 0.634053 0.471344 0.000000 0.543451 0.592751 0.461766 0.632725 0.466230 0.000000 0.531818 0.601299 0.464410 0.630900 0.463430 0.000000 0.522167 0.602934 0.466852 0.627318 0.458748 0.000000 0.509185 0.611150 0.469355 0.626346 0.456970 0.000000 0.503154 0.611193 0.471305 0.619665 0.452434 0.000000 0.489474 0.624366 0.472707 0.618958 0.451217 0.000000 0.484632 0.622722 0.476102 0.611939 0.447724 0.000000 0.469897 0.633083 0.477523 0.610235 0.445232 0.000000 0.465458 0.629498 0.481710 0.604406 0.442962 0.000000 0.448904 0.634961 0.483747 0.601892 0.438787 0.000000 0.445934 0.631278 0.487076 0.596046 0.438277 0.000000 0.426636 0.629936 0.490119 0.593235 0.433569 0.000000 0.426178 0.627841 0.492959 0.586218 0.432529 0.000000 0.409044 0.625130 0.496469 0.582534 0.428347 0.000000 0.410559 0.624437 0.498848 0.577834 0.426468 0.000000 0.392939 0.623149 0.501259 0.569835 0.423250 0.000000 0.416977 0.622994 0.502782 0.566089 0.420578 0.000000 0.400461 0.622369 0.506040 0.558895 0.417133 0.000000 0.425170 0.620676 0.505901 0.555483 0.415666 0.000000 0.431148 0.618843 0.510427 0.550643 0.411440 0.000000 0.454472 0.614401 0.510617 0.546427 0.412076 0.000000 0.463167 0.611779 0.514644 0.543365 0.410830 0.000000 0.485361 0.606653 0.514988 0.537263 0.410708 0.000000 0.494672 0.605687 0.517195 0.533666 0.407837 0.000000 0.515411 0.602291 0.518550 0.526631 0.408028 0.000000 0.525290 0.602982 0.520549 0.521133 0.406256 0.000000 0.543836 0.601848 0.520817 0.516193 0.406161 0.000000 0.554805 0.600784 0.522939 0.509999 0.403917 0.000000 0.571009 0.599780 0.523119 0.508571 0.404107 0.000000 0.583916 0.595634 0.524379 0.502631 0.401839 0.000000 0.600061 0.593077 0.524511 0.502569 0.399912 0.000000 0.615234 0.587317 0.525583 0.496767 0.398875 0.000000 0.629327 0.587723 0.525637 0.495855 0.396172 0.000000 0.646852 0.583337 0.525787 0.488629 0.396906 0.000000 0.659331 0.586013 0.526032 0.487842 0.394913 0.000000 0.677555 0.583320 0.527289 0.482707 0.395606 0.000000 0.689396 0.585033 0.527234 0.483786 0.393646 0.000000 0.707067 0.583355 0.528779 0.481975 0.394507 0.000000 0.716658 0.583772 0.529530 0.484736 0.391846 0.000000 0.736002 0.582982 0.529473 0.483805 0.391847 0.000000 0.748518 0.585736 0.530855 0.485403 0.389936 0.000000 0.770649 0.586586 0.529740 0.483794 0.388892 0.000000 0.772428 0.591058 0.531307 0.483324 0.388212 0.000000 0.795803 0.592226 0.530742 0.482124 0.385592 0.000000 0.792013 0.595284 0.531703 0.482900 0.385565 0.000000 0.815336 0.595344 0.531284 0.483459 0.383670 0.000000 0.810073 0.597425 0.532024 0.487985 0.383685 0.000000 0.833528 0.596430 0.531719 0.487069 0.382889 0.000000 0.828330 0.599919 0.532602 0.491474 0.381926 0.000000 0.830001 0.598632 0.532943 0.490556 0.382183 0.000000 0.824036 0.604520 0.534519 0.493519 0.381485 0.000000 0.824256 0.605203 0.536447 0.493059 0.380815 0.000000 0.815964 0.611539 0.538664 0.498714 0.382194 0.000000 0.815233 0.615802 0.540227 0.499949 0.379690 0.000000 0.805761 0.620931 0.542288 0.508267 0.381420 0.000000 0.803592 0.626950 0.543651 0.512556 0.379712 0.000000 0.792959 0.630858 0.545596 0.521553 0.381125 0.000000 0.789566 0.636040 0.545931 0.528272 0.379253 0.000000 0.776569 0.639456 0.548118 0.515229 0.381516 0.000000 0.772568 0.642941 0.549557 0.520109 0.380071 0.000000 0.759662 0.645998 0.551647 0.507142 0.381892 0.000000 0.755249 0.649891 0.553251 0.508481 0.380314 0.000000 0.745267 0.652251 0.554856 0.498061 0.381257 0.000000 0.738197 0.658506 0.556620 0.497841 0.382018 0.000000 0.731974 0.659943 0.557177 0.478422 0.381978 0.000000 0.724296 0.664051 0.559094 0.478244 0.383795 0.000000 0.720561 0.664650 0.559044 0.458728 0.382697 0.000000 0.711908 0.666889 0.560862 0.457696 0.383927 0.000000 0.708537 0.667731 0.561856 0.440301 0.383299 0.000000 0.697892 0.671186 0.564075 0.436505 0.384612 0.000000 0.695021 0.672769 0.566825 0.428394 0.384981 0.000000 0.684077 0.677914 0.568406 0.422112 0.387213 0.000000 0.681610 0.678476 0.572234 0.418289 0.387179 0.000000 0.664911 0.681519 0.573439 0.412497 0.388917 0.000000 0.662946 0.679809 0.577558 0.408457 0.388763 0.000000 0.654325 0.680884 0.578882 0.404249 0.389478 0.000000 0.652573 0.677879 0.583276 0.394487 0.389697 0.000000 0.647648 0.679984 0.585538 0.388186 0.389981 0.000000 0.646095 0.677933 0.590316 0.413518 0.389720 0.000000 0.641109 0.680883 0.593220 0.404339 0.390082 0.000000 0.640333 0.680315 0.596973 0.426231 0.389701 0.000000 0.633781 0.681851 0.600114 0.417749 0.391149 0.000000 0.634159 0.680470 0.594487 0.415680 0.390824 0.000000 0.628257 0.679328 0.596660 0.407852 0.392105 0.000000 0.628916 0.676067 0.591061 0.405929 0.390562 0.000000 0.625517 0.673765 0.592119 0.394474 0.389707 0.000000 0.625281 0.671264 0.584385 0.414248 0.388797 0.000000 0.623473 0.669281 0.584955 0.400053 0.387529 0.000000 0.621315 0.668942 0.574975 0.418715 0.386227 0.000000 0.621220 0.667414 0.574866 0.403291 0.385133 0.000000 0.618640 0.668103 0.564017 0.404999 0.382592 0.000000 0.621767 0.666477 0.562824 0.411152 0.380396 0.000000 0.621682 0.666879 0.552940 0.412185 0.376724 0.000000 0.625965 0.665126 0.550930 0.419217 0.374580 0.000000 0.626108 0.664726 0.538785 0.419222 0.370800 0.000000 0.628642 0.663146 0.536176 0.424714 0.369203 0.000000 0.625496 0.661413 0.524693 0.424165 0.366768 0.000000 0.625065 0.660068 0.522106 0.440193 0.365857 0.000000 0.618600 0.656884 0.509726 0.438031 0.365724 0.000000 0.615962 0.655800 0.506694 0.456253 0.365761 0.000000 0.609316 0.651006 0.492701 0.452910 0.366456 0.000000 0.606486 0.649118 0.487385 0.471093 0.366032 0.000000 0.602565 0.630225 0.473124 0.467926 0.365552 0.000000 0.599658 0.625983 0.464517 0.478507 0.363968 0.000000 0.598977 0.603484 0.451351 0.474237 0.362050 0.000000 0.596280 0.598235 0.439968 0.481556 0.360513 0.000000 0.596055 0.577664 0.427293 0.472730 0.357490 0.000000 0.593839 0.572989 0.413781 0.480787 0.355690 0.000000 0.592467 0.579836 0.403821 0.472780 0.352673 0.000000 0.590463 0.576713 0.388211 0.487435 0.350140 0.000000 0.587713 0.584104 0.382118 0.480733 0.348279 0.000000 0.585617 0.580291 0.364328 0.459601 0.345950 0.000000 0.580882 0.583662 0.360932 0.451409 0.346084 0.000000 0.577942 0.578189 0.342426 0.431090 0.343739 0.000000 0.567065 0.580798 0.340724 0.425059 0.346103 0.000000 0.562494 0.575949 0.330491 0.427714 0.343634 0.000000 0.553759 0.579117 0.329279 0.424476 0.348480 0.000000 0.548402 0.576318 0.318517 0.427559 0.347392 0.000000 0.539988 0.578000 0.318134 0.424045 0.353491 0.000000 0.534893 0.574671 0.309227 0.404884 0.352194 0.000000 0.526738 0.574370 0.310339 0.401834 0.358352 0.000000 0.522985 0.568798 0.303780 0.382117 0.357911 0.000000 0.516019 0.567403 0.306895 0.380179 0.363239 0.000000 0.512185 0.560420 0.301674 0.376920 0.364570 0.000000 0.506520 0.563328 0.305633 0.375632 0.368901 0.000000 0.499408 0.556454 0.300060 0.372315 0.372085 0.000000 0.494199 0.560652 0.305151 0.371589 0.375644 0.000000 0.485811 0.554547 0.302694 0.368607 0.379727 0.000000 0.481555 0.558573 0.308594 0.368507 0.383415 0.000000 0.475705 0.553879 0.306570 0.365577 0.386891 0.000000 0.473051 0.556891 0.313331 0.366625 0.390845 0.000000 0.470419 0.553826 0.313436 0.364325 0.392548 0.000000 0.468343 0.556064 0.319581 0.365153 0.396405 0.000000 0.466178 0.554924 0.322754 0.363011 0.397581 0.000000 0.464233 0.556037 0.328768 0.363815 0.400885 0.000000 0.459508 0.570294 0.334007 0.360474 0.403573 0.000000 0.458141 0.570323 0.339770 0.362824 0.406193 0.000000 0.450020 0.590749 0.345962 0.360131 0.410870 0.000000 0.448888 0.590680 0.351992 0.362110 0.413105 0.000000 0.439914 0.612065 0.359961 0.364022 0.419603 0.000000 0.440518 0.611466 0.365636 0.365648 0.421751 0.000000 0.432393 0.606595 0.373210 0.366959 0.429086 0.000000 0.435512 0.605172 0.378817 0.368674 0.431890 0.000000 0.428749 0.599098 0.384703 0.368372 0.438977 0.000000 0.432613 0.601468 0.390055 0.369341 0.443214 0.000000 0.428081 0.599210 0.395271 0.372404 0.449150 0.000000 0.432135 0.601839 0.399485 0.374384 0.453956 0.000000 0.434579 0.600545 
Asymmetry_All
0.000455 0.023353 0.018836 0.055235 0.034722 0.000000 -0.000871 0.016823 0.017541 0.055130 0.027878 0.000000 -0.001092 0.011171 0.014250 0.053484 0.020946 0.000000 -0.000501 0.006193 0.010023 0.050636 0.014698 0.000000 0.000740 0.002446 0.005077 0.046864 0.008976 0.000000 0.002063 -0.000318 -0.000181 0.042781 0.004899 0.000000 0.003455 -0.001779 -0.005687 0.038450 0.002137 0.000000 0.004395 -0.002168 -0.009169 0.034913 0.000889 0.000000 0.004954 -0.001935 -0.010986 0.032032 0.000889 0.000000 0.005009 -0.001179 -0.010378 0.032049 -0.001058 0.000000 0.004632 -0.004044 -0.009696 0.031567 -0.002148 0.000000 0.001781 -0.006102 -0.008984 0.030843 -0.002964 0.000000 -0.001176 -0.007916 -0.007733 0.030102 -0.002971 0.000000 -0.004410 -0.009053 -0.006821 0.028986 -0.002974 0.000000 -0.007587 -0.009579 -0.005698 0.027881 -0.002586 0.000000 -0.010971 -0.009459 -0.004929 0.026254 -0.002627 0.000000 -0.014471 -0.008835 -0.004161 0.025211 -0.002548 0.000000 -0.017645 -0.007725 -0.004187 0.024314 -0.005564 0.000000 -0.020932 -0.005616 -0.003793 0.024041 -0.007706 0.000000 -0.023577 -0.002733 -0.003333 0.024101 -0.009967 0.000000 -0.026053 0.001015 -0.003205 0.024528 -0.011728 0.000000 -0.027575 0.005199 -0.003046 0.025052 -0.013464 0.000000 -0.028521 0.009452 -0.003068 0.025331 -0.014381 0.000000 -0.028632 0.015581 -0.002401 0.025514 -0.015386 0.000000 -0.027870 0.018506 -0.003140 0.024661 -0.015879 0.000000 -0.026514 0.020114 -0.004167 0.023505 -0.016237 0.000000 -0.024226 0.020692 -0.005482 0.021600 -0.016282 0.000000 -0.021774 0.020036 -0.006747 0.019953 -0.015987 0.000000 -0.018723 0.018237 -0.007915 0.018310 -0.015909 0.000000 -0.015649 0.015433 -0.009159 0.016868 -0.015527 0.000000 -0.012379 0.012252 -0.009600 0.015984 -0.015733 0.000000 -0.009598 0.009382 -0.009794 0.015310 -0.015803 0.000000 -0.007317 0.006894 -0.009177 0.015378 -0.016223 0.000000 -0.005487 0.005139 -0.008772 0.015522 -0.016259 0.000000 -0.003935 0.004274 -0.007785 0.016179 -0.016313 0.000000 -0.003008 0.004889 -0.006848 0.016573 -0.016184 0.000000 -0.002443 0.006410 -0.005607 0.016991 -0.015644 0.000000 -0.002214 0.008132 -0.003912 0.017148 -0.015029 0.000000 -0.002763 0.009951 -0.002125 0.017315 -0.014035 0.000000 -0.003483 0.011480 0.000049 0.017316 -0.013281 0.000000 -0.005127 0.013131 0.001742 0.017005 -0.011802 0.000000 -0.006600 0.014202 0.004011 0.016796 -0.010391 0.000000 -0.008688 0.015036 0.005737 0.015957 -0.008518 0.000000 -0.010891 0.015460 0.006985 0.014855 -0.006781 0.000000 -0.013470 0.015678 0.007415 0.012481 -0.004820 0.000000 -0.016350 0.015702 0.007892 0.009550 -0.002810 0.000000 -0.019250 0.015396 0.008591 0.005866 -0.001355 0.000000 -0.022859 0.014918 0.008808 0.001984 0.000105 0.000000 -0.026407 0.013584 0.009102 -0.001747 0.000814 0.000000 -0.029786 0.011795 0.008862 -0.005222 0.001665 0.000000 -0.032418 0.009201 0.009113 -0.007775 0.001723 0.000000 -0.034936 0.006675 0.008858 -0.009773 0.001474 0.000000 -0.036655 0.003628 0.008730 -0.010439 0.000821 0.000000 -0.038050 0.000647 0.008279 -0.010512 0.000167 0.000000 -0.039169 -0.001560 0.007357 -0.009705 -0.000531 0.000000 -0.040367 -0.002955 0.006127 -0.008834 -0.001502 0.000000 -0.041296 -0.003149 0.004296 -0.007723 -0.008204 0.000000 -0.041329 -0.002963 0.002599 -0.006702 -0.003496 0.000000 -0.040492 -0.001695 -0.000022 -0.006185 -0.011387 0.000000 -0.038263 -0.000282 -0.002688 -0.005626 -0.011942 0.000000 -0.035248 0.001451 -0.005463 -0.005393 -0.012444 0.000000 -0.030837 0.003201 -0.007296 -0.004715 -0.012375 0.000000 -0.026125 0.004955 -0.009053 -0.004309 -0.012214 0.000000 -0.021302 0.006487 -0.010758 -0.003587 -0.011963 0.000000 -0.016865 0.007636 -0.011710 -0.003105 -0.011948 0.000000 -0.013091 0.009006 -0.012270 -0.002696 -0.012231 0.000000 -0.010056 0.010192 -0.011828 -0.002466 -0.012264 0.000000 -0.008275 0.011699 -0.011589 -0.002564 -0.012638 0.000000 -0.007062 0.012654 -0.010558 -0.002623 -0.012669 0.000000 -0.008657 0.013521 -0.009542 -0.003268 -0.012917 0.000000 -0.006320 0.013712 -0.008093 -0.003759 -0.012538 0.000000 -0.009414 0.013231 -0.006715 -0.004409 -0.012328 0.000000 -0.007648 0.012040 -0.005571 -0.004405 -0.012201 0.000000 -0.009843 0.010094 -0.004284 -0.004430 -0.012094 0.000000 -0.009454 0.008215 -0.003591 -0.004156 -0.011966 0.000000 -0.008302 0.006099 -0.002671 -0.003280 -0.012078 0.000000 -0.006617 0.004683 -0.002402 -0.002347 -0.012749 0.000000 -0.005092 0.003644 -0.002180 -0.001209 -0.013069 0.000000 -0.003612 0.006014 -0.003056 -0.000635 -0.013457 0.000000 -0.002755 0.005172 -0.004272 -0.000279 -0.013490 0.000000 -0.002092 0.004983 -0.005802 -0.000728 -0.013869 0.000000 -0.002299 0.005650 -0.007493 -0.001384 -0.013698 0.000000 -0.003257 0.007281 -0.008984 -0.002413 -0.013498 0.000000 -0.004757 0.009337 -0.010385 -0.003816 -0.013203 0.000000 -0.006842 0.011623 -0.010490 -0.005444 -0.012813 0.000000 -0.009207 0.013688 -0.010825 -0.007158 -0.012470 0.000000 -0.011854 0.015438 -0.010580 -0.008332 -0.012114 0.000000 -0.015762 0.016457 -0.010489 -0.009404 -0.011772 0.000000 -0.018049 0.016766 -0.010050 -0.010061 -0.010854 0.000000 -0.020161 0.016362 -0.009566 -0.010799 -0.010045 0.000000 -0.022030 0.015170 -0.009412 -0.010932 -0.008784 0.000000 -0.023158 0.013231 -0.008840 -0.010707 -0.007501 0.000000 -0.023450 0.010619 -0.008670 -0.010425 -0.005398 0.000000 -0.023057 0.007606 -0.008321 -0.010270 -0.003227 0.000000 -0.021720 0.004692 -0.008399 -0.010388 -0.001049 0.000000 -0.019359 0.002170 -0.008164 -0.010110 0.001122 0.000000 -0.016101 0.000627 -0.008373 -0.009783 0.003545 0.000000 -0.011779 0.000206 -0.008666 -0.009019 0.006290 0.000000 -0.006872 0.001021 -0.009196 -0.008415 0.008442 0.000000 -0.001781 0.002882 -0.009681 -0.007820 0.010185 0.000000 0.003361 0.005414 -0.010014 -0.007233 0.011095 0.000000 0.008179 0.008508 -0.010857 -0.006645 0.011486 0.000000 0.012722 0.011393 -0.010688 -0.006195 0.010464 0.000000 0.015998 0.014264 -0.010795 -0.006035 0.008563 0.000000 0.018007 0.016744 -0.010444 -0.005731 0.005718 0.000000 0.018868 0.018926 -0.010089 -0.005249 0.002561 0.000000 0.018678 0.020207 -0.009429 -0.004095 -0.000765 0.000000 0.017837 0.020565 -0.008452 -0.002706 -0.003975 0.000000 0.015849 0.020262 -0.007909 -0.000836 -0.007042 0.000000 0.013765 0.024508 -0.006840 0.001361 -0.010073 0.000000 0.011736 0.024110 -0.005826 0.004067 -0.012385 0.000000 0.010376 0.023534 -0.004480 0.005193 -0.014244 0.000000 0.009604 0.022219 -0.003544 0.009650 -0.015224 0.000000 0.009722 0.021071 -0.002333 0.008757 -0.015734 0.000000 0.010563 0.019431 -0.001208 0.013455 -0.015022 0.000000 0.011102 0.017629 0.000347 0.011010 -0.013692 0.000000 0.011739 0.015540 0.002050 0.011099 -0.011731 0.000000 0.011677 0.013422 0.008506 0.010298 -0.009568 0.000000 0.011293 0.011695 0.010015 0.008750 -0.007486 0.000000 0.009893 0.009998 0.010660 0.006444 -0.007551 0.000000 0.008469 0.009192 0.009846 0.003865 -0.007700 0.000000 0.007595 0.008823 0.008726 0.001147 -0.008100 0.000000 0.007153 0.009316 0.007128 -0.001412 -0.008205 0.000000 0.007434 0.009820 0.005458 -0.003842 -0.008303 0.000000 0.008033 0.011012 0.004064 -0.005791 -0.007672 0.000000 0.009254 0.012333 0.002937 -0.006872 -0.006798 0.000000 0.010042 0.013489 0.002417 -0.007459 -0.009095 0.000000 0.010641 0.014419 0.001648 -0.007417 -0.006286 0.000000 0.010435 0.014559 0.001225 -0.006598 -0.003546 0.000000 0.009779 0.014273 0.000802 -0.004798 -0.000948 0.000000 0.008367 0.012657 0.001006 -0.003000 0.001267 0.000000 0.006418 0.010170 0.001223 -0.001251 0.002894 0.000000 0.004955 0.006479 0.001678 0.000234 0.004025 0.000000 0.003325 0.002494 0.001908 0.001412 0.007549 0.000000 0.002323 -0.002045 0.001901 0.001666 0.008563 0.000000 0.001452 -0.007044 0.002223 0.004830 0.009301 0.000000 0.001402 -0.012142 0.002317 0.005260 0.009790 0.000000 0.001545 -0.016730 0.003209 0.005422 0.010351 0.000000 0.001308 -0.020354 0.003894 0.004777 0.010957 0.000000 0.000801 -0.023353 0.004968 0.003821 0.016876 0.000000 -0.000266 -0.024878 0.005753 -0.001662 0.017957 0.000000 -0.001666 -0.025423 0.006422 -0.002045 0.019192 0.000000 -0.003702 -0.024429 0.006766 -0.001814 0.020891 0.000000 -0.005508 -0.022666 0.006438 -0.001319 0.023124 0.000000 -0.007325 -0.020071 0.005701 -0.000576 0.026191 0.000000 -0.008785 -0.016749 0.004212 0.000791 0.030200 0.000000 -0.010242 -0.013065 0.002349 0.002403 0.033599 0.000000 -0.011709 -0.008667 -0.000482 0.004113 0.037509 0.000000 -0.013403 -0.004014 -0.011916 0.004829 0.041513 0.000000 -0.015572 0.001471 -0.015158 0.005532 0.041079 0.000000 -0.017562 0.006882 -0.018824 0.005569 0.043673 0.000000 -0.019511 0.011839 -0.022570 0.005157 0.046234 0.000000 -0.020920 0.016251 -0.026599 0.004104 0.048258 0.000000 -0.022024 0.019962 -0.030030 0.002922 0.049992 0.000000 -0.022195 0.022365 -0.032849 0.002026 0.051107 0.000000 -0.021352 0.023159 -0.035425 0.000846 0.051472 0.000000 -0.018030 0.022682 -0.037256 0.000088 0.051242 0.000000 -0.015679 0.020819 -0.038680 -0.000692 0.050233 0.000000 -0.011612 0.018064 -0.038788 -0.000799 0.048501 0.000000 -0.006031 0.014180 -0.038777 -0.000863 0.046125 0.000000 0.000145 0.009933 -0.038033 -0.000407 0.043262 0.000000 0.006139 0.005730 -0.037169 0.000015 0.040024 0.000000 0.011482 0.001675 -0.035998 0.002463 0.036449 0.000000 0.015842 -0.001802 -0.034580 0.004267 0.032880 0.000000 0.018395 -0.005054 -0.033151 0.005569 0.029299 0.000000 0.019152 -0.007430 -0.031720 0.005648 0.025920 0.000000 0.018415 -0.009509 -0.030630 0.004848 0.022720 0.000000 0.016406 -0.011072 -0.029363 0.002573 0.019672 0.000000 0.013229 -0.011742 -0.028188 -0.000190 0.016798 0.000000 0.004779 -0.011487 -0.026654 -0.003727 0.014148 0.000000 0.001267 -0.010153 -0.025507 -0.007449 0.011911 0.000000 -0.001664 -0.008548 -0.023762 -0.011209 0.009955 0.000000 -0.003824 -0.006371 -0.021762 -0.014836 0.008377 0.000000 -0.004812 -0.004196 -0.019373 -0.017951 0.007224 0.000000 -0.004693 -0.001909 -0.017476 -0.020931 0.006433 0.000000 -0.003719 -0.000115 -0.016184 -0.023047 0.005821 0.000000 -0.002216 0.001428 -0.015128 -0.024939 0.005419 0.000000 -0.000279 0.002907 -0.014987 -0.025764 0.005085 0.000000 0.001592 0.003917 -0.015423 -0.026152 0.004917 0.000000 0.002801 0.004823 -0.016824 -0.025740 0.004817 0.000000 0.004180 0.005194 -0.017996 -0.024961 0.005178 0.000000 0.005152 0.005716 
Reverse_Swimming_All
0.000000 0.000000 0.000000 0.000000 0.000000 0.000000 0.000000 0.000000 0.000000 0.000000 0.000000 0.000000 0.000000 0.000000 0.000000 0.000000 0.000000 0.000000 0.000000 0.000000 0.000000 0.000000 0.000000 0.000000 0.000000 0.000000 0.000000 0.000000 0.000000 0.000000 0.000000 0.000000 0.000000 0.000000 0.000000 0.000000 0.000000 0.000000 0.000000 0.000000 0.000000 0.000000 0.000000 0.000000 0.000000 0.000000 0.000000 0.000000 0.000000 0.000000 0.000000 0.000000 0.000000 0.000000 0.000000 0.000000 0.000000 0.000000 0.000000 0.000000 0.000000 0.000000 0.000000 0.000000 0.000000 0.000000 0.000000 0.000000 0.000000 0.000000 0.000000 0.000000 0.000000 0.000000 0.000000 0.000000 0.000000 0.000000 0.000000 0.000000 0.000000 0.000000 0.000000 0.000000 0.000000 0.000000 0.000000 0.000000 0.000000 0.000000 0.000000 0.000000 0.000000 0.000000 0.000000 0.000000 0.000000 0.000000 0.000000 0.000000 0.000000 0.000000 0.000000 0.000000 0.000000 0.000000 0.000000 0.000000 0.000000 0.000000 0.000000 0.000000 0.000000 0.000000 0.000000 0.000000 0.000000 0.000000 0.000000 0.000000 0.000000 0.000000 0.000000 0.000000 0.000000 0.000000 0.000000 0.000000 0.000000 0.000000 0.000000 0.000000 0.000000 0.000000 0.000000 0.000000 0.000000 0.000000 0.000000 0.000000 0.000000 0.000000 0.000000 0.000000 0.000000 0.000000 0.000000 0.000000 0.000000 0.000000 0.000000 0.000000 0.000000 0.000000 0.000000 0.000000 0.000000 0.000000 0.000000 0.000000 0.000000 0.000000 0.000000 0.000000 0.000000 0.000000 0.000000 0.000000 0.000000 0.000000 0.000000 0.000000 0.000000 0.000000 0.000000 0.000000 0.000000 0.000000 0.000000 0.000000 0.000000 0.000000 0.000000 0.000000 0.000000 0.000000 0.000000 0.000000 0.000000 0.000000 0.000000 0.000000 0.000000 0.000000 0.000000 0.000000 0.000000 0.000000 0.000000 0.000000 0.000000 0.000000 0.000000 0.000000 0.000000 0.000000 0.000000 0.000000 0.000000 0.000000 0.000000 0.000000 0.000000 0.000000 0.000000 0.000000 0.000000 0.000000 0.000000 0.000000 0.000000 0.000000 0.000000 0.000000 0.000000 0.000000 0.000000 0.000000 0.000000 0.000000 0.000000 0.000000 0.000000 0.000000 0.000000 0.000000 0.000000 0.000000 0.000000 0.000000 0.000000 0.000000 0.000000 0.000000 0.000000 0.000000 0.000000 0.000000 0.000000 0.000000 0.000000 0.000000 0.000000 0.000000 0.000000 0.000000 0.000000 0.000000 0.000000 0.000000 0.000000 0.000000 0.000000 0.000000 0.000000 0.000000 0.000000 0.000000 0.000000 0.000000 0.000000 0.000000 0.000000 0.000000 0.000000 0.000000 0.000000 0.000000 0.000000 0.000000 0.000000 0.000000 0.000000 0.000000 0.000000 0.000000 0.000000 0.000000 0.000000 0.000000 0.000000 0.000000 0.000000 0.000000 0.000000 0.000000 0.000000 0.000000 0.000000 0.000000 0.000000 0.000000 0.000000 0.000000 0.000000 0.000000 0.000000 0.000000 0.000000 0.000000 0.000000 0.000000 0.000000 0.000000 0.000000 0.000000 0.000000 0.000000 0.000000 0.000000 0.000000 0.000000 0.000000 0.000000 0.000000 0.000000 0.000000 0.000000 0.000000 0.000000 0.000000 0.000000 0.000000 0.000000 0.000000 0.000000 0.000000 0.000000 0.000000 0.000000 0.000000 0.000000 0.000000 0.000000 0.000000 0.000000 0.000000 0.000000 0.000000 0.000000 0.000000 0.000000 0.000000 0.000000 0.000000 0.000000 0.000000 0.000000 0.000000 0.000000 0.000000 0.000000 0.000000 0.000000 0.000000 0.000000 0.000000 0.000000 0.000000 0.000000 0.000000 0.000000 0.000000 0.000000 0.000000 0.000000 0.000000 0.000000 0.000000 0.000000 0.000000 0.000000 0.000000 0.000000 0.000000 0.000000 0.000000 0.000000 0.000000 0.000000 0.000000 0.000000 0.000000 0.000000 0.000000 0.000000 0.000000 0.000000 0.000000 0.000000 0.000000 0.000000 0.000000 0.000000 0.000000 0.000000 0.000000 0.000000 0.000000 0.000000 0.000000 0.000000 0.000000 0.000000 0.000000 0.000000 0.000000 0.000000 0.000000 0.000000 0.000000 0.000000 0.000000 0.000000 0.000000 0.000000 0.000000 0.000000 0.000000 0.000000 0.000000 0.000000 0.000000 0.000000 0.000000 0.000000 0.000000 0.000000 0.000000 0.000000 0.000000 0.000000 0.000000 0.000000 0.000000 0.000000 0.000000 0.000000 0.000000 0.000000 0.000000 0.000000 0.000000 0.000000 0.000000 0.000000 0.000000 0.000000 0.000000 0.000000 0.000000 0.000000 0.000000 0.000000 0.000000 0.000000 0.000000 0.000000 0.000000 0.000000 0.000000 0.000000 0.000000 0.000000 0.000000 0.000000 0.000000 0.000000 0.000000 0.000000 0.000000 0.000000 0.000000 0.000000 0.000000 0.000000 0.000000 0.000000 0.000000 0.000000 0.000000 0.000000 0.000000 0.000000 0.000000 0.000000 0.000000 0.000000 0.000000 0.000000 0.000000 0.000000 0.000000 0.000000 0.000000 0.000000 0.000000 0.000000 0.000000 0.000000 0.000000 0.000000 0.000000 0.000000 0.000000 0.000000 0.000000 0.000000 0.000000 0.000000 0.000000 0.000000 0.000000 0.000000 0.000000 0.000000 0.000000 0.000000 0.000000 0.000000 0.000000 0.000000 0.000000 0.000000 0.000000 0.000000 0.000000 0.000000 0.000000 0.000000 0.000000 0.000000 0.000000 0.000000 0.000000 0.000000 0.000000 0.000000 0.000000 0.000000 0.000000 0.000000 0.000000 0.000000 0.000000 0.000000 0.000000 0.000000 0.000000 0.000000 0.000000 0.000000 0.000000 0.000000 0.000000 0.000000 0.000000 0.000000 0.000000 0.000000 0.000000 0.000000 0.000000 0.000000 0.000000 0.000000 0.000000 0.000000 0.000000 0.000000 0.000000 0.000000 0.000000 0.000000 0.000000 0.000000 0.000000 0.000000 0.000000 0.000000 0.000000 0.000000 0.000000 0.000000 0.000000 0.000000 0.000000 0.000000 0.000000 0.000000 0.000000 0.000000 0.000000 0.000000 0.000000 0.000000 0.000000 0.000000 0.000000 0.000000 0.000000 0.000000 0.000000 0.000000 0.000000 0.000000 0.000000 0.000000 0.000000 0.000000 0.000000 0.000000 0.000000 0.000000 0.000000 0.000000 0.000000 0.000000 0.000000 0.000000 0.000000 0.000000 0.000000 0.000000 0.000000 0.000000 0.000000 0.000000 0.000000 0.000000 0.000000 0.000000 0.000000 0.000000 0.000000 0.000000 0.000000 0.000000 0.000000 0.000000 0.000000 0.000000 0.000000 0.000000 0.000000 0.000000 0.000000 0.000000 0.000000 0.000000 0.000000 0.000000 0.000000 0.000000 0.000000 0.000000 0.000000 0.000000 0.000000 0.000000 0.000000 0.000000 0.000000 0.000000 0.000000 0.000000 0.000000 0.000000 0.000000 0.000000 0.000000 0.000000 0.000000 0.000000 0.000000 0.000000 0.000000 0.000000 0.000000 0.000000 0.000000 0.000000 0.000000 0.000000 0.000000 0.000000 0.000000 0.000000 0.000000 0.000000 0.000000 0.000000 0.000000 0.000000 0.000000 0.000000 0.000000 0.000000 0.000000 0.000000 0.000000 0.000000 0.000000 0.000000 0.000000 0.000000 0.000000 0.000000 0.000000 0.000000 0.000000 0.000000 0.000000 0.000000 0.000000 0.000000 0.000000 0.000000 0.000000 0.000000 0.000000 0.000000 0.000000 0.000000 0.000000 0.000000 0.000000 0.000000 0.000000 0.000000 0.000000 0.000000 0.000000 0.000000 0.000000 0.000000 0.000000 0.000000 0.000000 0.000000 0.000000 0.000000 0.000000 0.000000 0.000000 0.000000 0.000000 0.000000 0.000000 0.000000 0.000000 0.000000 0.000000 0.000000 0.000000 0.000000 0.000000 0.000000 0.000000 0.000000 0.000000 0.000000 0.000000 0.000000 0.000000 0.000000 0.000000 0.000000 0.000000 0.000000 0.000000 0.000000 0.000000 0.000000 0.000000 0.000000 0.000000 0.000000 0.000000 0.000000 0.000000 0.000000 0.000000 0.000000 0.000000 0.000000 0.000000 0.000000 0.000000 0.000000 0.000000 0.000000 0.000000 0.000000 0.000000 0.000000 0.000000 0.000000 0.000000 0.000000 0.000000 0.000000 0.000000 0.000000 0.000000 0.000000 0.000000 0.000000 0.000000 0.000000 0.000000 0.000000 0.000000 0.000000 0.000000 0.000000 0.000000 0.000000 0.000000 0.000000 0.000000 0.000000 0.000000 0.000000 0.000000 0.000000 0.000000 0.000000 0.000000 0.000000 0.000000 0.000000 0.000000 0.000000 0.000000 0.000000 0.000000 0.000000 0.000000 0.000000 0.000000 0.000000 0.000000 0.000000 0.000000 0.000000 0.000000 0.000000 0.000000 0.000000 0.000000 0.000000 0.000000 0.000000 0.000000 0.000000 0.000000 0.000000 0.000000 0.000000 0.000000 0.000000 0.000000 0.000000 0.000000 0.000000 0.000000 0.000000 0.000000 0.000000 0.000000 0.000000 0.000000 0.000000 0.000000 0.000000 0.000000 0.000000 0.000000 0.000000 0.000000 0.000000 0.000000 0.000000 0.000000 0.000000 0.000000 0.000000 0.000000 0.000000 0.000000 0.000000 0.000000 0.000000 0.000000 0.000000 0.000000 0.000000 0.000000 0.000000 0.000000 0.000000 0.000000 0.000000 0.000000 0.000000 0.000000 0.000000 0.000000 0.000000 0.000000 0.000000 0.000000 0.000000 0.000000 0.000000 0.000000 0.000000 0.000000 0.000000 0.000000 0.000000 0.000000 0.000000 0.000000 0.000000 0.000000 0.000000 0.000000 0.000000 0.000000 0.000000 0.000000 0.000000 0.000000 0.000000 0.000000 0.000000 0.000000 0.000000 0.000000 0.000000 0.000000 0.000000 0.000000 0.000000 0.000000 0.000000 0.000000 0.000000 0.000000 0.000000 0.000000 0.000000 0.000000 0.000000 0.000000 0.000000 0.000000 0.000000 0.000000 0.000000 0.000000 0.000000 0.000000 0.000000 0.000000 0.000000 0.000000 0.000000 0.000000 0.000000 0.000000 0.000000 0.000000 0.000000 0.000000 0.000000 0.000000 0.000000 0.000000 0.000000 0.000000 0.000000 0.000000 0.000000 0.000000 0.000000 0.000000 0.000000 0.000000 0.000000 0.000000 0.000000 0.000000 0.000000 0.000000 0.000000 0.000000 0.000000 0.000000 0.000000 0.000000 0.000000 0.000000 0.000000 0.000000 0.000000 0.000000 0.000000 0.000000 0.000000 0.000000 0.000000 0.000000 0.000000 0.000000 0.000000 0.000000 0.000000 0.000000 0.000000 0.000000 0.000000 0.000000 0.000000 0.000000 0.000000 0.000000 0.000000 0.000000 0.000000 0.000000 0.000000 0.000000 0.000000 0.000000 0.000000 0.000000 0.000000 0.000000 0.000000 0.000000 0.000000 0.000000 0.000000 0.000000 0.000000 0.000000 0.000000 0.000000 0.000000 0.000000 0.000000 0.000000 0.000000 0.000000 0.000000 0.000000 0.000000 0.000000 0.000000 0.000000 0.000000 0.000000 0.000000 0.000000 0.000000 0.000000 0.000000 0.000000 0.000000 0.000000 0.000000 0.000000 0.000000 0.000000 0.000000 
Curling_All
22.433404 18.181133 15.230105 19.476974 20.585522 NaN 23.646315 18.118350 16.307805 20.950995 21.540422 NaN 23.413878 19.983939 17.857211 19.384037 19.559678 NaN 20.836576 20.247454 19.066329 18.499903 20.593484 NaN 21.670055 18.714059 19.508995 18.918406 18.552089 NaN 22.491389 18.668015 17.695107 19.122646 19.540655 NaN 20.116312 19.372333 16.690866 19.320192 18.559364 NaN 21.488834 19.105489 19.160799 18.790490 20.250556 NaN 20.339589 18.786431 19.715841 20.081128 21.124434 NaN 21.341155 18.617682 19.396940 20.601015 20.501127 NaN 23.236276 18.334148 17.477649 20.043124 20.304128 NaN 23.701319 17.238434 18.425135 19.665200 19.831452 NaN 20.120924 20.142852 20.018554 18.942423 18.570312 NaN 17.910011 19.492055 18.463288 20.136658 18.231657 NaN 16.591305 16.329042 18.580003 17.616271 17.130120 NaN 19.723734 14.298454 17.736417 18.391914 20.208167 NaN 20.966435 16.261175 18.349488 18.829179 20.437505 NaN 21.354742 18.214115 19.526938 19.864957 20.722261 NaN 17.871553 18.190176 17.341078 21.608093 20.303756 NaN 16.020203 18.691180 16.643789 19.742710 20.211662 NaN 19.712986 18.022930 21.086975 20.854088 21.143420 NaN 20.564924 19.375368 18.140598 18.464358 15.618889 NaN 22.064496 17.918929 18.871865 19.239231 17.930692 NaN 20.084604 18.269190 19.801136 20.658412 18.370433 NaN 16.620975 19.424217 20.243816 20.400755 17.622557 NaN 12.587204 19.351925 17.765517 18.866491 19.581167 NaN 14.970718 18.635410 16.102981 19.000168 19.606581 NaN 17.811246 18.860859 17.206615 19.926999 19.339519 NaN 21.590333 19.002013 17.026065 21.453123 17.546285 NaN 22.052376 18.300079 17.363421 21.110341 17.013600 NaN 21.731567 16.739358 17.907239 20.188772 14.652235 NaN 21.784788 17.299645 18.409823 19.863547 18.808001 NaN 21.729726 16.083961 17.144492 19.263364 19.254550 NaN 19.340003 19.279640 17.301517 18.306469 17.540924 NaN 17.887048 19.136546 18.320527 17.908705 17.131576 NaN 18.656045 18.861055 17.407760 19.631600 18.581639 NaN 21.496728 19.533438 18.383264 21.273516 19.247288 NaN 21.357109 15.008308 18.813997 20.868469 20.226421 NaN 19.564981 17.421174 18.269433 18.479234 19.682810 NaN 20.413255 17.253805 17.395908 19.443585 18.944091 NaN 23.488810 19.578072 18.007201 20.811247 20.845635 NaN 21.350937 19.240314 17.998714 18.454539 18.204285 NaN 21.599262 19.177740 18.680699 17.879849 19.406911 NaN 19.358969 20.121603 18.745805 16.964637 17.550954 NaN 16.458618 20.648608 15.772283 19.373642 17.484805 NaN 15.269293 18.053260 18.637516 21.089156 18.997079 NaN 21.086854 17.317794 18.701917 20.131234 20.560817 NaN 23.242988 17.114593 19.084457 20.535959 20.492306 NaN 21.762633 18.730683 17.692173 17.861568 18.887086 NaN 22.279706 19.713270 18.266631 18.097038 18.739034 NaN 20.105136 18.894428 17.842197 18.982418 17.628208 NaN 21.265418 18.025094 17.797303 17.940839 18.024764 NaN 20.443214 19.778782 18.806704 18.022392 18.345749 NaN 19.682810 20.711497 19.477269 19.654231 20.234708 NaN 16.265159 18.594841 18.043957 20.976105 20.801435 NaN 17.784209 19.378217 19.025525 19.366414 19.668505 NaN 20.623642 19.361170 17.877799 18.137301 20.249358 NaN 21.063165 18.138341 19.294624 18.217288 17.047044 NaN 21.284591 16.499430 17.207118 19.798308 20.083869 NaN 22.147722 18.961975 16.893750 18.295587 21.194325 NaN 20.848446 21.589194 21.754616 16.899592 21.092940 NaN 19.609357 19.092459 18.579047 16.863884 20.616484 NaN 19.628576 21.244079 19.118245 18.820547 17.298746 NaN 22.702143 19.562364 18.089583 18.515542 18.863351 NaN 21.941509 17.532826 18.160961 16.690587 17.874859 NaN 21.331465 18.021013 19.183894 18.199893 19.330437 NaN 22.012735 17.811246 18.928497 18.211603 17.067094 NaN 22.936968 18.609675 16.825496 18.351087 17.825291 NaN 22.881753 18.451290 16.392392 17.354852 19.915052 NaN 21.414941 17.799511 18.983827 17.000662 20.751145 NaN 20.517724 17.057954 18.170374 18.314590 20.176266 NaN 20.434826 18.467030 19.119231 16.340517 20.006242 NaN 23.040532 17.913640 15.916347 18.313083 19.326355 NaN 22.120335 20.106049 14.873043 17.683464 18.173214 NaN 20.347073 18.982334 17.877024 18.407892 17.519047 NaN 18.501689 16.927921 20.713660 18.057821 19.012759 NaN 20.611671 18.403489 19.566349 17.860574 16.761829 NaN 22.051304 19.258860 15.451602 17.264049 16.537581 NaN 23.578094 17.212975 13.771928 15.860618 16.671548 NaN 22.542356 14.898043 14.255164 16.148452 17.554925 NaN 22.376818 16.785556 16.201512 15.554112 20.312538 NaN 20.310874 15.564247 16.400125 17.882444 20.501027 NaN 21.370489 16.462181 17.145985 17.266036 19.823050 NaN 19.670796 16.395795 18.481734 18.087214 21.733058 NaN 17.411835 15.925382 18.653903 18.140650 22.382924 NaN 16.149929 15.456390 17.459490 18.174358 21.503760 NaN 21.913156 15.697341 16.942314 17.538495 20.096838 NaN 21.784364 15.604195 17.309061 17.050317 18.455246 NaN 19.505410 15.697548 16.839388 18.223896 18.829349 NaN 18.069845 14.699558 16.027080 18.435992 17.130105 NaN 19.283869 14.335983 17.140481 17.062825 
Stretch_All
0.360904 0.270870 0.379590 0.305727 0.317119 0.000000 0.366448 0.269526 0.377879 0.307006 0.315824 0.000000 0.373829 0.268406 0.375934 0.308053 0.313492 0.000000 0.380260 0.267459 0.374312 0.308588 0.311548 0.000000 0.385931 0.266646 0.374269 0.308727 0.309903 0.000000 0.391961 0.265942 0.374232 0.308385 0.308493 0.000000 0.399519 0.265326 0.374199 0.308088 0.307271 0.000000 0.406238 0.264783 0.374171 0.307828 0.306202 0.000000 0.412249 0.264300 0.374146 0.307599 0.305259 0.000000 0.417659 0.263867 0.375654 0.310954 0.306329 0.000000 0.422554 0.263709 0.377016 0.312658 0.306546 0.000000 0.432297 0.262857 0.375359 0.311800 0.305909 0.000000 0.442040 0.261967 0.373863 0.310941 0.305273 0.000000 0.451683 0.261384 0.373045 0.311636 0.304637 0.000000 0.462493 0.260802 0.372905 0.314303 0.304000 0.000000 0.474100 0.261054 0.372766 0.316969 0.303364 0.000000 0.487960 0.261307 0.372626 0.319636 0.302728 0.000000 0.501415 0.261560 0.372486 0.322302 0.303949 0.000000 0.514870 0.259405 0.373861 0.324969 0.304489 0.000000 0.528325 0.254843 0.374225 0.327635 0.305965 0.000000 0.541781 0.249662 0.375716 0.330540 0.308179 0.000000 0.554941 0.244121 0.376192 0.333685 0.310392 0.000000 0.566435 0.238580 0.376667 0.337209 0.312605 0.000000 0.576265 0.236520 0.377143 0.338637 0.314819 0.000000 0.586025 0.230328 0.377619 0.338926 0.317573 0.000000 0.595715 0.224184 0.378094 0.339214 0.320327 0.000000 0.604591 0.219550 0.378570 0.339502 0.323082 0.000000 0.608349 0.215732 0.379045 0.339790 0.324732 0.000000 0.612227 0.213802 0.380326 0.340079 0.326383 0.000000 0.616855 0.212252 0.381446 0.340367 0.328034 0.000000 0.622235 0.210702 0.381888 0.339102 0.329684 0.000000 0.627614 0.208377 0.379297 0.334795 0.331335 0.000000 0.632994 0.206051 0.375504 0.331119 0.332986 0.000000 0.638373 0.202873 0.371712 0.327701 0.334636 0.000000 0.643753 0.203453 0.367920 0.325211 0.336287 0.000000 0.647116 0.205558 0.364128 0.322721 0.337937 0.000000 0.648088 0.211878 0.361700 0.320231 0.339252 0.000000 0.644764 0.220888 0.356648 0.317742 0.338755 0.000000 0.639801 0.231637 0.351596 0.315252 0.338258 0.000000 0.631584 0.242789 0.346544 0.312762 0.337304 0.000000 0.621490 0.253940 0.341491 0.312368 0.335892 0.000000 0.611397 0.265092 0.336439 0.312288 0.334331 0.000000 0.601304 0.276193 0.331387 0.312237 0.332769 0.000000 0.591210 0.285786 0.326173 0.312185 0.330667 0.000000 0.581117 0.294667 0.320798 0.312133 0.328564 0.000000 0.571024 0.301658 0.315333 0.312081 0.326462 0.000000 0.560930 0.308649 0.311381 0.312029 0.324771 0.000000 0.550837 0.315640 0.307428 0.311978 0.323524 0.000000 0.544051 0.322632 0.305830 0.312997 0.322277 0.000000 0.537145 0.329623 0.305434 0.313385 0.321066 0.000000 0.529489 0.336534 0.305037 0.313514 0.319855 0.000000 0.520407 0.339685 0.304619 0.310717 0.318644 0.000000 0.511325 0.341313 0.304202 0.307700 0.317433 0.000000 0.502243 0.340308 0.303784 0.303299 0.316223 0.000000 0.493161 0.339304 0.304863 0.299522 0.315012 0.000000 0.484079 0.337875 0.305942 0.295745 0.313801 0.000000 0.474997 0.336446 0.309480 0.291968 0.314343 0.000000 0.465200 0.335017 0.313018 0.288191 0.313455 0.000000 0.457043 0.333588 0.316556 0.286210 0.313310 0.000000 0.450524 0.332159 0.320094 0.284200 0.313015 0.000000 0.447258 0.330731 0.323794 0.282190 0.313133 0.000000 0.445870 0.328013 0.327655 0.280181 0.313387 0.000000 0.444481 0.324110 0.331606 0.278171 0.313642 0.000000 0.443092 0.319196 0.334044 0.276161 0.313896 0.000000 0.441704 0.314283 0.336482 0.274152 0.314150 0.000000 0.440315 0.309370 0.338827 0.272252 0.315325 0.000000 0.437973 0.304456 0.341078 0.271027 0.319003 0.000000 0.434679 0.299543 0.340434 0.269802 0.322279 0.000000 0.429378 0.294630 0.340487 0.270575 0.325556 0.000000 0.426485 0.289717 0.340540 0.271569 0.328799 0.000000 0.418776 0.285911 0.340593 0.273946 0.332043 0.000000 0.415512 0.282106 0.340647 0.275700 0.335287 0.000000 0.407789 0.277434 0.340700 0.277454 0.338531 0.000000 0.404114 0.272761 0.338763 0.279208 0.341774 0.000000 0.397823 0.268089 0.337579 0.280962 0.345018 0.000000 0.389047 0.263416 0.337154 0.281654 0.347699 0.000000 0.378403 0.258744 0.338582 0.284224 0.349818 0.000000 0.367788 0.254071 0.340010 0.286794 0.351809 0.000000 0.357173 0.254699 0.341439 0.289364 0.354160 0.000000 0.346558 0.252992 0.342867 0.291934 0.356512 0.000000 0.335942 0.252078 0.344296 0.294504 0.359056 0.000000 0.325327 0.250102 0.345724 0.295335 0.361599 0.000000 0.314712 0.247513 0.347921 0.294315 0.364143 0.000000 0.305297 0.243966 0.350212 0.291945 0.366687 0.000000 0.295881 0.240199 0.355398 0.288898 0.369231 0.000000 0.286466 0.236667 0.359908 0.285454 0.371775 0.000000 0.277715 0.233900 0.364417 0.282009 0.373398 0.000000 0.267257 0.231388 0.368927 0.278565 0.371849 0.000000 0.261133 0.230763 0.373437 0.275120 0.370004 0.000000 0.253548 0.231151 0.377947 0.271676 0.368007 0.000000 0.248049 0.233706 0.381987 0.268232 0.367630 0.000000 0.242733 0.236262 0.385275 0.264787 0.367254 0.000000 0.236952 0.238817 0.387804 0.261435 0.366877 0.000000 0.233412 0.241373 0.384210 0.256025 0.366500 0.000000 0.231960 0.243928 0.380616 0.250435 0.366124 0.000000 0.231358 0.246484 0.377022 0.242520 0.365747 0.000000 0.231515 0.248260 0.373428 0.234097 0.365933 0.000000 0.232341 0.249135 0.369834 0.225674 0.366682 0.000000 0.234924 0.250277 0.366240 0.220664 0.367558 0.000000 0.237506 0.251749 0.362655 0.218421 0.368229 0.000000 0.240089 0.255188 0.360559 0.218363 0.368900 0.000000 0.241330 0.260554 0.358463 0.219612 0.369526 0.000000 0.242571 0.266878 0.356367 0.221888 0.370153 0.000000 0.243812 0.273421 0.354271 0.224164 0.370779 0.000000 0.245580 0.279730 0.352175 0.223158 0.371406 0.000000 0.248325 0.285274 0.350078 0.223341 0.372032 0.000000 0.253507 0.290562 0.349423 0.223525 0.372658 0.000000 0.256604 0.293964 0.350711 0.226756 0.373285 0.000000 0.260827 0.296353 0.353944 0.231544 0.374208 0.000000 0.265522 0.297663 0.357177 0.237889 0.375427 0.000000 0.270752 0.299202 0.364680 0.244415 0.376798 0.000000 0.277288 0.300073 0.372182 0.254102 0.376549 0.000000 0.287410 0.300938 0.379685 0.260151 0.376098 0.000000 0.296773 0.300593 0.387187 0.268181 0.375647 0.000000 0.305466 0.300076 0.394689 0.279227 0.375196 0.000000 0.312404 0.299559 0.402192 0.285944 0.374745 0.000000 0.319341 0.299042 0.409010 0.296492 0.374294 0.000000 0.326279 0.299204 0.412079 0.306121 0.373843 0.000000 0.333216 0.301886 0.415937 0.314400 0.373529 0.000000 0.340154 0.303254 0.419794 0.322115 0.373117 0.000000 0.347091 0.304776 0.423652 0.329266 0.372705 0.000000 0.353937 0.306613 0.427509 0.336417 0.372480 0.000000 0.359805 0.309943 0.431367 0.346506 0.372255 0.000000 0.360985 0.313272 0.435225 0.355529 0.371969 0.000000 0.362275 0.316602 0.437794 0.364553 0.371580 0.000000 0.363565 0.319931 0.438601 0.370849 0.370552 0.000000 0.364855 0.323260 0.437669 0.374414 0.368985 0.000000 0.366145 0.325536 0.436737 0.376585 0.369257 0.000000 0.366129 0.327432 0.435805 0.378757 0.369562 0.000000 0.362528 0.328318 0.434873 0.380929 0.369867 0.000000 0.359276 0.329404 0.433941 0.383100 0.370171 0.000000 0.356556 0.329487 0.433009 0.385272 0.370476 0.000000 0.354367 0.329570 0.432077 0.387443 0.370781 0.000000 0.352179 0.331137 0.431145 0.392668 0.371619 0.000000 0.349990 0.333881 0.432948 0.391093 0.371901 0.000000 0.347801 0.334104 0.436627 0.389675 0.371558 0.000000 0.345612 0.334173 0.443093 0.384518 0.371373 0.000000 0.342746 0.332717 0.449559 0.375701 0.371854 0.000000 0.339629 0.329573 0.456026 0.368379 0.373684 0.000000 0.336512 0.324410 0.462492 0.362827 0.379362 0.000000 0.337106 0.319247 0.468958 0.357135 0.382321 0.000000 0.333890 0.313273 0.475424 0.352167 0.385279 0.000000 0.329627 0.307445 0.481890 0.347200 0.388238 0.000000 0.325364 0.301616 0.488357 0.341964 0.391196 0.000000 0.321101 0.296842 0.494844 0.336459 0.394155 0.000000 0.316837 0.292625 0.501332 0.332244 0.398146 0.000000 0.312574 0.288934 0.507644 0.329150 0.400914 0.000000 0.307867 0.285032 0.513782 0.326055 0.403681 0.000000 0.303448 0.281086 0.509268 0.322960 0.406449 0.000000 0.301038 0.278309 0.508908 0.319865 0.409453 0.000000 0.301085 0.275453 0.508549 0.316770 0.412053 0.000000 0.303590 0.268242 0.508190 0.313675 0.414724 0.000000 0.303682 0.258601 0.507830 0.310581 0.417467 0.000000 0.301449 0.247683 0.507471 0.307486 0.420476 0.000000 0.299894 0.239958 0.504637 0.307666 0.423307 0.000000 0.298589 0.235363 0.500106 0.311121 0.425829 0.000000 0.304947 0.233056 0.493876 0.313238 0.427137 0.000000 0.308370 0.230769 0.487132 0.313772 0.427938 0.000000 0.311793 0.229312 0.479872 0.314056 0.429356 0.000000 0.318547 0.225526 0.470039 0.314090 0.430774 0.000000 0.326501 0.222397 0.459291 0.312056 0.432192 0.000000 0.334454 0.219268 0.447908 0.311504 0.433610 0.000000 0.342407 0.216628 0.436526 0.312184 0.435028 0.000000 0.350361 0.214479 0.425143 0.313220 0.436446 0.000000 0.358314 0.214545 0.413760 0.314500 0.437864 0.000000 0.366352 0.215831 0.402378 0.315824 0.439793 0.000000 0.373657 0.215948 0.391154 0.316135 0.441722 0.000000 0.378688 0.214660 0.380088 0.316446 0.443106 0.000000 0.381521 0.215802 0.371540 0.316757 0.443386 0.000000 0.382237 0.219374 0.365512 0.317068 0.442563 0.000000 0.381265 0.224888 0.360405 0.317379 0.441741 0.000000 0.382246 0.229116 0.355522 0.317690 0.440918 0.000000 0.385109 0.232165 0.350861 0.318000 0.440096 0.000000 0.387973 0.233454 0.346199 0.317870 0.439273 0.000000 0.390836 0.234723 0.341538 0.317739 0.438450 0.000000 0.393442 0.235973 0.336877 0.317608 0.437628 0.000000 0.392152 0.239406 0.332216 0.317478 0.436805 0.000000 0.389944 0.242182 0.327555 0.317347 0.435378 0.000000 0.389049 0.245554 0.323409 0.317442 0.433346 0.000000 0.388135 0.249307 0.319779 0.317764 0.430462 0.000000 0.386983 0.253441 0.318722 0.319957 0.427579 0.000000 0.385832 0.256580 
Attenuation_All
66.501110 53.077025 55.790534 44.033140 56.813908 0.000000 66.625437 50.447282 56.364590 44.325686 56.612852 0.000000 66.916839 47.753295 57.160689 44.917582 56.448352 0.000000 67.066062 45.473768 57.718050 45.836669 56.311269 0.000000 67.177920 43.519887 58.414367 46.317293 56.195275 0.000000 67.345001 41.826524 59.023300 46.656409 56.095852 0.000000 67.622044 40.919215 59.608420 46.950310 55.723077 0.000000 67.982080 40.992743 60.120399 47.207473 55.396898 0.000000 68.366069 41.331737 60.572146 47.434381 55.109093 0.000000 68.909314 41.769086 62.161364 48.422859 54.959441 0.000000 69.400822 40.166779 63.134503 48.845905 54.564283 0.000000 69.865123 38.906631 63.504548 48.700016 53.961054 0.000000 70.435895 37.934991 64.026629 48.915727 53.854741 0.000000 70.958322 37.317091 65.388429 49.310645 53.959332 0.000000 71.650401 37.604940 67.048982 49.722526 54.048547 0.000000 72.359853 37.950267 68.709536 50.200896 54.274385 0.000000 73.106512 38.090339 70.370089 50.679266 54.372481 0.000000 73.890952 38.120497 72.091579 51.174838 54.003978 0.000000 74.725424 38.274257 73.669651 51.476374 54.152128 0.000000 75.602845 38.304414 74.979138 51.549796 54.084687 0.000000 76.471889 39.076169 76.064984 51.369364 54.017245 0.000000 77.306671 40.165313 76.869474 51.420727 53.949804 0.000000 77.998031 41.642048 77.618755 51.331874 53.882363 0.000000 78.574124 44.409413 78.317409 51.009617 53.819438 0.000000 79.217249 45.361213 79.016063 50.934233 53.808919 0.000000 79.872853 45.989341 79.714717 50.858850 53.944382 0.000000 80.475729 47.074905 80.413370 50.386877 54.288619 0.000000 80.877161 48.341169 81.238032 50.212900 54.553609 0.000000 81.184971 49.336468 82.234883 50.614323 54.818598 0.000000 81.416733 50.605892 83.079698 51.409860 55.083587 0.000000 81.341382 52.199397 83.041156 52.860812 55.348576 0.000000 81.266032 53.243016 82.582645 54.565694 55.613565 0.000000 81.190681 53.884309 81.970766 56.442070 56.045715 0.000000 81.209897 54.225562 81.247090 58.435778 56.793020 0.000000 81.229113 55.297222 80.263503 59.820221 57.392423 0.000000 81.209471 56.821101 79.249863 60.820941 57.991827 0.000000 81.111989 58.364827 78.293597 61.503162 58.538698 0.000000 80.886002 60.589499 77.529352 61.909543 58.725628 0.000000 80.491416 62.547861 76.749807 62.188450 58.626685 0.000000 79.919818 64.506223 76.391903 63.115452 58.601503 0.000000 79.238212 66.031395 76.384029 64.502798 58.650081 0.000000 78.428815 67.665012 76.299910 65.643271 58.698994 0.000000 77.627030 68.042716 75.662316 66.783743 58.743725 0.000000 76.832882 67.691220 74.455320 67.802334 59.220401 0.000000 76.038734 66.795415 72.552914 68.143896 59.957796 0.000000 75.244586 65.502108 70.819173 68.068162 60.486417 0.000000 74.450438 63.802586 69.345292 67.291999 60.782921 0.000000 73.656290 61.756919 67.915049 66.238169 61.164672 0.000000 72.958656 60.514887 66.606022 65.113721 61.546423 0.000000 72.257123 59.675183 65.450362 63.606192 61.928174 0.000000 71.535544 59.135519 64.307792 61.816736 62.309925 0.000000 70.879512 58.436880 63.745098 60.337883 62.691676 0.000000 70.223480 57.377427 63.687433 59.242753 63.014712 0.000000 69.567449 56.063365 63.613014 58.466122 63.445884 0.000000 68.816850 54.103737 63.727038 57.918590 64.276049 0.000000 68.066252 52.197827 63.965885 57.393683 65.235588 0.000000 67.322740 50.050367 63.828345 56.306499 65.736365 0.000000 66.637457 47.434260 63.347025 55.801649 66.934104 0.000000 66.146024 44.266815 62.948201 55.654386 66.411653 0.000000 66.298284 42.120779 62.576184 55.507123 66.726621 0.000000 66.628850 40.312152 62.946413 55.878331 66.974852 0.000000 67.077800 39.205835 64.302762 56.628571 67.282450 0.000000 67.627130 38.833277 65.901352 57.378812 67.641838 0.000000 68.176461 39.208546 67.185621 58.069630 67.771810 0.000000 68.626512 39.962481 68.264948 58.069070 67.803520 0.000000 68.977311 40.462666 69.320058 57.902013 68.013564 0.000000 68.962938 40.962851 70.449668 57.964882 68.339764 0.000000 68.778266 41.706769 71.677986 58.192345 68.588836 0.000000 68.372633 42.378282 72.525402 58.718473 68.604296 0.000000 68.639805 43.316579 72.817358 59.244600 68.288928 0.000000 67.579117 44.139869 72.582274 59.770727 67.737320 0.000000 67.910410 45.065922 72.265230 60.296854 67.001028 0.000000 67.043879 46.021758 72.041460 60.923204 66.264736 0.000000 67.377767 47.006297 71.893454 61.788362 65.564424 0.000000 67.237586 47.781230 71.809193 61.719827 64.555075 0.000000 67.074481 49.157128 71.784068 61.029153 63.363306 0.000000 66.932980 50.217107 72.147315 59.965047 62.263130 0.000000 65.985316 50.921709 72.135205 58.741516 61.728831 0.000000 65.837394 49.249381 71.503866 57.415281 61.248879 0.000000 65.211023 49.451530 70.461620 56.089046 60.939457 0.000000 64.584651 49.353413 69.473835 54.961549 60.630034 0.000000 63.958280 49.484155 68.690993 54.163078 60.400288 0.000000 63.501892 50.152388 67.998194 53.086545 60.219964 0.000000 62.744745 50.687781 67.230896 51.824971 59.987548 0.000000 62.243440 50.888092 66.097584 50.711317 59.751046 0.000000 62.074404 50.618959 64.847064 49.414914 59.244838 0.000000 62.304512 49.606788 63.644202 48.092397 58.560296 0.000000 62.618419 49.178695 62.985132 46.769881 57.628510 0.000000 63.571770 49.308151 62.319224 45.447365 56.659639 0.000000 64.265025 49.930873 61.958572 44.865916 55.857588 0.000000 65.228600 50.820487 61.548166 44.815308 55.624937 0.000000 65.791625 51.900541 61.067764 44.889119 55.628526 0.000000 66.114129 53.587454 60.521975 45.367609 55.816800 0.000000 66.097966 54.835883 59.886163 46.398076 56.005073 0.000000 66.116164 55.786927 59.009957 47.587969 56.193346 0.000000 67.078490 56.292526 58.122621 48.880566 56.365579 0.000000 66.974877 56.951024 57.227962 49.975096 56.639096 0.000000 66.920763 57.494019 56.333304 51.069627 57.048163 0.000000 67.092375 57.782239 55.600723 52.504593 57.473593 0.000000 67.363394 57.727068 55.522540 54.347569 57.753990 0.000000 67.588043 57.104103 55.629278 56.468733 57.864009 0.000000 67.971279 55.943647 56.132930 58.505754 57.820604 0.000000 68.056990 54.916031 57.058836 60.861529 57.699083 0.000000 67.472364 54.223497 57.987518 63.243418 57.738232 0.000000 66.818500 53.782330 58.916200 65.490713 57.622438 0.000000 66.091590 53.764385 59.678807 67.724406 57.484128 0.000000 65.727406 52.818099 60.045900 69.217031 57.147269 0.000000 65.134497 51.448688 60.539437 70.324079 56.810409 0.000000 64.690635 49.586010 61.162868 71.534094 56.509355 0.000000 64.303744 46.848280 61.786300 72.690750 56.368289 0.000000 64.281142 44.729007 62.638049 73.697817 56.294016 0.000000 64.205842 43.099804 63.681263 74.699757 55.981171 0.000000 64.244594 41.802972 64.857430 75.711951 55.668325 0.000000 63.974299 41.003991 65.960227 76.420956 55.514784 0.000000 63.430874 39.920080 67.063024 78.031777 55.677870 0.000000 62.661721 38.907894 68.003743 77.787755 56.157582 0.000000 61.793162 37.728083 68.224237 78.056014 56.435598 0.000000 60.825198 37.288818 67.847357 78.192961 56.611122 0.000000 60.034790 37.642548 67.805703 78.170665 57.248013 0.000000 59.378573 38.019598 67.736403 78.091306 57.328073 0.000000 59.143939 38.419605 67.394166 77.821390 57.379208 0.000000 59.075798 38.865446 67.051929 77.645546 57.562765 0.000000 58.828742 39.452705 66.709692 77.262538 57.958639 0.000000 58.173594 40.153674 66.608909 76.699405 58.494596 0.000000 57.534588 41.147072 66.542362 76.136272 59.029129 0.000000 56.931795 42.201856 66.548344 75.323934 59.317357 0.000000 56.479216 43.256641 66.679156 74.292065 59.834677 0.000000 56.026637 44.093201 66.840405 73.182562 60.442119 0.000000 55.559495 44.775517 67.001654 72.047150 61.068474 0.000000 54.932000 45.291441 67.387878 70.911737 61.774596 0.000000 54.614919 45.623011 67.846299 69.776325 62.503959 0.000000 54.732960 45.951066 68.519552 68.640913 63.458294 0.000000 55.248070 46.384936 69.396316 67.579606 64.218902 0.000000 55.987302 47.533871 70.437057 66.622669 64.851452 0.000000 56.726534 48.620260 71.556155 66.146492 65.661051 0.000000 57.989787 49.167538 72.723896 65.268044 66.442076 0.000000 59.397559 49.763682 74.007481 64.109809 67.223100 0.000000 60.765344 50.161335 75.291067 62.285665 67.926003 0.000000 62.025396 50.309324 76.574652 60.865765 68.463093 0.000000 63.373544 50.661384 77.819010 59.637897 69.188151 0.000000 65.259401 51.013444 78.837469 58.962163 69.525179 0.000000 66.970032 51.027258 79.630029 58.324530 70.072340 0.000000 68.832792 50.974969 80.311918 57.879194 70.727114 0.000000 70.695551 50.922680 80.932944 57.394777 71.424562 0.000000 72.558310 51.201949 81.345036 56.877857 72.162090 0.000000 74.421070 51.658148 81.516077 56.480695 73.053405 0.000000 76.215078 53.289712 81.649700 56.244747 73.760451 0.000000 78.003253 55.804216 81.776256 56.008799 74.488958 0.000000 79.555444 59.091535 80.852263 55.772851 75.301236 0.000000 80.653630 62.039025 80.595708 55.536903 76.094023 0.000000 81.949826 64.513840 80.339152 55.300956 76.716424 0.000000 83.284151 66.254148 80.026570 55.178931 77.304232 0.000000 84.034924 66.818368 79.529859 55.102427 77.753112 0.000000 84.507087 66.729322 78.884789 55.087511 78.193816 0.000000 84.555987 66.662847 78.168823 55.715366 78.626129 0.000000 84.183501 66.255982 77.408848 57.064020 78.970581 0.000000 83.785217 65.458814 76.610544 58.119849 79.190414 0.000000 84.219312 64.661646 75.776561 58.909788 79.383278 0.000000 84.488842 64.202725 74.904969 59.674456 79.676223 0.000000 84.922003 63.809906 73.845887 60.413078 79.951562 0.000000 84.872253 63.417087 72.685626 60.751471 80.056466 0.000000 84.532900 62.832913 71.694569 61.326792 80.229923 0.000000 84.046429 61.638227 70.735920 62.188724 80.403380 0.000000 83.472005 59.477698 69.836958 63.040870 80.509433 0.000000 82.897581 56.460949 68.864714 63.758070 80.596709 0.000000 82.328468 52.682439 67.913339 64.148144 80.686458 0.000000 81.734616 48.491111 67.092321 64.058313 80.594089 0.000000 81.191709 44.100995 66.277695 63.968482 80.464261 0.000000 80.271103 39.906549 65.629623 63.878651 80.268610 0.000000 79.090704 36.671508 65.196439 63.788820 80.017642 0.000000 77.793058 34.017545 64.752873 63.698988 79.765218 0.000000 76.429521 31.445613 64.252390 63.512250 79.511338 0.000000 75.174535 29.344967 63.575538 63.318078 79.150935 0.000000 74.127553 26.312952 62.964255 63.123905 78.738330 0.000000 73.308801 23.280937 62.352972 62.709634 78.302159 0.000000 72.328200 19.466476 61.749211 62.182281 77.791045 0.000000 70.939817 14.981849 61.145449 61.654929 77.212215 0.000000 69.271737 10.497222 60.476370 61.127576 76.592539 0.000000 67.708250 6.133040 59.515262 60.623088 75.919559 0.000000 66.125498 3.250703 58.304302 60.146158 75.170836 0.000000 64.856513 1.029913 57.316324 59.914641 74.347822 0.000000 63.849550 -1.033245 
Traveling_Speed_All
0.000000 0.000000 0.000000 0.000000 0.000000 0.000000 0.016192 0.014319 0.018128 0.005898 0.017437 0.000000 0.034698 0.030656 0.035576 0.017065 0.034601 0.000000 0.056992 0.047632 0.054875 0.024835 0.052039 0.000000 0.077644 0.062871 0.071916 0.033354 0.067386 0.000000 0.098119 0.079269 0.085649 0.045857 0.085779 0.000000 0.114449 0.095498 0.097797 0.055492 0.108232 0.000000 0.131475 0.110987 0.104094 0.069699 0.131627 0.000000 0.149965 0.129519 0.113018 0.082644 0.151998 0.000000 0.166285 0.143479 0.123251 0.097216 0.171029 0.000000 0.182953 0.157450 0.132779 0.111010 0.189897 0.000000 0.199772 0.178804 0.143258 0.123468 0.207793 0.000000 0.218096 0.200439 0.156166 0.139752 0.228459 0.000000 0.237825 0.215828 0.159100 0.149515 0.252464 0.000000 0.260685 0.232921 0.173671 0.157358 0.263761 0.000000 0.287331 0.244915 0.184035 0.175760 0.275448 0.000000 0.312454 0.254275 0.193288 0.191983 0.287970 0.000000 0.339445 0.260085 0.202920 0.209214 0.307167 0.000000 0.357549 0.264972 0.213356 0.225784 0.318137 0.000000 0.376218 0.274021 0.228234 0.242282 0.335547 0.000000 0.396371 0.283084 0.246244 0.258866 0.356331 0.000000 0.417951 0.287901 0.255744 0.273753 0.381334 0.000000 0.440147 0.291078 0.274149 0.293647 0.402057 0.000000 0.464085 0.293190 0.292493 0.314771 0.424353 0.000000 0.485565 0.299575 0.317115 0.330046 0.455971 0.000000 0.502131 0.305995 0.343451 0.345624 0.488573 0.000000 0.511768 0.312531 0.363439 0.354322 0.520302 0.000000 0.524075 0.322754 0.383712 0.364235 0.548855 0.000000 0.538280 0.337063 0.406722 0.377920 0.577182 0.000000 0.557954 0.353031 0.427233 0.390097 0.603325 0.000000 0.577431 0.357254 0.447364 0.400184 0.629558 0.000000 0.593599 0.365894 0.464291 0.415305 0.653404 0.000000 0.613441 0.371519 0.480074 0.432493 0.671656 0.000000 0.632915 0.380805 0.495283 0.444297 0.690991 0.000000 0.652975 0.391297 0.508640 0.457089 0.699027 0.000000 0.668322 0.403551 0.523561 0.468021 0.706733 0.000000 0.680805 0.413639 0.545080 0.478020 0.716670 0.000000 0.697603 0.419992 0.564409 0.486689 0.727166 0.000000 0.713175 0.423038 0.580102 0.493308 0.740219 0.000000 0.729327 0.434502 0.597699 0.503097 0.750619 0.000000 0.745920 0.441594 0.625589 0.508222 0.760350 0.000000 0.763984 0.451309 0.652239 0.515780 0.768985 0.000000 0.784905 0.463527 0.671757 0.527427 0.780961 0.000000 0.803700 0.474338 0.686706 0.535784 0.790556 0.000000 0.817462 0.482225 0.702870 0.548777 0.800684 0.000000 0.829623 0.497878 0.717316 0.561276 0.810652 0.000000 0.844791 0.512007 0.729566 0.571298 0.834163 0.000000 0.855796 0.527556 0.746012 0.585505 0.862055 0.000000 0.864861 0.543828 0.765041 0.599337 0.887556 0.000000 0.873223 0.553892 0.782178 0.614363 0.906327 0.000000 0.884156 0.556968 0.797295 0.627110 0.929603 0.000000 0.898192 0.559656 0.810684 0.641959 0.956015 0.000000 0.909546 0.565028 0.827107 0.657622 0.981293 0.000000 0.920922 0.575890 0.848408 0.673881 1.003420 0.000000 0.931542 0.585227 0.864896 0.689597 1.019661 0.000000 0.949323 0.594814 0.886237 0.707615 1.029883 0.000000 0.974318 0.606485 0.905113 0.724985 1.061930 0.000000 0.995069 0.620228 0.925514 0.740532 1.065689 0.000000 1.011718 0.631080 0.945652 0.755593 1.100067 0.000000 1.025871 0.651211 0.963194 0.767908 1.121318 0.000000 1.043633 0.671294 0.987625 0.782413 1.140640 0.000000 1.056476 0.692087 1.005124 0.803420 1.160666 0.000000 1.070399 0.709923 1.022507 0.821405 1.181219 0.000000 1.092469 0.730495 1.042950 0.839997 1.205322 0.000000 1.111860 0.753860 1.065664 0.849056 1.227164 0.000000 1.131959 0.772038 1.089272 0.861057 1.246023 0.000000 1.145307 0.790586 1.105904 0.870578 1.258921 0.000000 1.156049 0.813971 1.119816 0.879650 1.263722 0.000000 1.167687 0.842913 1.133694 0.891896 1.269983 0.000000 1.175379 0.859119 1.150501 0.905729 1.275095 0.000000 1.197760 0.873431 1.174800 0.914541 1.278467 0.000000 1.206854 0.894717 1.200850 0.918184 1.279528 0.000000 1.233637 0.915415 1.222785 0.923695 1.280008 0.000000 1.244038 0.932922 1.237816 0.930866 1.285125 0.000000 1.256055 0.947608 1.252854 0.941771 1.288056 0.000000 1.273674 0.957859 1.266169 0.952576 1.294486 0.000000 1.289996 0.962262 1.276244 0.961067 1.302515 0.000000 1.308788 0.965136 1.278019 0.972211 1.315493 0.000000 1.329030 0.970693 1.283423 0.990933 1.337179 0.000000 1.346776 0.975474 1.290771 1.013895 1.360893 0.000000 1.363340 0.983631 1.304688 1.031405 1.383605 0.000000 1.383046 1.000773 1.325352 1.043828 1.404862 0.000000 1.399767 1.010353 1.355321 1.063010 1.421832 0.000000 1.412640 1.019286 1.382887 1.089104 1.438872 0.000000 1.425505 1.030721 1.408506 1.118504 1.450543 0.000000 1.432979 1.043067 1.436124 1.149080 1.466883 0.000000 1.441099 1.050795 1.464154 1.175682 1.478664 0.000000 1.448196 1.056365 1.486959 1.204636 1.487816 0.000000 1.456181 1.064327 1.501843 1.231219 1.494403 0.000000 1.464231 1.075716 1.515759 1.258082 1.509946 0.000000 1.471636 1.087052 1.527599 1.282398 1.528119 0.000000 1.482240 1.102700 1.537818 1.300197 1.542329 0.000000 1.494657 1.115391 1.559402 1.308380 1.555427 0.000000 1.508223 1.126599 1.572605 1.313351 1.565579 0.000000 1.529198 1.140151 1.584237 1.323632 1.579426 0.000000 1.546824 1.153664 1.597016 1.336353 1.596965 0.000000 1.565799 1.167396 1.609044 1.343358 1.616504 0.000000 1.583926 1.185271 1.629101 1.351913 1.631433 0.000000 1.601882 1.202908 1.642937 1.357325 1.644199 0.000000 1.620217 1.220760 1.662147 1.361385 1.651771 0.000000 1.633168 1.240913 1.680975 1.364863 1.658016 0.000000 1.643437 1.253843 1.695041 1.367150 1.664931 0.000000 1.656673 1.267822 1.711765 1.377403 1.671094 0.000000 1.666060 1.281890 1.729694 1.386111 1.683038 0.000000 1.677795 1.295496 1.750506 1.405038 1.697966 0.000000 1.691421 1.302815 1.774595 1.435748 1.716327 0.000000 1.707277 1.311650 1.786074 1.472386 1.739574 0.000000 1.722461 1.318550 1.799084 1.512469 1.763865 0.000000 1.735081 1.329018 1.810929 1.545562 1.782794 0.000000 1.753226 1.331962 1.820229 1.575688 1.799170 0.000000 1.776513 1.339526 1.834607 1.602484 1.820116 0.000000 1.801206 1.348426 1.858653 1.637658 1.836862 0.000000 1.818849 1.358891 1.883452 1.660491 1.854636 0.000000 1.837684 1.374121 1.902162 1.687930 1.873439 0.000000 1.853769 1.386514 1.921611 1.694395 1.883996 0.000000 1.867972 1.403794 1.942643 1.722012 1.894261 0.000000 1.883700 1.416312 1.954530 1.736284 1.902264 0.000000 1.900746 1.429624 1.966110 1.760156 1.909594 0.000000 1.911449 1.442542 1.975391 1.780496 1.917663 0.000000 1.921123 1.456524 1.983353 1.800444 1.927188 0.000000 1.929000 1.469435 1.989752 1.817720 1.937746 0.000000 1.943434 1.484094 1.992283 1.828651 1.944998 0.000000 1.955648 1.495186 1.997214 1.839340 1.960276 0.000000 1.968813 1.506497 2.005239 1.845646 1.979488 0.000000 1.999626 1.515223 2.018087 1.849510 1.999177 0.000000 2.032381 1.525397 2.036319 1.856362 2.018522 0.000000 2.068896 1.537489 2.055748 1.875167 2.037772 0.000000 2.107732 1.549079 2.070835 1.896351 2.047915 0.000000 2.144906 1.561203 2.084571 1.919949 2.061737 0.000000 2.183136 1.572727 2.098584 1.942206 2.076499 0.000000 2.222387 1.584136 2.109004 1.957042 2.088592 0.000000 2.257869 1.595585 2.119867 1.975434 2.105309 0.000000 2.288140 1.603863 2.127777 1.986028 2.124928 0.000000 2.299144 1.616488 2.130635 1.998705 2.152767 0.000000 2.304242 1.626044 2.137116 2.005688 2.164745 0.000000 2.312711 1.638285 2.155011 2.013436 2.173964 0.000000 2.319964 1.650228 2.170470 2.019674 2.184105 0.000000 2.328025 1.669102 2.183168 2.024116 2.192923 0.000000 2.341925 1.685856 2.194034 2.036094 2.204771 0.000000 2.362699 1.699759 2.210579 2.053848 2.226324 0.000000 2.393148 1.713806 2.225352 2.088684 2.239643 0.000000 2.427369 1.734296 2.251677 2.108727 2.249856 0.000000 2.464564 1.749150 2.279088 2.135489 2.261358 0.000000 2.500783 1.768128 2.300781 2.148581 2.275162 0.000000 2.530961 1.781554 2.319524 2.156158 2.284984 0.000000 2.561072 1.793713 2.330130 2.164428 2.300477 0.000000 2.591536 1.797631 2.338613 2.172678 2.313487 0.000000 2.614736 1.813300 2.345701 2.183428 2.326052 0.000000 2.626166 1.844771 2.351693 2.201019 2.338992 0.000000 2.631835 1.881830 2.359389 2.221249 2.355371 0.000000 2.631835 1.911856 2.371401 2.245576 2.367424 0.000000 2.631835 1.941242 2.385542 2.266222 2.380878 0.000000 2.631835 1.969136 2.402430 2.283732 2.391816 0.000000 2.631835 1.993710 2.421761 2.292240 2.401986 0.000000 2.631835 2.014220 2.441775 2.297554 2.412879 0.000000 2.631835 2.025956 2.463355 2.310594 2.423621 0.000000 2.631835 2.030508 2.485201 2.332294 2.434936 0.000000 2.631835 2.052672 2.506248 2.351622 2.445740 0.000000 2.631835 2.080126 2.528733 2.368856 2.457848 0.000000 2.631835 2.101418 2.549399 2.383643 2.470104 0.000000 2.631835 2.116736 2.566132 2.398116 2.481169 0.000000 2.639489 2.126826 2.580930 2.411980 2.489835 0.000000 2.643720 2.133937 2.590265 2.421787 2.495619 0.000000 2.646181 2.137975 2.595192 2.433631 2.505646 0.000000 2.649884 2.142956 2.600836 2.441410 2.514959 0.000000 2.657431 2.151084 2.603725 2.448941 2.521565 0.000000 2.670454 2.159808 2.604878 2.458036 2.529971 0.000000 2.686885 2.167697 2.610648 2.466547 2.538615 0.000000 2.710502 2.170254 2.610648 2.472267 2.549106 0.000000 2.710502 2.177962 2.610648 2.476845 2.559299 0.000000 2.710502 2.192967 2.610648 2.477431 2.567118 0.000000 2.710502 2.212110 2.610648 2.480250 2.576406 0.000000 2.710502 2.231016 2.610648 2.490197 2.586616 0.000000 2.710502 2.247135 2.610648 2.507842 2.601197 0.000000 2.710502 2.254455 2.610648 2.535898 2.616095 0.000000 2.710502 2.263610 2.610648 2.570176 2.626475 0.000000 2.710502 2.282256 2.610648 2.609611 2.636701 0.000000 2.710502 2.298282 2.610648 2.645933 2.649124 0.000000 2.710502 2.308569 2.610648 2.685009 2.661789 0.000000 2.710502 2.313019 2.610648 2.721789 2.671758 0.000000 2.713866 2.315766 2.610648 2.758018 2.677596 0.000000 2.717863 2.328776 
Brush_Stroke_All
0.304707 0.297819 0.267558 0.284612 0.201155 0.000000 0.307286 0.288188 0.259274 0.285441 0.202717 0.000000 0.300913 0.265062 0.256282 0.274856 0.203714 0.000000 0.309462 0.263387 0.250566 0.271852 0.191746 0.000000 0.332895 0.259411 0.250450 0.267437 0.172405 0.000000 0.349510 0.251880 0.248558 0.261668 0.167588 0.000000 0.358746 0.245722 0.250039 0.258449 0.175942 0.000000 0.362388 0.227808 0.259443 0.260488 0.186184 0.000000 0.362044 0.202500 0.259657 0.273417 0.177128 0.000000 0.356240 0.189550 0.252273 0.265885 0.178532 0.000000 0.358016 0.196026 0.244695 0.274606 0.183407 0.000000 0.353334 0.198558 0.243332 0.273916 0.191746 0.000000 0.347527 0.205645 0.244431 0.277778 0.189382 0.000000 0.340680 0.208475 0.242803 0.275744 0.194622 0.000000 0.344051 0.232274 0.261266 0.269896 0.199195 0.000000 0.348296 0.252950 0.280127 0.277314 0.213875 0.000000 0.354272 0.262951 0.293139 0.295395 0.227880 0.000000 0.380673 0.279615 0.296124 0.322944 0.231842 0.000000 0.401923 0.296612 0.287066 0.335336 0.235749 0.000000 0.404412 0.311077 0.277015 0.330317 0.242042 0.000000 0.393741 0.315362 0.268893 0.323340 0.235851 0.000000 0.376657 0.308478 0.264156 0.318792 0.202622 0.000000 0.368139 0.309731 0.249524 0.313572 0.188691 0.000000 0.355962 0.317154 0.263922 0.292484 0.192643 0.000000 0.339748 0.303850 0.287093 0.276659 0.213141 0.000000 0.329506 0.286919 0.297753 0.261217 0.244070 0.000000 0.328076 0.287602 0.294610 0.258077 0.250059 0.000000 0.321892 0.302676 0.293478 0.251727 0.260668 0.000000 0.318966 0.307338 0.291713 0.251628 0.251262 0.000000 0.312158 0.303924 0.292734 0.250668 0.243215 0.000000 0.312114 0.298903 0.277577 0.250874 0.232545 0.000000 0.301342 0.293191 0.255978 0.250194 0.214370 0.000000 0.293383 0.293773 0.261981 0.242496 0.200017 0.000000 0.285056 0.295969 0.280812 0.238776 0.184705 0.000000 0.296245 0.279683 0.290223 0.246845 0.185844 0.000000 0.300686 0.255371 0.290816 0.254808 0.182739 0.000000 0.308842 0.246712 0.287721 0.252195 0.183638 0.000000 0.314902 0.239047 0.288452 0.252998 0.187108 0.000000 0.308106 0.234613 0.291965 0.247984 0.193004 0.000000 0.304176 0.225694 0.273526 0.246532 0.195504 0.000000 0.287467 0.223762 0.264411 0.240257 0.195684 0.000000 0.293018 0.230423 0.277924 0.233771 0.190709 0.000000 0.297977 0.221406 0.288092 0.237295 0.189740 0.000000 0.331077 0.215521 0.293956 0.234698 0.187739 0.000000 0.341293 0.225092 0.289673 0.225859 0.188239 0.000000 0.337298 0.240969 0.286364 0.213821 0.188946 0.000000 0.321142 0.261209 0.279165 0.214024 0.203692 0.000000 0.323736 0.270586 0.277721 0.205295 0.211711 0.000000 0.328804 0.304893 0.260435 0.198517 0.211708 0.000000 0.332548 0.316150 0.262390 0.193786 0.219784 0.000000 0.331851 0.343756 0.267609 0.195221 0.216117 0.000000 0.332964 0.349399 0.265561 0.193053 0.213505 0.000000 0.332299 0.352858 0.268851 0.191844 0.207373 0.000000 0.336717 0.352247 0.272530 0.184466 0.209313 0.000000 0.336102 0.343823 0.270571 0.179509 0.206396 0.000000 0.344164 0.343427 0.267598 0.181974 0.204872 0.000000 0.348117 0.342675 0.259709 0.181188 0.211149 0.000000 0.345548 0.299052 0.253218 0.192929 0.225062 0.000000 0.336146 0.300033 0.249877 0.190937 0.250551 0.000000 0.335299 0.307337 0.263111 0.199018 0.263544 0.000000 0.326597 0.323158 0.283735 0.231713 0.264721 0.000000 0.322981 0.332159 0.287930 0.254351 0.263110 0.000000 0.323370 0.337934 0.278705 0.266696 0.252479 0.000000 0.322688 0.333911 0.274511 0.265800 0.222207 0.000000 0.311095 0.328302 0.273086 0.261766 0.178089 0.000000 0.302999 0.321389 0.268575 0.264244 0.166829 0.000000 0.301418 0.320703 0.252722 0.268556 0.158845 0.000000 0.303751 0.308780 0.242922 0.271286 0.164107 0.000000 0.308738 0.287866 0.241078 0.277525 0.157503 0.000000 0.303374 0.265036 0.244074 0.291099 0.144774 0.000000 0.297584 0.258418 0.242424 0.295403 0.125742 0.000000 0.285666 0.252464 0.238291 0.292605 0.117615 0.000000 0.276578 0.236692 0.244165 0.310282 0.114650 0.000000 0.268026 0.218085 0.270344 0.339717 0.114969 0.000000 0.282540 0.206486 0.277919 0.359126 0.124060 0.000000 0.308447 0.202104 0.268361 0.367152 0.149409 0.000000 0.308065 0.213604 0.262181 0.361673 0.163282 0.000000 0.301663 0.208598 0.254450 0.361074 0.164079 0.000000 0.300233 0.214299 0.251857 0.351761 0.179036 0.000000 0.310400 0.235255 0.268831 0.320780 0.191849 0.000000 0.321670 0.264321 0.289054 0.267575 0.205536 0.000000 0.320113 0.286451 0.312627 0.269987 0.213061 0.000000 0.321254 0.305648 0.328672 0.283666 0.207484 0.000000 0.316498 0.323558 0.335974 0.323888 0.188314 0.000000 0.323677 0.341488 0.335613 0.347428 0.180605 0.000000 0.330649 0.345213 0.335755 0.358648 0.178159 0.000000 0.334594 0.341204 0.305825 0.349011 0.177088 0.000000 0.337280 0.337965 0.274102 0.345511 0.175626 0.000000 0.336871 0.332333 0.267218 0.336391 0.174628 0.000000 0.338762 0.322786 0.262288 0.325439 0.180691 0.000000 0.347826 0.302785 0.258039 0.309555 0.185143 0.000000 0.343543 0.273194 0.251181 0.289173 0.199382 0.000000 0.356019 0.267549 0.240575 0.290998 0.214286 0.000000 0.364729 0.266574 0.236477 0.287979 0.226559 0.000000 0.367582 0.265230 0.242396 0.277510 0.228369 0.000000 0.367550 0.253837 0.238884 0.270752 0.235821 0.000000 0.361320 0.234039 0.232258 0.277181 0.236646 0.000000 0.341583 0.224513 0.240051 0.272021 0.231815 0.000000 0.327474 0.213020 0.244330 0.277232 0.209610 0.000000 0.315112 0.217461 0.256429 0.265876 0.189837 0.000000 0.308840 0.197663 0.271061 0.263536 0.175762 0.000000 0.308885 0.195453 0.289930 0.263924 0.171026 0.000000 0.285574 0.219223 0.281527 0.270282 0.167632 0.000000 0.266676 0.231518 0.292762 0.282709 0.161313 0.000000 0.259500 0.248434 0.291811 0.302811 0.160579 0.000000 0.255419 0.274582 0.286564 0.345610 0.182792 0.000000 0.243342 0.287410 0.276812 0.369389 0.201025 0.000000 0.249713 0.305313 0.268588 0.396943 0.203891 0.000000 0.265136 0.307940 0.266084 0.403097 0.211155 0.000000 0.291906 0.307273 0.262835 0.388251 0.211228 0.000000 0.285278 0.313104 0.262838 0.376372 0.210088 0.000000 0.286033 0.315117 0.252350 0.351258 0.196495 0.000000 0.301669 0.325130 0.254971 0.327480 0.177829 0.000000 0.301426 0.298815 0.266207 0.314420 0.169316 0.000000 0.310617 0.297515 0.272406 0.315657 0.168237 0.000000 0.315199 0.306176 0.264328 0.311297 0.166893 0.000000 0.317691 0.311095 0.269927 0.307249 0.167137 0.000000 0.312844 0.314547 0.288030 0.302105 0.173804 0.000000 0.311689 0.309414 0.298240 0.298637 0.169811 0.000000 0.326830 0.298983 0.303211 0.296327 0.174462 0.000000 0.347959 0.287827 0.293478 0.287592 0.173429 0.000000 0.367791 0.287942 0.295414 0.271166 0.166885 0.000000 0.400481 0.284853 0.298471 0.252216 0.164020 0.000000 0.410265 0.272904 0.295151 0.245329 0.161915 0.000000 0.417942 0.274523 0.283000 0.239723 0.154511 0.000000 0.416277 0.283522 0.278463 0.228698 0.154274 0.000000 0.402313 0.284720 0.268539 0.242829 0.159867 0.000000 0.378028 0.280561 0.233693 0.232549 0.177039 0.000000 0.365945 0.276001 0.209988 0.225946 0.187125 0.000000 0.340927 0.270920 0.209796 0.247481 0.188452 0.000000 0.283127 0.274746 0.213651 0.263201 0.186627 0.000000 0.257484 0.273359 0.224188 0.271318 0.183673 0.000000 0.231466 0.269949 0.228391 0.273444 0.188524 0.000000 0.222812 0.268241 0.238761 0.274040 0.184613 0.000000 0.215254 0.267347 0.253272 0.272842 0.181248 0.000000 0.207761 0.266117 0.247837 0.268116 0.186351 0.000000 0.228304 0.275190 0.247339 0.260497 0.190934 0.000000 0.261727 0.277778 0.249839 0.259368 0.192178 0.000000 0.293056 0.269741 0.254332 0.245534 0.187151 0.000000 0.314023 0.260964 0.253363 0.248209 0.180129 0.000000 0.325417 0.251082 0.257194 0.241440 0.179421 0.000000 0.333292 0.239530 0.254012 0.259607 0.181792 0.000000 0.331881 0.224786 0.257604 0.301955 0.177103 0.000000 0.309174 0.213812 0.261325 0.323976 0.175013 0.000000 0.302483 0.214344 0.260348 0.338235 0.182707 0.000000 0.296238 0.206175 0.258678 0.342239 0.186227 0.000000 0.292349 0.222920 0.260016 0.322050 0.186862 0.000000 0.299962 0.237243 0.260555 0.337110 0.183785 0.000000 0.313611 0.244255 0.253274 0.354854 0.178295 0.000000 0.304425 0.250634 0.250990 0.356009 0.175111 0.000000 0.298550 0.277651 0.253194 0.328391 0.177250 0.000000 0.295440 0.314300 0.257460 0.318397 0.168324 0.000000 0.293707 0.347412 0.251101 0.300858 0.174793 0.000000 0.278510 0.360129 0.248684 0.298253 0.187735 0.000000 0.268642 0.374712 0.239003 0.292121 0.188252 0.000000 0.261789 0.384596 0.233390 0.281445 0.188336 0.000000 0.301418 0.371057 0.228285 0.269388 0.184361 0.000000 0.332450 0.377407 0.222117 0.282670 0.179113 0.000000 0.348473 0.379157 0.205882 0.299209 0.178616 0.000000 0.359455 0.362883 0.199228 0.306292 0.176766 0.000000 0.373827 0.338013 0.191134 0.298864 0.169356 0.000000 0.369810 0.319709 0.189551 0.298651 0.167427 0.000000 0.380763 0.301418 0.174918 0.304116 0.168140 0.000000 0.393322 0.307172 0.164512 0.295245 0.166983 0.000000 0.404459 0.310078 0.168214 0.282169 0.162060 0.000000 0.410929 0.310709 0.161000 0.264297 0.158839 0.000000 0.407019 0.304288 0.160770 0.243874 0.161176 0.000000 0.412460 0.276254 0.156695 0.219828 0.164890 0.000000 0.411635 0.276890 0.163008 0.206829 0.163438 0.000000 0.413611 0.281576 0.162409 0.197758 0.161387 0.000000 0.398353 0.286264 0.305836 0.190876 0.174235 0.000000 0.395525 0.260958 0.297962 0.180202 0.191041 0.000000 0.380284 0.237845 0.281119 0.187702 0.198334 0.000000 0.375761 0.218750 0.272238 0.193679 0.195191 0.000000 0.367399 0.241693 0.270405 0.206827 0.184392 0.000000 0.355226 0.265466 0.263818 0.232595 0.184051 0.000000 0.355284 0.281836 0.260019 0.265601 0.182520 0.000000 0.352017 0.293074 0.254187 0.293731 0.184211 0.000000 0.349665 0.294412 0.259025 0.309201 0.178645 0.000000 0.337590 0.302797 0.257940 0.328550 0.173262 0.000000 0.334295 0.314708 0.259007 0.330445 0.184176 0.000000 0.307047 0.324987 
Activity_Index_All
0.000000 0.000000 0.000000 0.000000 0.000000 0.000000 255.565187 294.346910 326.251626 322.846697 347.199872 0.000000 249.926112 271.467379 321.620898 309.916125 348.392152 0.000000 256.758840 264.388149 313.571058 305.585392 327.455958 0.000000 278.929257 258.649383 312.544583 299.718562 293.961229 0.000000 295.163759 255.333256 309.383013 292.419188 285.291415 0.000000 304.842938 252.488897 310.544369 288.111010 299.092575 0.000000 307.187434 236.701687 323.930041 289.812207 316.153523 0.000000 306.880311 210.274478 324.000232 304.004342 298.301592 0.000000 299.214973 200.095813 316.903663 297.744426 300.473767 0.000000 300.569745 210.425666 309.550986 309.825387 308.572544 0.000000 296.557747 216.814776 310.041101 311.379453 320.280556 0.000000 291.626985 230.254082 313.673966 316.085933 314.134229 0.000000 285.816190 239.231514 312.136462 313.989736 323.000064 0.000000 288.558668 266.496189 336.274143 307.368275 330.691000 0.000000 292.050211 290.251929 358.098448 313.364945 354.961142 0.000000 297.018467 301.904655 374.527429 331.285635 375.172844 0.000000 319.161341 323.779462 378.350568 362.032316 381.472086 0.000000 337.004596 346.544279 368.985946 378.293359 387.501396 0.000000 339.162096 371.995355 358.286047 375.140186 394.432581 0.000000 327.555225 383.120228 349.957752 367.415356 381.068737 0.000000 311.103240 374.573093 344.003141 362.497894 324.652608 0.000000 302.137510 376.038100 325.127225 356.759224 299.791123 0.000000 292.606076 385.115276 341.693776 332.914314 303.355868 0.000000 279.585579 369.129130 369.310905 314.782495 332.502416 0.000000 271.406577 348.727974 380.560046 297.105429 377.285189 0.000000 270.537908 349.657733 376.495494 293.429034 383.115545 0.000000 265.682927 367.998829 372.850178 286.166512 398.990966 0.000000 263.470207 373.612206 368.501204 287.926667 384.021903 0.000000 258.032719 369.354437 371.919596 288.784137 368.064013 0.000000 258.165385 363.075937 352.509966 291.021286 348.554046 0.000000 249.355614 355.964182 324.995996 292.213618 318.327698 0.000000 247.375892 356.486569 330.537512 285.130690 294.167103 0.000000 244.839866 353.695281 351.976340 280.809760 268.984031 0.000000 259.095694 328.980979 361.340850 290.331078 268.025197 0.000000 262.790619 295.491776 362.008735 299.682672 263.255549 0.000000 269.573399 280.706901 356.012784 298.421910 264.325774 0.000000 279.373942 267.379040 356.915730 301.199677 269.086819 0.000000 277.726245 257.971070 361.219486 297.055395 277.280166 0.000000 278.555766 243.986092 338.388377 297.099435 280.567925 0.000000 267.494068 237.804807 327.168038 289.550643 280.538214 0.000000 277.036655 240.678238 343.978304 281.689774 273.134440 0.000000 286.219259 227.231476 354.319136 285.883467 271.430497 0.000000 323.068199 217.303006 361.487295 282.704220 268.202450 0.000000 338.299900 222.929412 356.244668 271.966937 268.551660 0.000000 339.646458 238.546397 350.054464 257.318765 269.180002 0.000000 328.537799 258.522344 341.389118 255.828883 289.717292 0.000000 336.472296 267.825677 339.693383 243.691184 300.613290 0.000000 342.012361 301.849260 318.610416 233.946800 300.202940 0.000000 346.142350 318.645846 321.118252 225.074538 311.353779 0.000000 345.630113 352.686222 327.602385 223.476976 305.888401 0.000000 352.362178 364.886262 323.046164 217.809266 301.833331 0.000000 357.276772 375.015816 326.995929 214.854205 292.743855 0.000000 362.379010 380.894052 331.409030 205.027005 295.116341 0.000000 362.015070 378.132396 328.949588 198.037078 290.795791 0.000000 370.981471 383.919571 325.134463 197.778281 288.600348 0.000000 375.525209 389.194432 315.210498 196.902784 297.421441 0.000000 373.010261 344.930635 306.947543 209.701174 316.875555 0.000000 363.084527 351.319402 302.574393 206.017741 352.464236 0.000000 362.362987 365.213122 318.176483 213.183932 362.916031 0.000000 353.082505 389.576800 342.630706 248.230523 356.769767 0.000000 349.200769 400.378605 347.161738 272.602801 346.966094 0.000000 349.559421 407.281953 335.445510 285.846509 325.653422 0.000000 348.669765 402.346470 329.661654 284.928862 280.128045 0.000000 335.986309 395.474181 324.787310 280.738159 219.224263 0.000000 327.087797 386.987026 316.309519 285.768723 200.343545 0.000000 325.218603 385.969808 294.772006 292.732720 185.979545 0.000000 327.570849 371.422234 280.587962 297.916557 187.299009 0.000000 332.742045 341.397528 275.682625 304.694564 175.185830 0.000000 326.713725 307.534191 276.302763 319.600262 156.802989 0.000000 320.236653 293.172749 271.738376 321.847661 132.477172 0.000000 307.184117 286.229202 264.596271 318.720393 120.416445 0.000000 292.670304 268.209678 268.646400 335.331781 113.982863 0.000000 279.044536 247.047037 294.689112 361.329490 110.943994 0.000000 289.543865 233.862494 300.026088 378.785513 116.148653 0.000000 311.104870 228.859035 287.035485 383.999948 139.856479 0.000000 305.817349 241.858910 277.913874 372.183768 152.821047 0.000000 294.664031 236.207143 267.340517 365.312721 153.558367 0.000000 288.469111 242.715335 262.288912 352.485805 167.562302 0.000000 293.313105 266.513934 277.607834 318.431812 179.573221 0.000000 298.897372 299.502647 298.585859 263.113706 192.434235 0.000000 292.465849 324.661187 323.100404 262.896236 199.575302 0.000000 288.563686 346.559118 339.805437 273.453810 194.485037 0.000000 279.425150 367.063870 347.438277 309.139606 176.636982 0.000000 280.761021 393.169435 347.230488 328.417275 169.484892 0.000000 281.674349 406.242880 347.694955 335.735977 167.236926 0.000000 279.855440 410.220022 317.076970 326.289396 166.259533 0.000000 276.948622 406.429923 286.870553 322.489621 164.912735 0.000000 277.002616 399.727369 282.206612 310.738645 164.019589 0.000000 278.857551 382.814336 279.523649 300.232306 169.795012 0.000000 286.296036 353.956015 277.579556 285.206304 174.110673 0.000000 282.720434 314.657704 272.714942 266.014447 187.673755 0.000000 292.963153 303.467664 263.464528 267.280592 201.895180 0.000000 300.215752 297.623141 261.088649 264.158925 213.666880 0.000000 302.766396 291.363436 269.859340 254.279810 215.598729 0.000000 302.972922 274.263466 268.308175 247.830534 222.908604 0.000000 298.025321 248.649034 263.188902 253.449399 224.007072 0.000000 281.849092 234.498273 274.299829 248.484882 219.747295 0.000000 270.232238 218.661877 281.421206 253.020678 198.922469 0.000000 260.018693 219.331429 297.783281 242.461061 185.538389 0.000000 244.255226 195.868039 317.473701 240.164271 172.027576 0.000000 233.719656 190.233828 342.390449 240.392026 167.695230 0.000000 206.241336 209.530587 334.986205 246.111856 164.746739 0.000000 183.314111 217.280485 348.391375 257.390920 158.969126 0.000000 169.308038 233.247082 347.499044 275.694612 160.926416 0.000000 166.736241 262.597156 341.656229 314.718437 188.525431 0.000000 158.979143 279.914009 330.368122 336.508242 213.166631 0.000000 163.272869 302.808607 320.744794 361.802366 216.691537 0.000000 164.048690 311.025664 317.960497 367.592285 230.611559 0.000000 170.257098 316.004147 314.393660 354.205973 236.899494 0.000000 156.245416 327.750239 314.664933 343.457626 241.752517 0.000000 146.553592 335.636759 302.253828 320.548007 231.787810 0.000000 143.952047 352.265399 305.497515 298.805729 214.873129 0.000000 133.282826 329.217869 319.235267 286.802110 209.487305 0.000000 126.542952 333.228975 327.168885 287.813635 213.101122 0.000000 117.546919 348.505418 320.019539 283.710122 211.748133 0.000000 118.545483 359.709733 329.249373 279.846582 216.910324 0.000000 116.946404 369.326389 351.697802 266.822822 230.577660 0.000000 116.870409 368.795736 364.622993 258.379072 230.196330 0.000000 122.891513 359.257166 371.177790 251.074502 241.497184 0.000000 131.161470 343.551520 359.593597 238.527042 242.609725 0.000000 126.000829 341.247078 362.048758 217.436448 233.846524 0.000000 123.394318 335.061531 365.709196 195.277734 230.300263 0.000000 112.203154 318.555627 351.919621 183.218632 234.390275 0.000000 114.589792 317.998788 328.129041 172.557896 226.256370 0.000000 114.410601 325.879213 313.682795 158.490804 228.464800 0.000000 110.743481 324.678291 293.639820 161.739820 239.404934 0.000000 104.061044 317.414868 247.781498 148.521697 268.113360 0.000000 100.648144 309.816721 215.626811 138.037098 286.597085 0.000000 93.670099 301.772422 208.335045 144.331619 291.805190 0.000000 77.715326 303.649641 204.856800 146.264219 292.061330 0.000000 70.617607 299.681723 205.526857 143.394162 290.522982 0.000000 63.431056 293.543036 199.806453 137.168847 301.449213 0.000000 61.005810 289.382798 200.611159 137.531919 298.375121 0.000000 58.897341 286.228720 204.040633 134.377248 295.899476 0.000000 56.919057 284.853016 191.116960 129.490920 307.174620 0.000000 62.724613 286.709922 182.249893 123.239822 317.739102 0.000000 72.196327 281.588575 175.580057 122.534790 322.833096 0.000000 81.242716 265.951714 170.207414 115.761013 317.242514 0.000000 87.552341 250.053469 169.405987 116.673455 305.518838 0.000000 91.287733 233.569355 171.833213 113.070343 304.473187 0.000000 94.114141 216.122247 169.571996 121.087856 308.739499 0.000000 94.377340 196.554984 171.864551 142.953947 301.053561 0.000000 88.558034 181.019983 174.285814 155.818083 299.490586 0.000000 87.243670 175.508635 173.617335 165.360915 314.618584 0.000000 90.576598 163.067988 172.516552 170.091785 322.741642 0.000000 94.417434 170.100388 173.426883 162.671218 325.909128 0.000000 101.968789 174.456268 173.800409 172.966714 322.542179 0.000000 0.000000 172.849637 168.917053 184.817511 314.784572 0.000000 0.000000 170.384534 167.424955 188.113463 310.951012 0.000000 0.000000 180.955727 168.927868 176.034410 316.585244 0.000000 0.000000 196.041174 171.787948 173.212905 302.459733 0.000000 0.000000 216.838350 167.519684 166.174336 315.991283 0.000000 0.000000 234.253207 165.917134 167.250074 341.390134 0.000000 0.000000 253.599718 159.469586 166.261429 344.304260 0.000000 0.000000 270.394650 155.742616 162.567480 346.423661 0.000000 0.000000 270.683167 152.366503 157.917534 341.011727 0.000000 0.000000 285.431705 148.291750 168.182951 331.253005 0.000000 0.000000 297.018325 137.495527 178.081089 330.202273 0.000000 0.000000 294.130969 133.064005 182.346464 324.845298 0.000000 0.000000 283.182742 127.616024 177.965028 309.421549 0.000000 151.258982 276.529022 126.465765 177.862856 304.033046 0.000000 148.432684 268.851946 116.583266 175.931344 303.430245 0.000000 146.980858 282.222497 109.528610 165.678037 299.414227 0.000000 146.214087 293.190922 111.894055 153.388968 288.709281 0.000000 143.020450 293.757677 107.052481 139.003943 281.153450 0.000000 142.138804 290.284929 106.900110 123.929017 283.430489 0.000000 142.637766 265.869319 104.211846 107.790411 287.989289 0.000000 164.161172 266.346984 108.435681 97.729873 283.456657 0.000000 0.000000 263.428725 108.054075 89.917085 277.951978 0.000000 0.000000 260.306297 0.000000 83.388282 298.004983 0.000000 0.000000 232.862723 0.000000 75.538859 324.441662 0.000000 0.000000 208.177568 0.000000 75.390093 334.376548 0.000000 0.000000 191.704720 0.000000 74.393498 328.667501 0.000000 0.000000 212.003788 0.000000 75.781549 310.172592 0.000000 0.000000 233.019479 0.000000 81.055281 309.265626 0.000000 0.000000 247.520753 0.000000 87.761503 306.220525 0.000000 0.000000 257.524539 0.000000 91.759551 308.498880 0.000000 0.000000 258.846689 0.000000 101.789921 298.673736 0.000000 0.000000 266.353956 0.000000 113.782875 287.055494 0.000000 200.601370 276.946472 0.000000 120.148374 302.324856 0.000000 216.416460 294.860341 
usability
0.915441 0.983456 0.979779 0.891544 0.599265 0.000000 
status
valid
valid
valid
valid
valid
rejected
highThr
0.000000 52.000000 53.000000 55.000000 70.000000 16.000000 
lowThr
0.000000 27.000000 29.000000 28.000000 13.000000 15.000000 
prevThr
25.000000 14.000000 7.000000 20.000000 14.000000 25.000000 
highThrDef
61.000000 52.000000 53.000000 55.000000 70.000000 16.000000 
lowThrDef
26.000000 27.000000 29.000000 28.000000 13.000000 15.000000 
prevThrDef
25.000000 25.000000 25.000000 25.000000 25.000000 25.000000 
manualSeparators
159  160

180  181  179
404  405  536  537  538


separators
1  148  149  159  160  161  163  179  180  181  278  279  404  414  415  417  418  421  423  426  427  428  432  433  435  436  441  442  443  444  445  446  530  531  544  545
1  167  168  461  462  536  541  542  543  545
1  179  180  181  182  377  378  384  392  393  545
1  150  151  404  405  406  407  411  412  414  415  417  418  421  423  424  426  441  442  443  444  461  462  536  537  538  541  542  543  545
1  210  211  214  223  227  228  270  281  291  292  304  305  307  308  309  329  330  350  351  352  353  363  364  402  421  422  487  501  502  545
1  361  362  545
