# Supplementary material for: CeleST: Computer Vision Software for Quantitative Analysis of C. elegans Swim Behavior Reveals Novel Features of Locomotion
Source: PLoS Comput Biol. 2014 Jul 17;10(7):e1003702. doi: 10.1371/journal.pcbi.1003702 (PMC4102393; doi:10.1371/journal.pcbi.1003702)
Supplement: Dataset S1 — Zip package containing source code and demos of the software CeleST. (ZIP) [file pcbi.1003702.s008.zip › CeleST submission small/demos/CeleST - demo with measures/CeleST/data/measures/wormMeas_Nemo-aging mutants-Trial1-wild type-All animals-Sample072.txt]

fields 34
worms 5
Wave_Initiation_Rate_Median
102.414847 102.875984 61.452829 118.951764 104.916369 
Wave_Initiation_Rate_Range
54.797536 74.192697 106.822577 107.582002 105.582536 
Body_Wave_Number_Median
0.479867 0.541472 0.437497 0.437778 0.463200 
Body_Wave_Number_Range
0.396473 0.405174 0.451553 0.469448 0.392909 
Asymmetry_Median
0.016695 -0.005052 0.014936 0.003269 0.005262 
Asymmetry_Range
0.064679 0.087801 0.128321 0.093306 0.176942 
Reverse_Swimming
10.597976 5.464581 0.000000 12.891247 0.469208 
Curling
2.430939 0.998152 2.234637 3.185841 8.473282 
Stretch_Median
0.410398 0.408861 0.452045 0.361651 0.366154 
Stretch_Range
0.244342 0.132887 0.239769 0.472756 0.477525 
Attenuation_Median
58.032477 66.880272 62.884293 56.623311 61.285802 
Attenuation_Range
62.609201 30.004391 29.408579 62.165939 45.887974 
Traveling_Speed_Mean
11.006334 12.179557 12.974962 11.241139 6.943838 
Brush_Stroke_Median
0.272316 0.132984 0.237796 0.301976 0.215110 
Brush_Stroke_Range
0.058563 0.031780 0.121711 0.131791 0.083713 
Activity_Index_Median
271.995541 433.148269 152.489065 285.758551 243.005536 
Activity_Index_Range
185.424161 202.419072 319.918118 227.207298 236.422667 
Wave_Initiation_Rate_10
66.223282 44.023048 26.468671 25.432925 23.832586 
Body_Wave_Number_10
0.139814 0.231620 0.232255 0.139597 0.255211 
Asymmetry_10
-0.015186 -0.033405 -0.021231 -0.024701 -0.021633 
Stretch_10
0.348278 0.354893 0.324109 0.254102 0.298435 
Attenuation_10
5.889985 42.248206 45.277458 5.561957 28.767836 
Brush_Stroke_10
0.237303 0.119659 0.180203 0.222215 0.154405 
Activity_Index_10
168.653106 298.733871 54.120764 135.094776 49.999982 
usability
0.998162 0.994485 0.987132 0.830882 0.963235 
status
valid
valid
valid
valid
valid
highThr
49.000000 55.000000 50.000000 58.000000 52.000000 
lowThr
35.000000 37.000000 25.000000 28.000000 32.000000 
prevThr
25.000000 25.000000 25.000000 18.000000 25.000000 
highThrDef
49.000000 55.000000 50.000000 58.000000 52.000000 
lowThrDef
35.000000 37.000000 25.000000 23.000000 32.000000 
prevThrDef
25.000000 25.000000 25.000000 25.000000 25.000000 
manualSeparators
238  239

470  471
338  339  354  355  369  370
352  353  393  394  395  396  414  415  510  511  542  543
separators
1   78   79   93   95   96  102  103  112  113  238  239  245  246  524  525  545
1   19   20   28   29   36   37  295  296  451  452  545
1   19   22   23   24   56   57   92   93  263  264  307  308  355  356  470  471  472  473  474  475  476  488  489  545
1   58   59   68   69  257  258  261  264  265  280  281  284  285  298  299  301  338  339  340  342  343  349  350  354  355  361  362  369  370  378  379  406  407  443  444  449  450  500  541  542  545
1  351  352  353  393  394  395  396  414  415  416  417  443  444  510  511  521  522  542  543  545
