# Supplementary material for: CeleST: Computer Vision Software for Quantitative Analysis of C. elegans Swim Behavior Reveals Novel Features of Locomotion
Source: PLoS Comput Biol. 2014 Jul 17;10(7):e1003702. doi: 10.1371/journal.pcbi.1003702 (PMC4102393; doi:10.1371/journal.pcbi.1003702)
Supplement: Dataset S1 — Zip package containing source code and demos of the software CeleST. (ZIP) [file pcbi.1003702.s008.zip › CeleST submission small/demos/CeleST - demo with measures/CeleST/data/measures/wormMeas_Nemo-aging mutants-Trial1-wild type-All animals-Sample073.txt]

fields 34
worms 5
Wave_Initiation_Rate_Median
118.122706 66.826350 92.581586 122.532749 103.106507 
Wave_Initiation_Rate_Range
56.358539 104.011664 74.675071 79.570504 90.070844 
Body_Wave_Number_Median
0.578284 0.299602 0.289890 0.454969 0.535585 
Body_Wave_Number_Range
0.300130 0.488234 0.488601 0.569711 0.517807 
Asymmetry_Median
0.000640 -0.025307 -0.014030 -0.003373 0.004274 
Asymmetry_Range
0.042661 0.141460 0.111918 0.066795 0.142533 
Reverse_Swimming
0.114613 20.036799 4.953488 9.218031 1.308411 
Curling
0.705882 7.172676 0.869565 1.231343 3.757339 
Stretch_Median
0.338066 0.511608 0.389735 0.355966 0.417300 
Stretch_Range
0.247031 0.489905 0.234786 0.216921 0.374367 
Attenuation_Median
66.330623 36.493230 50.312431 60.807628 53.885166 
Attenuation_Range
26.053415 51.234598 51.111759 57.986376 33.679946 
Traveling_Speed_Mean
11.144288 5.644243 12.820975 17.381420 9.441655 
Brush_Stroke_Median
0.270344 0.109942 0.351515 0.404140 0.272111 
Brush_Stroke_Range
0.091567 0.118464 0.106427 0.151876 0.117799 
Activity_Index_Median
287.028509 215.979597 321.658123 386.632037 257.639557 
Activity_Index_Range
111.514514 519.423881 281.236310 333.557102 266.220016 
Wave_Initiation_Rate_10
77.300248 30.157731 45.896772 55.605936 30.781162 
Body_Wave_Number_10
0.488948 0.056012 0.098146 0.190061 0.212696 
Asymmetry_10
-0.020034 -0.091733 -0.076800 -0.034164 -0.047943 
Stretch_10
0.261666 0.331325 0.317627 0.302842 0.273067 
Attenuation_10
53.100693 1.118955 13.443116 14.930447 33.517977 
Brush_Stroke_10
0.218156 0.075211 0.296478 0.320216 0.209054 
Activity_Index_10
224.832074 74.934335 129.791782 146.534750 59.569635 
usability
0.937500 0.968750 0.887868 0.985294 0.939338 
status
valid
valid
valid
valid
valid
highThr
62.000000 51.000000 57.000000 54.000000 57.000000 
lowThr
29.000000 31.000000 27.000000 34.000000 30.000000 
prevThr
25.000000 25.000000 18.000000 15.000000 16.000000 
highThrDef
62.000000 51.000000 57.000000 54.000000 57.000000 
lowThrDef
29.000000 31.000000 24.000000 34.000000 28.000000 
prevThrDef
25.000000 25.000000 25.000000 25.000000 25.000000 
manualSeparators
74  75
96   97   95   98  177  178  264  265  338  339  340  341  437  438  479  480

502  503  530  531
412  413
separators
1   14   16   21   30   31   34   35   53   54   55   58   59   74   75   76   77  176  178  179  181  185  545
1    6    7   29   30   76   77   95   96   97   98  109  110  121  122  131  132  150  151  177  178  181  182  206  207  264  265  266  267  271  272  338  339  340  341  347  348  379  380  384  385  436  437  438  462  463  476  477  479  480  481  535  536  539  540  545
1  107  109  163  164  191  192  241  242  466  469  472  496  497  498  505  510  515  519  541  545
1  111  113  128  129  176  179  181  185  209  210  502  503  504  529  530  531  545
1   51   52  212  213  260  281  282  305  310  311  312  321  325  326  401  402  412  413  425  426  441  442  485  486  545
