# Supplementary material for: CeleST: Computer Vision Software for Quantitative Analysis of C. elegans Swim Behavior Reveals Novel Features of Locomotion
Source: PLoS Comput Biol. 2014 Jul 17;10(7):e1003702. doi: 10.1371/journal.pcbi.1003702 (PMC4102393; doi:10.1371/journal.pcbi.1003702)
Supplement: Dataset S1 — Zip package containing source code and demos of the software CeleST. (ZIP) [file pcbi.1003702.s008.zip › CeleST submission small/demos/CeleST - demo with measures/CeleST/data/measures/wormMeas_Nemo-aging mutants-Trial1-wild type-All animals-Sample074.txt]

fields 34
worms 6
Wave_Initiation_Rate_Median
82.134255 68.517044 73.608415 67.939022 101.790427 NaN 
Wave_Initiation_Rate_Range
84.961660 117.184680 95.761048 1.769308 95.655098 NaN 
Body_Wave_Number_Median
0.409267 0.465861 0.433561 0.664226 0.388943 NaN 
Body_Wave_Number_Range
0.567906 0.534422 0.422186 0.302537 0.436414 NaN 
Asymmetry_Median
0.000386 0.000591 -0.001149 0.009230 -0.010143 NaN 
Asymmetry_Range
0.132657 0.161915 0.183715 0.024790 0.124096 NaN 
Reverse_Swimming
9.052438 0.000000 7.893284 0.000000 0.000000 NaN 
Curling
0.568182 2.453532 1.000000 0.000000 0.110294 NaN 
Stretch_Median
0.466622 0.438930 0.452882 0.405532 0.377592 NaN 
Stretch_Range
0.329769 0.341604 0.320101 0.087923 0.250258 NaN 
Attenuation_Median
64.457347 64.239814 70.429017 69.256883 64.351737 NaN 
Attenuation_Range
43.012638 24.178816 32.513395 14.103725 18.798104 NaN 
Traveling_Speed_Mean
9.175235 9.552082 10.361727 4.576293 10.036583 NaN 
Brush_Stroke_Median
0.188449 0.096599 0.134466 0.146681 0.193719 NaN 
Brush_Stroke_Range
0.061924 0.045216 0.046267 0.027264 0.041889 NaN 
Activity_Index_Median
220.784243 248.966575 260.975148 160.152263 295.843080 NaN 
Activity_Index_Range
316.756815 327.154694 333.075374 30.695189 297.927608 NaN 
Wave_Initiation_Rate_10
34.417759 16.657575 21.611801 67.373121 25.571963 NaN 
Body_Wave_Number_10
0.109280 0.154922 0.240942 0.480872 0.231012 NaN 
Asymmetry_10
-0.062844 -0.114632 -0.108311 -0.008035 -0.100663 NaN 
Stretch_10
0.347725 0.312845 0.281221 0.354322 0.306962 NaN 
Attenuation_10
31.635523 52.281870 46.369114 59.553784 54.681254 NaN 
Brush_Stroke_10
0.154239 0.066227 0.112882 0.132723 0.169361 NaN 
Activity_Index_10
89.103326 42.018776 70.093330 143.671840 65.718697 NaN 
usability
0.970588 0.988971 0.992647 0.990809 1.000000 0.000000 
status
valid
valid
valid
valid
valid
rejected
highThr
61.000000 55.000000 58.000000 60.000000 51.000000 NaN 
lowThr
39.000000 38.000000 39.000000 43.000000 35.000000 0.000000 
prevThr
25.000000 25.000000 25.000000 25.000000 25.000000 25.000000 
highThrDef
61.000000 55.000000 58.000000 60.000000 51.000000 NaN 
lowThrDef
39.000000 38.000000 39.000000 43.000000 35.000000 0.000000 
prevThrDef
25.000000 25.000000 25.000000 25.000000 25.000000 25.000000 
manualSeparators
42   43  206  207  277  278  321  322  330  331  329
407  408  504  505
110  111  113  114


separators
1   42   43   46   47   93   94  103  104  206  207  208  209  210  267  268  277  278  280  321  322  323  324  327  329  330  331  362  363  382  383  391  392  545
1   39   40   48   49  136  137  194  195  206  208  249  250  251  331  332  360  361  389  390  407  408  409  494  495  503  504  505  516  517  545
1   69   73   75   76  110  111  112  113  114  116  117  339  340  431  433  527  528  545
1  408  413  545
1    2    3   15   16   18   20   23  397  398  400  403  409  410  419  421  545
1  545
