# Supplementary material for: CeleST: Computer Vision Software for Quantitative Analysis of C. elegans Swim Behavior Reveals Novel Features of Locomotion
Source: PLoS Comput Biol. 2014 Jul 17;10(7):e1003702. doi: 10.1371/journal.pcbi.1003702 (PMC4102393; doi:10.1371/journal.pcbi.1003702)
Supplement: Dataset S1 — Zip package containing source code and demos of the software CeleST. (ZIP) [file pcbi.1003702.s008.zip › CeleST submission small/demos/CeleST - demo with measures/CeleST/data/measures/wormMeas_Nemo-aging mutants-Trial1-wild type-All animals-Sample075.txt]

fields 34
worms 5
Wave_Initiation_Rate_Median
111.268111 103.359991 106.911168 119.753553 112.725933 
Wave_Initiation_Rate_Range
42.669296 86.742571 87.631583 78.279865 85.573021 
Body_Wave_Number_Median
0.548457 0.514940 0.465453 0.577037 0.480428 
Body_Wave_Number_Range
0.346561 0.594510 0.505034 0.465243 0.528361 
Asymmetry_Median
-0.000987 -0.003690 -0.001164 0.010723 -0.015854 
Asymmetry_Range
0.045301 0.083620 0.100598 0.062550 0.099327 
Reverse_Swimming
0.000000 4.871531 7.492386 4.357542 10.425777 
Curling
0.000000 3.495146 3.370787 1.757812 2.942431 
Stretch_Median
0.355479 0.382124 0.397475 0.398336 0.427264 
Stretch_Range
0.200465 0.441973 0.234097 0.185724 0.305099 
Attenuation_Median
63.340545 59.261483 60.209060 57.740451 54.741660 
Attenuation_Range
19.865907 45.189056 27.994956 35.215896 31.810920 
Traveling_Speed_Mean
10.194068 8.693426 10.259205 11.491696 8.982887 
Brush_Stroke_Median
0.265653 0.203422 0.106862 0.621051 0.106065 
Brush_Stroke_Range
0.045121 0.076602 0.072823 0.396701 0.066675 
Activity_Index_Median
299.774448 297.593478 503.837478 596.928867 392.535842 
Activity_Index_Range
90.844890 276.793533 567.273800 509.293975 425.775377 
Wave_Initiation_Rate_10
80.019309 34.431835 34.704941 56.499028 49.858211 
Body_Wave_Number_10
0.324271 0.113239 0.187718 0.230011 0.082916 
Asymmetry_10
-0.016752 -0.065345 -0.058104 -0.015547 -0.090794 
Stretch_10
0.299597 0.319231 0.327444 0.342953 0.348138 
Attenuation_10
52.183689 29.157175 43.591780 30.352913 34.206632 
Brush_Stroke_10
0.245494 0.162697 0.054503 0.315178 0.053049 
Activity_Index_10
243.991294 75.245465 87.013277 215.237275 311.179786 
usability
0.961397 0.946691 0.981618 0.941176 0.862132 
status
valid
valid
valid
valid
valid
highThr
55.000000 56.000000 54.000000 58.000000 52.000000 
lowThr
38.000000 30.000000 35.000000 25.000000 32.000000 
prevThr
8.000000 11.000000 25.000000 10.000000 15.000000 
highThrDef
55.000000 56.000000 54.000000 58.000000 52.000000 
lowThrDef
38.000000 27.000000 35.000000 25.000000 32.000000 
prevThrDef
25.000000 25.000000 25.000000 25.000000 25.000000 
manualSeparators
150  151  157  158  156  161  162  165  166  173  174
225  226  286  287  282  283  281  280  279  535  536  538  539
191  192

134  135  133  219  220  297  298  368  369
separators
1  123  124  127  131  135  140  141  146  149  150  151  156  157  158  161  162  165  166  170  171  173  174  378  379  516  518  523  525  545
1   12   13  148  149  150  152  188  189  225  226  227  228  238  241  242  279  280  281  282  283  286  287  296  297  510  511  535  536  537  538  539  541  542  545
1   62   63   92   93   94   95  142  143  145  157  158  191  192  201  202  267  268  354  355  389  390  427  428  495  496  499  500  502  504  545
1   31   33   41   42  148  149  361  381  430  431  469  470  545
1  123  124  127  131  133  134  135  140  201  202  219  220  221  264  265  297  298  299  300  322  323  368  369  370  516  518  523  525  545
