# Supplementary material for: CeleST: Computer Vision Software for Quantitative Analysis of C. elegans Swim Behavior Reveals Novel Features of Locomotion
Source: PLoS Comput Biol. 2014 Jul 17;10(7):e1003702. doi: 10.1371/journal.pcbi.1003702 (PMC4102393; doi:10.1371/journal.pcbi.1003702)
Supplement: Dataset S1 — Zip package containing source code and demos of the software CeleST. (ZIP) [file pcbi.1003702.s008.zip › CeleST submission small/demos/CeleST - demo with measures/CeleST/data/measures/wormMeas_Nemo-aging mutants-Trial1-wild type-All animals-Sample076.txt]

fields 34
worms 6
Wave_Initiation_Rate_Median
69.266686 68.059530 122.709241 67.207610 82.606125 NaN 
Wave_Initiation_Rate_Range
35.521890 102.685014 67.962541 36.785331 83.682921 NaN 
Body_Wave_Number_Median
0.570663 0.400644 0.581537 0.612710 0.371387 NaN 
Body_Wave_Number_Range
0.370260 0.534677 0.601222 0.427624 0.475817 NaN 
Asymmetry_Median
-0.006258 -0.010213 0.005362 -0.029527 0.005174 NaN 
Asymmetry_Range
0.090382 0.085116 0.044763 0.139649 0.133977 NaN 
Reverse_Swimming
2.925483 12.253910 2.594296 0.000000 9.935603 NaN 
Curling
0.441176 3.045113 0.332717 1.888889 1.460674 NaN 
Stretch_Median
0.367640 0.396816 0.342836 0.594218 0.455356 NaN 
Stretch_Range
0.227199 0.481251 0.257525 0.174495 0.250643 NaN 
Attenuation_Median
65.380954 66.475173 68.638779 62.213873 60.317938 NaN 
Attenuation_Range
29.985642 52.679797 23.388968 18.640910 56.002515 NaN 
Traveling_Speed_Mean
8.323553 12.116005 12.014490 6.416869 9.544069 NaN 
Brush_Stroke_Median
0.158966 0.134870 0.263338 0.080392 0.294932 NaN 
Brush_Stroke_Range
0.054213 0.085122 0.096242 0.037644 0.136709 NaN 
Activity_Index_Median
188.923973 440.753248 291.436621 241.503332 265.179132 NaN 
Activity_Index_Range
105.219245 465.232536 187.230794 166.662641 283.787797 NaN 
Wave_Initiation_Rate_10
51.269717 31.930812 66.439279 31.041172 36.337955 NaN 
Body_Wave_Number_10
0.371473 0.098369 0.140589 0.387750 0.077608 NaN 
Asymmetry_10
-0.081636 -0.061807 -0.017153 -0.082283 -0.076483 NaN 
Stretch_10
0.274095 0.279412 0.274402 0.503500 0.363612 NaN 
Attenuation_10
47.030324 24.161161 54.205006 54.347821 14.834420 NaN 
Brush_Stroke_10
0.127141 0.101395 0.205535 0.063829 0.241375 NaN 
Activity_Index_10
127.237383 114.501111 150.175508 146.749372 100.385474 NaN 
usability
1.000000 0.977941 0.994485 0.992647 0.981618 0.000000 
status
valid
valid
valid
valid
valid
rejected
highThr
60.000000 53.000000 52.000000 51.000000 53.000000 NaN 
lowThr
42.000000 29.000000 34.000000 31.000000 28.000000 0.000000 
prevThr
25.000000 25.000000 25.000000 25.000000 25.000000 25.000000 
highThrDef
60.000000 53.000000 52.000000 51.000000 53.000000 NaN 
lowThrDef
42.000000 29.000000 34.000000 31.000000 28.000000 0.000000 
prevThrDef
25.000000 25.000000 25.000000 25.000000 25.000000 25.000000 
manualSeparators


76   77  333  334

separators
1   14   15   72   73  483  484  501  502  545
1   16   17   88   89  104  105  107  108  110  112  113  157  159  160  161  169  170  238  239  351  353  394  395  508  509  545
1   36   37   61   62  129  130  403  404  422  424  444  445  475  476  479  481  482  483  545
1    4    5   35   36  412  413  445  446  489  490  545
1   52   53   75   76   77   94   95   97   98  166  167  246  248  257  258  260  261  267  268  333  334  335  336  388  389  545
1  101  102  545
