# Supplementary material for: CeleST: Computer Vision Software for Quantitative Analysis of C. elegans Swim Behavior Reveals Novel Features of Locomotion
Source: PLoS Comput Biol. 2014 Jul 17;10(7):e1003702. doi: 10.1371/journal.pcbi.1003702 (PMC4102393; doi:10.1371/journal.pcbi.1003702)
Supplement: Dataset S1 — Zip package containing source code and demos of the software CeleST. (ZIP) [file pcbi.1003702.s008.zip › CeleST submission small/demos/CeleST - demo with measures/CeleST/data/measures/wormMeas_Nemo-aging mutants-Trial1-wild type-All animals-Sample077.txt]

fields 34
worms 5
Wave_Initiation_Rate_Median
86.229102 103.101430 31.557854 72.527547 68.632997 
Wave_Initiation_Rate_Range
54.703900 82.478146 43.598732 86.728533 58.979203 
Body_Wave_Number_Median
0.610855 0.584329 0.703849 0.502804 0.464404 
Body_Wave_Number_Range
0.357602 0.880291 1.194344 0.518777 0.467150 
Asymmetry_Median
-0.004039 0.020832 -0.000161 0.012951 -0.007717 
Asymmetry_Range
0.141084 0.111204 0.320079 0.140191 0.100028 
Reverse_Swimming
3.943662 3.921569 0.000000 8.775835 6.477733 
Curling
1.688555 0.424528 11.917808 5.316456 5.000000 
Stretch_Median
0.408161 0.422334 0.712981 0.458028 0.426647 
Stretch_Range
0.269223 0.186332 0.489490 0.316445 0.303682 
Attenuation_Median
56.872931 64.827198 53.321872 46.582052 70.359376 
Attenuation_Range
29.596128 20.729538 37.672946 46.438179 34.627122 
Traveling_Speed_Mean
8.683923 9.440751 1.096118 5.911162 4.003012 
Brush_Stroke_Median
0.092792 0.164985 0.083950 0.061682 0.373170 
Brush_Stroke_Range
0.024079 0.077764 0.034267 0.065398 0.222894 
Activity_Index_Median
437.016823 277.278112 89.856856 337.676779 297.931130 
Activity_Index_Range
320.080491 287.028991 129.380457 308.726387 222.320965 
Wave_Initiation_Rate_10
46.935693 36.468689 14.896735 33.305812 41.427350 
Body_Wave_Number_10
0.336830 0.125581 0.155174 0.110467 0.154428 
Asymmetry_10
-0.045612 -0.019544 -0.176660 -0.015966 -0.065826 
Stretch_10
0.339962 0.336158 0.423134 0.352337 0.328723 
Attenuation_10
36.335485 54.606815 33.185875 21.351156 44.486082 
Brush_Stroke_10
0.083253 0.120799 0.074737 0.050457 0.194854 
Activity_Index_10
187.813210 89.756005 27.882609 114.639955 158.269547 
usability
0.979779 0.779412 0.805147 0.726103 0.727941 
status
valid
valid
valid
valid
valid
highThr
61.000000 59.000000 65.000000 65.000000 54.000000 
lowThr
41.000000 30.000000 23.000000 35.000000 21.000000 
prevThr
25.000000 20.000000 25.000000 25.000000 25.000000 
highThrDef
61.000000 59.000000 65.000000 65.000000 54.000000 
lowThrDef
41.000000 30.000000 23.000000 28.000000 21.000000 
prevThrDef
25.000000 25.000000 25.000000 25.000000 25.000000 
manualSeparators


98   99  100  101  102  183  184  267  268  385  386  409  410  511  512  522  523  524  525
224  225  508  509  510
182  183  212  213  217  218  219  220  221  222  227  228  360  361  533  534
separators
1   11   12  119  120  142  143  198  199  210  211  376  378  396  398  471  473  490  491  545
1  302  303  304  305  381  385  501  502  545
1   98   99  100  101  102  103  104  111  112  130  131  148  149  183  184  201  202  267  268  281  282  381  382  383  385  386  409  410  416  417  424  425  426  461  465  466  477  481  511  512  522  523  524  525  543  545
1   61   62   88   89  182  184  201  223  224  225  261  276  277  380  381  390  392  432  435  437  439  454  481  482  487  488  508  509  510  522  523  545
1  121  182  183  212  213  216  217  218  219  220  221  222  227  228  360  361  364  367  368  493  494  533  534  536  537  538  539  540  545
