# Supplementary material for: CeleST: Computer Vision Software for Quantitative Analysis of C. elegans Swim Behavior Reveals Novel Features of Locomotion
Source: PLoS Comput Biol. 2014 Jul 17;10(7):e1003702. doi: 10.1371/journal.pcbi.1003702 (PMC4102393; doi:10.1371/journal.pcbi.1003702)
Supplement: Dataset S1 — Zip package containing source code and demos of the software CeleST. (ZIP) [file pcbi.1003702.s008.zip › CeleST submission small/demos/CeleST - demo with measures/CeleST/data/measures/wormMeas_Nemo-aging mutants-Trial1-wild type-All animals-Sample078.txt]

fields 34
worms 5
Wave_Initiation_Rate_Median
68.046767 99.552640 83.969908 67.911503 67.647623 
Wave_Initiation_Rate_Range
106.614843 80.166945 9.927265 85.760711 95.040500 
Body_Wave_Number_Median
0.506720 0.488315 0.501392 0.431865 0.366814 
Body_Wave_Number_Range
0.421427 0.423221 0.219680 0.490477 0.456677 
Asymmetry_Median
-0.000834 0.018102 -0.008055 -0.005198 0.005840 
Asymmetry_Range
0.082841 0.076304 0.035786 0.090398 0.099893 
Reverse_Swimming
0.253521 0.000000 0.000000 2.857143 10.818767 
Curling
2.850972 0.000000 0.000000 0.000000 2.757353 
Stretch_Median
0.494570 0.447138 0.356405 0.471601 0.427013 
Stretch_Range
0.331439 0.152752 0.105104 0.190877 0.311037 
Attenuation_Median
59.839717 76.430002 65.307516 67.226118 55.875312 
Attenuation_Range
28.285328 18.606634 18.848575 18.458624 57.261974 
Traveling_Speed_Mean
7.420062 8.212822 17.237248 5.924209 11.987211 
Brush_Stroke_Median
0.344279 0.357323 0.276896 0.288622 0.205158 
Brush_Stroke_Range
0.083198 0.115673 0.077705 0.204077 0.069084 
Activity_Index_Median
283.245745 341.002721 254.813562 173.904054 228.345118 
Activity_Index_Range
329.390732 278.700919 71.298937 361.276905 304.053896 
Wave_Initiation_Rate_10
17.389408 34.812959 76.273227 40.295317 35.199920 
Body_Wave_Number_10
0.220097 0.352965 0.382771 0.135949 0.145691 
Asymmetry_10
-0.060388 -0.017740 -0.021881 -0.048169 -0.031007 
Stretch_10
0.359178 0.358527 0.313418 0.391289 0.321241 
Attenuation_10
37.934906 66.989080 54.531619 57.072986 15.729038 
Brush_Stroke_10
0.316090 0.286479 0.248889 0.209335 0.167387 
Activity_Index_10
57.580602 119.978001 227.146263 67.859270 97.214684 
usability
0.851103 0.976103 1.000000 0.856618 1.000000 
status
valid
valid
valid
valid
valid
highThr
69.000000 56.000000 65.000000 54.000000 52.000000 
lowThr
35.000000 35.000000 46.000000 32.000000 28.000000 
prevThr
25.000000 25.000000 10.000000 25.000000 18.000000 
highThrDef
69.000000 56.000000 65.000000 54.000000 52.000000 
lowThrDef
27.000000 35.000000 46.000000 19.000000 29.000000 
prevThrDef
25.000000 25.000000 25.000000 25.000000 25.000000 
manualSeparators
538  539


separators
1    2   21   22   31   34   35   42   43   61   81  121  122  123  124  147  148  161  162  163  181  182  404  405  426  427  472  473  537  538  539  545
1    5    9  156  157  233  234  298  299  496  498  501  502  515  517  538  541  545
1   59   60  285  286  298  300  545
1   22   29   30   32   41   61   62   76   78   79   80   82   85   87   92  102  103  119  120  137  140  166  171  172  179  183  184  200  201  202  222  223  279  281  283  284  308  312  318  319  320  321  369  370  488  494  496  498  501  502  507  508  538  541  543  544  545
1   74   75  200  201  274  275  451  452  467  468  537  538  545
