# Supplementary material for: CeleST: Computer Vision Software for Quantitative Analysis of C. elegans Swim Behavior Reveals Novel Features of Locomotion
Source: PLoS Comput Biol. 2014 Jul 17;10(7):e1003702. doi: 10.1371/journal.pcbi.1003702 (PMC4102393; doi:10.1371/journal.pcbi.1003702)
Supplement: Dataset S1 — Zip package containing source code and demos of the software CeleST. (ZIP) [file pcbi.1003702.s008.zip › CeleST submission small/demos/CeleST - demo with measures/CeleST/data/measures/wormMeas_Nemo-aging mutants-Trial1-wild type-All animals-Sample079.txt]

fields 34
worms 6
Wave_Initiation_Rate_Median
113.229594 21.172047 107.400881 84.333424 67.403544 NaN 
Wave_Initiation_Rate_Range
38.498934 40.780912 85.693917 81.720522 115.711222 NaN 
Body_Wave_Number_Median
0.558207 0.835566 0.559918 0.223158 0.279880 NaN 
Body_Wave_Number_Range
0.375718 1.339812 0.755074 0.381587 0.436821 NaN 
Asymmetry_Median
0.003509 -0.020645 -0.001651 -0.006991 -0.036176 NaN 
Asymmetry_Range
0.047231 0.159987 0.049874 0.107060 0.197335 NaN 
Reverse_Swimming
0.000000 16.452599 3.511905 13.535354 11.724138 NaN 
Curling
0.000000 6.035503 1.836735 0.000000 9.710983 NaN 
Stretch_Median
0.323926 0.633253 0.360238 0.333203 0.528058 NaN 
Stretch_Range
0.207771 0.413342 0.304082 0.201369 0.391485 NaN 
Attenuation_Median
67.242192 46.002354 67.976873 55.823867 42.966257 NaN 
Attenuation_Range
21.896926 53.553634 33.098638 34.850329 62.459179 NaN 
Traveling_Speed_Mean
14.525670 1.654634 10.695301 10.628990 13.688290 NaN 
Brush_Stroke_Median
0.222298 0.052084 0.206072 0.339871 0.355648 NaN 
Brush_Stroke_Range
0.089800 0.020051 0.075688 0.147279 0.283073 NaN 
Activity_Index_Median
278.739026 44.832032 262.589116 257.737776 413.044576 NaN 
Activity_Index_Range
142.532173 123.476556 228.057133 268.077069 846.887034 NaN 
Wave_Initiation_Rate_10
95.455350 11.108071 43.088170 53.826784 18.758777 NaN 
Body_Wave_Number_10
0.317544 0.036553 0.222005 0.039671 0.092450 NaN 
Asymmetry_10
-0.015885 -0.123507 -0.024973 -0.078648 -0.183133 NaN 
Stretch_10
0.244779 0.524844 0.283960 0.264227 0.358877 NaN 
Attenuation_10
53.985102 9.945692 44.593701 35.871344 1.351450 NaN 
Brush_Stroke_10
0.175537 0.042938 0.160574 0.263642 0.206357 NaN 
Activity_Index_10
199.281618 25.407427 120.066506 145.466642 75.320818 NaN 
usability
1.000000 0.931985 0.900735 0.924632 0.954044 0.000000 
status
valid
valid
valid
valid
valid
rejected
highThr
58.000000 55.000000 63.000000 50.000000 56.000000 NaN 
lowThr
40.000000 23.000000 33.000000 25.000000 35.000000 0.000000 
prevThr
25.000000 25.000000 25.000000 15.000000 10.000000 25.000000 
highThrDef
58.000000 55.000000 63.000000 50.000000 56.000000 NaN 
lowThrDef
40.000000 23.000000 33.000000 25.000000 35.000000 0.000000 
prevThrDef
25.000000 25.000000 25.000000 25.000000 25.000000 25.000000 
manualSeparators

257  258  238  239  242  243  244  245  319  320  327  328  331  332  410  411  474  475  481  482
328  329  330  331
144  145  146  409  410  520  521  518  519


separators
1  295  296  408  410  491  492  545
1   81   82   87   88  143  144  238  239  242  243  244  245  257  258  265  266  319  320  321  322  326  327  328  331  332  336  337  383  384  410  411  423  428  431  432  433  435  462  465  474  475  481  482  485  486  545
1  237  239  241  242  327  328  329  330  331  383  384  423  428  431  432  433  434  435  462  465  468  469  501  502  506  507  523  524  525  527  530  534  538  541  544  545
1   23   41   42   65   66   73   74  102  103  111  112  144  145  146  147  148  149  161  162  206  207  230  231  409  410  411  496  497  518  519  520  521  545
1   59   60   77  101  102  230  231  331  332  378  379  399  400  470  471  515  516  519  520  545
1  545
