# Supplementary material for: CeleST: Computer Vision Software for Quantitative Analysis of C. elegans Swim Behavior Reveals Novel Features of Locomotion
Source: PLoS Comput Biol. 2014 Jul 17;10(7):e1003702. doi: 10.1371/journal.pcbi.1003702 (PMC4102393; doi:10.1371/journal.pcbi.1003702)
Supplement: Dataset S1 — Zip package containing source code and demos of the software CeleST. (ZIP) [file pcbi.1003702.s008.zip › CeleST submission small/demos/CeleST - demo with measures/CeleST/data/measures/wormMeas_Nemo-aging mutants-Trial1-wild type-All animals-Sample108.txt]

fields 34
worms 5
Wave_Initiation_Rate_Median
66.016030 60.858066 9.722812 7.548430 NaN 
Wave_Initiation_Rate_Range
65.327518 70.869930 9.855376 5.405499 NaN 
Body_Wave_Number_Median
0.614164 0.468333 1.495048 1.805274 NaN 
Body_Wave_Number_Range
0.691676 0.674891 1.111788 0.806745 NaN 
Asymmetry_Median
-0.003880 0.001184 0.015174 0.201965 NaN 
Asymmetry_Range
0.127572 0.128441 0.264902 0.255305 NaN 
Reverse_Swimming
7.948482 14.830072 3.587856 0.786370 NaN 
Curling
0.000000 2.742857 1.323529 50.819672 NaN 
Stretch_Median
0.460674 0.442407 0.489422 0.526476 NaN 
Stretch_Range
0.173762 0.270487 0.183085 0.355127 NaN 
Attenuation_Median
58.333943 53.586758 48.511389 71.801430 NaN 
Attenuation_Range
27.373367 36.713952 47.861234 31.131134 NaN 
Traveling_Speed_Mean
4.977183 4.998868 1.453650 0.053776 NaN 
Brush_Stroke_Median
0.138568 0.197479 0.041891 0.026326 NaN 
Brush_Stroke_Range
0.041609 0.076699 0.017411 0.001902 NaN 
Activity_Index_Median
182.567681 172.185488 18.572847 9.491007 NaN 
Activity_Index_Range
163.152631 190.479312 33.532003 6.115081 NaN 
Wave_Initiation_Rate_10
17.968984 15.653467 7.611439 6.175231 NaN 
Body_Wave_Number_10
0.311894 0.082297 0.667041 1.093369 NaN 
Asymmetry_10
-0.063684 -0.090881 -0.126229 -0.039987 NaN 
Stretch_10
0.382634 0.322691 0.385278 0.374757 NaN 
Attenuation_10
42.298146 31.940765 26.531017 46.454196 NaN 
Brush_Stroke_10
0.122141 0.170215 0.035988 0.025156 NaN 
Activity_Index_10
42.868996 34.121964 13.877804 8.622794 NaN 
usability
1.000000 0.965074 1.000000 0.672794 0.005515 
status
valid
valid
valid
valid
rejected
highThr
55.000000 54.000000 47.000000 50.000000 41.000000 
lowThr
42.000000 39.000000 21.000000 29.000000 22.000000 
prevThr
25.000000 25.000000 25.000000 25.000000 25.000000 
highThrDef
55.000000 54.000000 47.000000 50.000000 41.000000 
lowThrDef
42.000000 35.000000 21.000000 29.000000 22.000000 
prevThrDef
25.000000 25.000000 25.000000 25.000000 25.000000 
manualSeparators


215  216  214  209  210  222  223

separators
1  423  425  545
1    9   10  124  138  139  141  170  171  189  190  230  233  243  244  304  306  309  310  325  326  331  332  401  402  408  409  453  454  479  480  530  531  534  535  545
1   41   42  545
1   61  161  162  163  209  210  214  215  216  222  223  230  231  236  237  244  245  340  341  426  427  438  439  521  522  545
1  281  282  481  541  542  545
