# Supplementary material for: CeleST: Computer Vision Software for Quantitative Analysis of C. elegans Swim Behavior Reveals Novel Features of Locomotion
Source: PLoS Comput Biol. 2014 Jul 17;10(7):e1003702. doi: 10.1371/journal.pcbi.1003702 (PMC4102393; doi:10.1371/journal.pcbi.1003702)
Supplement: Dataset S1 — Zip package containing source code and demos of the software CeleST. (ZIP) [file pcbi.1003702.s008.zip › CeleST submission small/demos/CeleST - demo with measures/CeleST/data/measures/wormMeas_Nemo-aging mutants-Trial1-wild type-All animals-Sample109.txt]

fields 34
worms 5
Wave_Initiation_Rate_Median
60.861039 67.009226 68.004489 66.688508 96.019698 
Wave_Initiation_Rate_Range
86.906401 49.773948 40.792149 7.305982 68.464506 
Body_Wave_Number_Median
0.311768 0.550672 0.616910 0.551097 0.581660 
Body_Wave_Number_Range
0.591118 0.664589 0.456770 0.226629 0.484973 
Asymmetry_Median
0.024021 -0.018311 -0.025899 0.010902 -0.006340 
Asymmetry_Range
0.142757 0.108099 0.082835 0.054599 0.082964 
Reverse_Swimming
23.459062 3.037249 5.804020 0.000000 6.693227 
Curling
0.220588 0.803059 1.910828 0.000000 1.335807 
Stretch_Median
0.383900 0.455032 0.471647 0.360563 0.427534 
Stretch_Range
0.202914 0.233195 0.124329 0.108992 0.238440 
Attenuation_Median
48.545727 58.957063 44.844090 44.925686 55.137401 
Attenuation_Range
46.485556 47.345726 29.781236 26.803755 25.648746 
Traveling_Speed_Mean
8.219943 3.595182 7.941453 5.021139 8.619852 
Brush_Stroke_Median
0.246685 0.113431 0.199329 0.169484 0.200845 
Brush_Stroke_Range
0.114011 0.020207 0.061902 0.039065 0.094773 
Activity_Index_Median
138.656364 182.852690 190.254958 177.774313 268.061180 
Activity_Index_Range
235.809369 152.494642 93.840575 47.485185 167.694062 
Wave_Initiation_Rate_10
25.955211 18.208446 42.994694 60.301608 33.016776 
Body_Wave_Number_10
0.064631 0.251914 0.315090 0.472318 0.262099 
Asymmetry_10
-0.039020 -0.045617 -0.072413 -0.012379 -0.066903 
Stretch_10
0.300333 0.364442 0.397540 0.313155 0.376357 
Attenuation_10
18.964373 23.165435 25.495619 31.970186 39.543812 
Brush_Stroke_10
0.181885 0.106414 0.180054 0.145340 0.181319 
Activity_Index_10
44.091522 48.950288 128.603276 148.344320 137.351748 
usability
1.000000 0.961397 0.865809 0.965074 0.990809 
status
valid
valid
valid
valid
valid
highThr
50.000000 57.000000 61.000000 57.000000 53.000000 
lowThr
19.000000 30.000000 29.000000 28.000000 37.000000 
prevThr
25.000000 25.000000 25.000000 25.000000 25.000000 
highThrDef
50.000000 57.000000 61.000000 57.000000 53.000000 
lowThrDef
19.000000 30.000000 26.000000 28.000000 37.000000 
prevThrDef
25.000000 25.000000 25.000000 25.000000 25.000000 
manualSeparators


494  495  493

156  157
separators
1  545
1   21  197  198  245  246  545
1    2    3  281  301  350  351  366  375  393  395  493  494  495  496  501  502  503  504  508  509  510  511  513  516  517  521  525  541  542  545
1  350  351  366  375  393  395  502  508  509  510  511  513  521  525  527  545
1   31   33   40   41  156  157  158  544  545
