# Supplementary material for: CeleST: Computer Vision Software for Quantitative Analysis of C. elegans Swim Behavior Reveals Novel Features of Locomotion
Source: PLoS Comput Biol. 2014 Jul 17;10(7):e1003702. doi: 10.1371/journal.pcbi.1003702 (PMC4102393; doi:10.1371/journal.pcbi.1003702)
Supplement: Dataset S1 — Zip package containing source code and demos of the software CeleST. (ZIP) [file pcbi.1003702.s008.zip › CeleST submission small/demos/CeleST - demo with measures/CeleST/data/measures/wormMeas_Nemo-aging mutants-Trial1-wild type-All animals-Sample110.txt]

fields 34
worms 6
Wave_Initiation_Rate_Median
15.209234 51.736173 77.960816 99.806144 65.596638 NaN 
Wave_Initiation_Rate_Range
60.305770 43.528815 81.696674 54.758319 17.535831 NaN 
Body_Wave_Number_Median
0.754661 0.371222 0.476370 0.471657 0.675016 NaN 
Body_Wave_Number_Range
1.298085 0.651239 0.516447 0.451049 0.660913 NaN 
Asymmetry_Median
-0.003500 -0.002256 -0.009638 -0.010819 0.010729 NaN 
Asymmetry_Range
0.155904 0.185942 0.103546 0.120677 0.082081 NaN 
Reverse_Swimming
0.000000 21.361546 10.211592 3.539095 2.101695 NaN 
Curling
9.659091 5.639098 1.654412 2.836879 0.495868 NaN 
Stretch_Median
0.515938 0.534216 0.460192 0.397496 0.452712 NaN 
Stretch_Range
0.360652 0.392158 0.309467 0.193506 0.148122 NaN 
Attenuation_Median
58.034469 37.459064 51.370047 49.435490 59.312630 NaN 
Attenuation_Range
38.469649 50.112503 42.488040 48.119308 24.596850 NaN 
Traveling_Speed_Mean
3.323426 6.674313 8.434074 9.982739 4.809097 NaN 
Brush_Stroke_Median
0.052442 0.180010 0.215479 0.303439 0.172785 NaN 
Brush_Stroke_Range
0.028984 0.104630 0.070832 0.386748 0.164737 NaN 
Activity_Index_Median
133.700600 157.729933 210.007437 327.083269 175.799164 NaN 
Activity_Index_Range
150.151383 150.527060 222.495932 378.602294 152.993789 NaN 
Wave_Initiation_Rate_10
7.913827 24.006277 36.896703 67.123868 50.521489 NaN 
Body_Wave_Number_10
0.398917 0.073538 0.138450 0.184196 0.364356 NaN 
Asymmetry_10
-0.063386 -0.076928 -0.039557 -0.098266 -0.012295 NaN 
Stretch_10
0.411470 0.380432 0.343045 0.337310 0.386633 NaN 
Attenuation_10
33.807110 12.144982 22.261189 20.915170 47.625014 NaN 
Brush_Stroke_10
0.036150 0.111545 0.176907 0.238606 0.125681 NaN 
Activity_Index_10
11.038223 63.295896 82.627293 186.999825 127.429721 NaN 
usability
0.970588 0.977941 1.000000 0.777574 0.889706 0.000000 
status
valid
valid
valid
valid
valid
rejected
highThr
56.000000 59.000000 53.000000 65.000000 60.000000 0.000000 
lowThr
29.000000 34.000000 36.000000 28.000000 29.000000 0.000000 
prevThr
25.000000 25.000000 25.000000 18.000000 25.000000 25.000000 
highThrDef
56.000000 59.000000 53.000000 65.000000 60.000000 55.000000 
lowThrDef
29.000000 34.000000 36.000000 0.000000 24.000000 27.000000 
prevThrDef
25.000000 25.000000 25.000000 25.000000 25.000000 25.000000 
manualSeparators
501  502  503  504  522  523  524  525  526  527  542  543  541
22   23  328  329  330  360  361

276  277  279  280


separators
1  228  229  251  252  280  281  375  376  385  386  387  388  501  502  503  504  521  522  523  524  525  526  527  541  542  543  545
1   19   20   22   23   26   80   81   88   92   93  323  324  327  328  329  330  360  361  367  368  545
1   23   24   57   58   61   62  118  119  334  335  402  403  545
1   41   42  180  181  259  261  262  266  267  276  277  279  280  281  285  286  290  291  294  295  299  341  344  345  353  354  367  368  395  401  402  404  405  407  408  409  427  428  442  443  545
1   41   42  305  306  327  328  341  346  347  350  351  361  545
1  341  342  343  345  395  405  407  409  545
