# Supplementary material for: CeleST: Computer Vision Software for Quantitative Analysis of C. elegans Swim Behavior Reveals Novel Features of Locomotion
Source: PLoS Comput Biol. 2014 Jul 17;10(7):e1003702. doi: 10.1371/journal.pcbi.1003702 (PMC4102393; doi:10.1371/journal.pcbi.1003702)
Supplement: Dataset S1 — Zip package containing source code and demos of the software CeleST. (ZIP) [file pcbi.1003702.s008.zip › CeleST submission small/demos/CeleST - demo with measures/CeleST/data/measures/wormMeas_Nemo-aging mutants-Trial1-wild type-All animals-Sample111.txt]

fields 34
worms 5
Wave_Initiation_Rate_Median
102.130555 8.585777 87.564813 58.761966 10.092402 
Wave_Initiation_Rate_Range
83.623728 3.321243 58.252962 84.201360 41.588121 
Body_Wave_Number_Median
0.468673 1.636784 0.683832 0.583886 1.377282 
Body_Wave_Number_Range
0.342979 0.489120 0.428102 0.790849 1.177962 
Asymmetry_Median
-0.004084 -0.012265 0.002436 0.011467 0.003893 
Asymmetry_Range
0.041378 0.218385 0.040601 0.090347 0.125733 
Reverse_Swimming
6.993464 0.000000 2.759890 8.500460 5.298988 
Curling
1.167315 0.000000 0.221402 0.000000 0.000000 
Stretch_Median
0.385110 0.542930 0.376335 0.416265 0.395290 
Stretch_Range
0.202554 0.137686 0.180389 0.217252 0.169753 
Attenuation_Median
61.990385 42.404675 61.046044 57.465161 61.657177 
Attenuation_Range
39.052260 35.718831 24.116781 46.064019 49.850893 
Traveling_Speed_Mean
8.568756 0.032099 6.561529 6.761801 2.920439 
Brush_Stroke_Median
0.120093 0.036006 0.192183 0.046235 0.104227 
Brush_Stroke_Range
0.033764 0.002397 0.058506 0.053162 0.054005 
Activity_Index_Median
236.265290 18.321855 210.259498 132.324838 20.330005 
Activity_Index_Range
179.547945 3.066027 157.002879 405.410669 80.913011 
Wave_Initiation_Rate_10
35.553563 7.258785 43.253405 18.822829 7.627245 
Body_Wave_Number_10
0.325188 1.350594 0.475070 0.140402 0.535455 
Asymmetry_10
-0.033955 -0.130445 -0.020165 -0.048054 -0.051048 
Stretch_10
0.325973 0.472986 0.288106 0.281843 0.318195 
Attenuation_10
34.551512 14.657676 47.933682 30.084569 26.807007 
Brush_Stroke_10
0.109560 0.035850 0.163210 0.033261 0.081676 
Activity_Index_10
88.910214 16.115134 89.303592 31.422008 11.522858 
usability
0.944853 0.825368 0.996324 0.998162 1.000000 
status
valid
valid
valid
valid
valid
highThr
52.000000 37.000000 45.000000 49.000000 49.000000 
lowThr
38.000000 20.000000 28.000000 30.000000 31.000000 
prevThr
25.000000 25.000000 25.000000 25.000000 25.000000 
highThrDef
52.000000 37.000000 45.000000 49.000000 49.000000 
lowThrDef
38.000000 20.000000 28.000000 30.000000 31.000000 
prevThrDef
25.000000 25.000000 25.000000 25.000000 25.000000 
manualSeparators

41   42   61   62   73   74  140  141  142  143  144  154  155  162  163  164  165  176  177  178  184  185  186  187  188  183  182  181  189  190  221  222  224  225  226  237  238  248  249  250  257  258  260  261  262  271  272  273  282  283  309  310  342  343  344  349  350  414  415  412  413  418  419  463  464  476  477  483  484  500  501  544  545


separators
1   28   29   77   78   88   89  122  123  228  229  244  246  253  254  501  513  514  515  516  517  518  522  523  524  532  533  539  545
1   21   22   41   42   45   46   51   52   61   62   63   64   65   70   71   73   74   86   87  140  141  142  143  144  154  155  162  163  164  165  176  177  178  181  182  183  184  185  186  187  188  189  190  221  222  223  224  225  226  237  238  248  249  250  257  258  260  261  262  271  272  273  282  283  309  310  333  334  342  343  344  348  349  350  412  413  414  415  418  419  463  464  476  477  478  479  480  481  483  484  500  501  513  514  515  518  524  525  532  533  539  544  545
1   43   44  297  298  366  367  545
1  272  273  437  438  441  442  505  506  545
1   30   32  545
