# Supplementary material for: CeleST: Computer Vision Software for Quantitative Analysis of C. elegans Swim Behavior Reveals Novel Features of Locomotion
Source: PLoS Comput Biol. 2014 Jul 17;10(7):e1003702. doi: 10.1371/journal.pcbi.1003702 (PMC4102393; doi:10.1371/journal.pcbi.1003702)
Supplement: Dataset S1 — Zip package containing source code and demos of the software CeleST. (ZIP) [file pcbi.1003702.s008.zip › CeleST submission small/demos/CeleST - demo with measures/CeleST/data/measures/wormMeas_Nemo-aging mutants-Trial1-wild type-All animals-Sample112.txt]

fields 34
worms 5
Wave_Initiation_Rate_Median
79.585549 NaN 123.382743 68.114868 NaN 
Wave_Initiation_Rate_Range
66.681504 NaN 95.047428 10.955575 NaN 
Body_Wave_Number_Median
0.497764 NaN 0.511260 0.928576 NaN 
Body_Wave_Number_Range
0.450429 NaN 0.448268 0.698224 NaN 
Asymmetry_Median
-0.006393 NaN 0.009287 -0.008495 NaN 
Asymmetry_Range
0.076425 NaN 0.105986 0.042541 NaN 
Reverse_Swimming
6.389229 NaN 6.237351 0.000000 NaN 
Curling
0.000000 NaN 0.553506 1.210762 NaN 
Stretch_Median
0.423842 NaN 0.357619 0.485783 NaN 
Stretch_Range
0.202053 NaN 0.288799 0.262361 NaN 
Attenuation_Median
69.831067 NaN 47.952078 64.403591 NaN 
Attenuation_Range
31.055242 NaN 33.303998 16.930787 NaN 
Traveling_Speed_Mean
5.040733 NaN 13.473829 4.792702 NaN 
Brush_Stroke_Median
0.046179 NaN 0.336375 0.180737 NaN 
Brush_Stroke_Range
0.026231 NaN 0.092950 0.069673 NaN 
Activity_Index_Median
185.983275 NaN 336.637493 163.469394 NaN 
Activity_Index_Range
224.711497 NaN 269.439054 53.956886 NaN 
Wave_Initiation_Rate_10
34.331835 NaN 39.438590 66.526867 NaN 
Body_Wave_Number_10
0.182353 NaN 0.222068 0.578979 NaN 
Asymmetry_10
-0.049371 NaN -0.015715 -0.030096 NaN 
Stretch_10
0.336027 NaN 0.281903 0.308840 NaN 
Attenuation_10
50.022671 NaN 31.195282 58.106739 NaN 
Brush_Stroke_10
0.034819 NaN 0.286211 0.138731 NaN 
Activity_Index_10
68.687750 NaN 120.206292 129.747641 NaN 
usability
0.904412 1.000000 0.996324 0.819853 0.000000 
status
valid
rejected
valid
valid
rejected
highThr
0.000000 57.000000 50.000000 72.000000 0.000000 
lowThr
0.000000 37.000000 32.000000 17.000000 0.000000 
prevThr
25.000000 25.000000 10.000000 25.000000 25.000000 
highThrDef
67.000000 52.000000 50.000000 72.000000 49.000000 
lowThrDef
7.000000 37.000000 32.000000 17.000000 34.000000 
prevThrDef
25.000000 25.000000 25.000000 25.000000 25.000000 
manualSeparators


374  375  383  384  471  472  506  507

separators
1  261  267  268  290  291  301  445  446  449  454  455  460  461  462  465  472  473  545
1  545
1  223  224  419  420  545
1   15   16  374  375  382  383  384  424  425  429  430  443  444  471  472  473  477  501  502  506  507  521  522  531  533  534  545
1  461  465  472  473  489  490  492  493  498  499  545
