# Supplementary material for: CeleST: Computer Vision Software for Quantitative Analysis of C. elegans Swim Behavior Reveals Novel Features of Locomotion
Source: PLoS Comput Biol. 2014 Jul 17;10(7):e1003702. doi: 10.1371/journal.pcbi.1003702 (PMC4102393; doi:10.1371/journal.pcbi.1003702)
Supplement: Dataset S1 — Zip package containing source code and demos of the software CeleST. (ZIP) [file pcbi.1003702.s008.zip › CeleST submission small/demos/CeleST - demo with measures/CeleST/data/measures/wormMeas_Nemo-aging mutants-Trial1-wild type-All animals-Sample113.txt]

fields 34
worms 5
Wave_Initiation_Rate_Median
NaN 47.751988 6.109417 59.316870 NaN 
Wave_Initiation_Rate_Range
NaN 65.669170 2.003635 83.924330 NaN 
Body_Wave_Number_Median
NaN 0.491842 1.909447 0.580810 NaN 
Body_Wave_Number_Range
NaN 0.651493 0.147633 1.243526 NaN 
Asymmetry_Median
NaN 0.032275 -0.000154 -0.011218 NaN 
Asymmetry_Range
NaN 0.288183 0.123680 0.086212 NaN 
Reverse_Swimming
NaN 6.016559 0.000000 4.776119 NaN 
Curling
NaN 9.618321 0.000000 0.410959 NaN 
Stretch_Median
NaN 0.564641 0.339934 0.471683 NaN 
Stretch_Range
NaN 0.392202 0.107961 0.267904 NaN 
Attenuation_Median
NaN 46.830646 57.666049 59.823660 NaN 
Attenuation_Range
NaN 18.624594 23.724635 37.263333 NaN 
Traveling_Speed_Mean
NaN 4.545289 0.552425 2.126119 NaN 
Brush_Stroke_Median
NaN 0.083053 0.031381 0.046623 NaN 
Brush_Stroke_Range
NaN 0.044503 0.006365 0.015773 NaN 
Activity_Index_Median
NaN 177.604518 9.429734 93.667309 NaN 
Activity_Index_Range
NaN 245.715086 4.397668 181.427767 NaN 
Wave_Initiation_Rate_10
NaN 16.507314 5.670446 12.466356 NaN 
Body_Wave_Number_10
NaN 0.119253 1.797581 0.157553 NaN 
Asymmetry_10
NaN -0.114567 -0.013251 -0.075954 NaN 
Stretch_10
NaN 0.388067 0.309097 0.330717 NaN 
Attenuation_10
NaN 39.164003 43.222763 37.553274 NaN 
Brush_Stroke_10
NaN 0.055596 0.029250 0.038611 NaN 
Activity_Index_10
NaN 56.310957 8.640382 26.275224 NaN 
usability
0.707721 0.963235 1.000000 0.805147 0.187500 
status
rejected
valid
valid
valid
rejected
highThr
30.000000 54.000000 44.000000 57.000000 48.000000 
lowThr
17.000000 34.000000 29.000000 31.000000 30.000000 
prevThr
25.000000 25.000000 25.000000 25.000000 25.000000 
highThrDef
30.000000 54.000000 44.000000 57.000000 48.000000 
lowThrDef
17.000000 34.000000 29.000000 31.000000 30.000000 
prevThrDef
25.000000 25.000000 25.000000 25.000000 25.000000 
manualSeparators
42   43   87  337  366  318  293  292
24   25  244  245  306  307  309  310  375  376  378  379  431  432  451  452  456  457

226  227  232  233  242  243  269  270  273  274  524  525  526  527

separators
1   42   43   44   45   87  292  293  318  337  366  425  426  545
1   24   25   26  104  105  244  245  248  249  306  307  308  309  310  375  376  377  378  379  383  384  431  432  451  452  456  457  460  461  545
1   67   68  128  129  545
1   80   81  225  226  227  232  233  235  241  242  243  269  270  273  274  320  341  342  385  401  402  471  472  494  495  496  497  524  525  526  527  545
1  441  442  541  542  545
