# Supplementary material for: CeleST: Computer Vision Software for Quantitative Analysis of C. elegans Swim Behavior Reveals Novel Features of Locomotion
Source: PLoS Comput Biol. 2014 Jul 17;10(7):e1003702. doi: 10.1371/journal.pcbi.1003702 (PMC4102393; doi:10.1371/journal.pcbi.1003702)
Supplement: Dataset S1 — Zip package containing source code and demos of the software CeleST. (ZIP) [file pcbi.1003702.s008.zip › CeleST submission small/demos/CeleST - demo with measures/CeleST/data/measures/wormMeas_Nemo-aging mutants-Trial1-wild type-All animals-Sample114.txt]

fields 34
worms 5
Wave_Initiation_Rate_Median
NaN 80.827612 33.662830 119.916472 85.476678 
Wave_Initiation_Rate_Range
NaN 89.418195 98.760307 88.443035 27.596216 
Body_Wave_Number_Median
NaN 0.543390 0.415451 0.467664 0.783354 
Body_Wave_Number_Range
NaN 0.516722 0.987050 0.544863 0.773793 
Asymmetry_Median
NaN -0.023795 0.005448 -0.006833 -0.001567 
Asymmetry_Range
NaN 0.125218 0.174549 0.083308 0.054518 
Reverse_Swimming
NaN 5.046154 13.578657 8.473520 0.000000 
Curling
NaN 2.196532 3.750000 2.205029 0.000000 
Stretch_Median
NaN 0.426367 0.544119 0.359165 0.368667 
Stretch_Range
NaN 0.291262 0.456119 0.186407 0.144526 
Attenuation_Median
NaN 47.351874 37.644070 57.975751 58.825062 
Attenuation_Range
NaN 45.438688 48.748485 26.758557 22.692090 
Traveling_Speed_Mean
NaN 6.562505 5.958753 10.848218 6.686592 
Brush_Stroke_Median
NaN 0.077271 0.312452 0.056475 0.082109 
Brush_Stroke_Range
NaN 0.046217 0.154069 0.021234 0.026699 
Activity_Index_Median
NaN 233.247046 269.624743 318.821183 369.503682 
Activity_Index_Range
NaN 340.131703 356.998300 299.569628 128.154542 
Wave_Initiation_Rate_10
NaN 29.861239 16.853145 41.153388 72.459577 
Body_Wave_Number_10
NaN 0.224400 0.110573 0.149798 0.423149 
Asymmetry_10
NaN -0.113413 -0.097319 -0.077426 -0.029950 
Stretch_10
NaN 0.314405 0.345954 0.307888 0.278894 
Attenuation_10
NaN 18.154576 9.078282 44.210803 47.431032 
Brush_Stroke_10
NaN 0.059202 0.190185 0.042374 0.071253 
Activity_Index_10
NaN 58.577875 36.632355 58.259704 278.963146 
usability
1.000000 0.954044 0.970588 0.950368 0.852941 
status
rejected
valid
valid
valid
valid
highThr
56.000000 54.000000 45.000000 55.000000 56.000000 
lowThr
43.000000 36.000000 22.000000 30.000000 39.000000 
prevThr
25.000000 25.000000 25.000000 25.000000 25.000000 
highThrDef
56.000000 54.000000 45.000000 55.000000 56.000000 
lowThrDef
43.000000 36.000000 22.000000 30.000000 39.000000 
prevThrDef
25.000000 25.000000 25.000000 25.000000 25.000000 
manualSeparators

313  314
153  154  438  439  437  445  446
75   76  239  240  259  260  497  498  533  534  535  536

separators
1  545
1   97   98  106  107  185  186  192  193  258  259  265  271  275  290  292  298  310  313  314  315  337  338  349  350  351  356  358  359  363  366  545
1   21   22   24   25   28   29   48   50   51  102  103  109  110  153  154  155  158  159  160  304  305  362  364  437  438  439  440  445  446  447  507  508  545
1   75   76   77  239  240  244  247  257  258  259  260  342  344  359  360  363  364  382  383  438  439  496  497  498  533  534  535  536  538  539  545
1   61   81   82  516  517  527  528  545
