# Supplementary material for: CeleST: Computer Vision Software for Quantitative Analysis of C. elegans Swim Behavior Reveals Novel Features of Locomotion
Source: PLoS Comput Biol. 2014 Jul 17;10(7):e1003702. doi: 10.1371/journal.pcbi.1003702 (PMC4102393; doi:10.1371/journal.pcbi.1003702)
Supplement: Dataset S1 — Zip package containing source code and demos of the software CeleST. (ZIP) [file pcbi.1003702.s008.zip › CeleST submission small/demos/CeleST - demo with measures/CeleST/data/measures/wormMeas_Nemo-aging mutants-Trial1-wild type-All animals-Sample115.txt]

fields 34
worms 5
Wave_Initiation_Rate_Median
7.419705 90.649141 92.031132 6.636062 6.547517 
Wave_Initiation_Rate_Range
2.015072 103.326676 34.588347 6.041102 1.263351 
Body_Wave_Number_Median
1.815634 0.772244 0.515700 1.834052 1.899305 
Body_Wave_Number_Range
0.212376 0.753908 0.257727 0.497622 0.115491 
Asymmetry_Median
0.065136 -0.003976 -0.024579 -0.025254 -0.151226 
Asymmetry_Range
0.057748 0.148308 0.085449 0.179301 0.012767 
Reverse_Swimming
0.000000 1.920000 0.000000 0.000000 0.000000 
Curling
0.000000 5.333333 0.000000 0.000000 0.000000 
Stretch_Median
0.517249 0.369745 0.432054 0.345457 0.381008 
Stretch_Range
0.234140 0.338304 0.190297 0.157865 0.145230 
Attenuation_Median
71.926673 57.720905 56.449661 49.851401 77.077164 
Attenuation_Range
26.613330 32.561866 19.981391 20.158477 8.575100 
Traveling_Speed_Mean
0.751195 5.676351 8.992121 0.420419 0.373035 
Brush_Stroke_Median
0.030978 0.050353 0.259273 0.028575 0.030103 
Brush_Stroke_Range
0.005371 0.043078 0.097849 0.004532 0.003175 
Activity_Index_Median
11.600611 299.719227 220.281677 9.694918 9.701318 
Activity_Index_Range
4.412674 376.541285 118.142249 4.677534 2.473591 
Wave_Initiation_Rate_10
6.538185 17.925420 66.444255 5.866005 5.960018 
Body_Wave_Number_10
1.691462 0.304070 0.419017 1.438650 1.822051 
Asymmetry_10
0.036024 -0.109975 -0.082945 -0.088603 -0.159514 
Stretch_10
0.377180 0.251548 0.361568 0.275277 0.331737 
Attenuation_10
54.237398 41.981655 46.439572 40.226323 72.840001 
Brush_Stroke_10
0.029619 0.032528 0.213131 0.027108 0.028635 
Activity_Index_10
10.103163 31.207521 175.837221 8.016196 8.919692 
usability
1.000000 0.909926 0.987132 0.988971 1.000000 
status
valid
valid
valid
valid
valid
highThr
40.000000 69.000000 61.000000 34.000000 52.000000 
lowThr
23.000000 27.000000 34.000000 21.000000 35.000000 
prevThr
25.000000 25.000000 25.000000 25.000000 25.000000 
highThrDef
40.000000 69.000000 61.000000 34.000000 52.000000 
lowThrDef
23.000000 22.000000 34.000000 18.000000 35.000000 
prevThrDef
25.000000 25.000000 25.000000 25.000000 25.000000 
manualSeparators

118  119  264  265  314  315  327  328  340  341
315  316  483  484


separators
1  541  542  545
1  118  119  120  238  239  246  247  253  254  264  265  277  314  315  326  327  328  340  341  545
1  309  312  313  315  316  323  482  483  484  545
1  156  157  301  302  383  384  385  387  391  394  396  400  403  404  425  426  430  431  434  435  436  438  439  440  545
1    2  321  322  545
