# Supplementary material for: CeleST: Computer Vision Software for Quantitative Analysis of C. elegans Swim Behavior Reveals Novel Features of Locomotion
Source: PLoS Comput Biol. 2014 Jul 17;10(7):e1003702. doi: 10.1371/journal.pcbi.1003702 (PMC4102393; doi:10.1371/journal.pcbi.1003702)
Supplement: Dataset S1 — Zip package containing source code and demos of the software CeleST. (ZIP) [file pcbi.1003702.s008.zip › CeleST submission small/demos/CeleST - demo with measures/CeleST/data/measures/wormMeas_Nemo-aging mutants-Trial1-wild type-All animals-Sample116.txt]

fields 34
worms 5
Wave_Initiation_Rate_Median
60.195591 67.552329 67.125565 102.275697 84.939228 
Wave_Initiation_Rate_Range
75.946917 14.406515 48.490355 80.514923 66.538858 
Body_Wave_Number_Median
0.302287 1.008404 0.955731 0.436517 0.314306 
Body_Wave_Number_Range
0.525177 0.542563 0.683478 0.416056 0.522646 
Asymmetry_Median
-0.013879 0.004585 -0.003733 -0.003790 -0.002469 
Asymmetry_Range
0.161050 0.073306 0.080502 0.114091 0.136684 
Reverse_Swimming
10.984361 3.146274 0.275989 11.481141 7.230911 
Curling
2.584270 2.894249 0.000000 1.771218 4.888889 
Stretch_Median
0.517617 0.479053 0.419299 0.409858 0.429588 
Stretch_Range
0.294813 0.163326 0.191841 0.306073 0.265116 
Attenuation_Median
52.515447 65.722590 66.180706 61.661911 46.565846 
Attenuation_Range
46.470323 43.795469 29.583567 69.013329 40.534184 
Traveling_Speed_Mean
8.790412 4.749251 3.556528 8.307434 13.053748 
Brush_Stroke_Median
0.296333 0.128764 0.125791 0.263839 0.255879 
Brush_Stroke_Range
0.172437 0.032190 0.046730 0.063119 0.117578 
Activity_Index_Median
177.207282 137.992708 126.463975 262.598879 247.249568 
Activity_Index_Range
312.446038 32.899141 114.809759 243.450937 236.400209 
Wave_Initiation_Rate_10
26.201260 53.896165 20.460266 39.800234 47.868571 
Body_Wave_Number_10
0.059742 0.686552 0.505900 0.187263 0.084273 
Asymmetry_10
-0.089359 -0.023605 -0.049826 -0.027620 -0.072079 
Stretch_10
0.379907 0.390259 0.307612 0.341656 0.318448 
Attenuation_10
15.286173 33.095147 43.347157 1.686271 24.697154 
Brush_Stroke_10
0.202098 0.118109 0.107608 0.233399 0.179770 
Activity_Index_10
58.490356 126.691894 46.732932 100.839581 116.847503 
usability
0.981618 0.990809 1.000000 0.996324 0.992647 
status
valid
valid
valid
valid
valid
highThr
53.000000 56.000000 49.000000 51.000000 49.000000 
lowThr
27.000000 40.000000 36.000000 35.000000 22.000000 
prevThr
25.000000 25.000000 25.000000 25.000000 14.000000 
highThrDef
53.000000 56.000000 49.000000 51.000000 49.000000 
lowThrDef
27.000000 40.000000 36.000000 35.000000 22.000000 
prevThrDef
25.000000 25.000000 25.000000 25.000000 25.000000 
manualSeparators
357  358  406  407  409  410  415  416  417
203  204  516  517  521  522

337  338

separators
1   41   42   77   78   99  100  159  160  221  222  290  291  302  303  357  358  359  406  407  408  409  410  414  415  416  417  444  446  545
1    4    6  203  204  205  341  342  515  516  517  521  522  540  541  545
1  141  142  545
1  254  255  337  338  339  360  363  364  545
1   81   82  102  103  104  105  183  184  242  243  269  270  309  310  317  318  386  387  545
