# Supplementary material for: CeleST: Computer Vision Software for Quantitative Analysis of C. elegans Swim Behavior Reveals Novel Features of Locomotion
Source: PLoS Comput Biol. 2014 Jul 17;10(7):e1003702. doi: 10.1371/journal.pcbi.1003702 (PMC4102393; doi:10.1371/journal.pcbi.1003702)
Supplement: Dataset S1 — Zip package containing source code and demos of the software CeleST. (ZIP) [file pcbi.1003702.s008.zip › CeleST submission small/demos/CeleST - demo with measures/CeleST/data/measures/wormMeas_Nemo-aging mutants-Trial1-wild type-All animals-Sample117.txt]

fields 34
worms 5
Wave_Initiation_Rate_Median
7.155938 7.579678 5.849798 69.090854 45.623353 
Wave_Initiation_Rate_Range
4.155848 2.531515 1.707921 17.582885 82.036620 
Body_Wave_Number_Median
1.894186 1.811974 1.830459 0.789637 0.252660 
Body_Wave_Number_Range
0.517184 0.306327 0.327688 0.309220 0.519129 
Asymmetry_Median
-0.037431 -0.067669 0.055491 -0.008854 -0.012974 
Asymmetry_Range
0.038230 0.023381 0.047040 0.054667 0.181892 
Reverse_Swimming
0.000000 0.000000 0.000000 0.192513 22.711864 
Curling
0.000000 0.000000 0.000000 0.703125 2.608696 
Stretch_Median
0.316568 0.307882 0.307324 0.390418 0.495116 
Stretch_Range
0.071276 0.102613 0.167455 0.115074 0.269231 
Attenuation_Median
59.630124 63.812986 66.807855 52.709853 42.148235 
Attenuation_Range
37.885998 13.600417 24.240695 14.554519 41.343335 
Traveling_Speed_Mean
0.086776 0.140075 0.498906 6.921378 4.831181 
Brush_Stroke_Median
0.030223 0.029323 0.027842 0.216224 0.193321 
Brush_Stroke_Range
0.002493 0.002294 0.002076 0.096367 0.061050 
Activity_Index_Median
14.581942 10.805838 8.055311 200.269679 188.493203 
Activity_Index_Range
6.770004 4.579676 3.383768 69.612889 266.575689 
Wave_Initiation_Rate_10
6.154160 6.467119 5.573808 66.397966 21.011062 
Body_Wave_Number_10
1.429245 1.620144 1.638787 0.641701 0.075911 
Asymmetry_10
-0.057581 -0.080427 0.016185 -0.039992 -0.122108 
Stretch_10
0.276539 0.282076 0.253485 0.341851 0.377712 
Attenuation_10
31.602672 56.546975 52.979462 45.195714 20.759429 
Brush_Stroke_10
0.029376 0.028279 0.026961 0.190389 0.163053 
Activity_Index_10
11.330101 8.982844 7.586008 162.544111 73.751934 
usability
0.875000 0.851103 1.000000 0.941176 0.887868 
status
valid
valid
valid
valid
valid
highThr
42.000000 36.000000 53.000000 55.000000 52.000000 
lowThr
28.000000 20.000000 31.000000 36.000000 35.000000 
prevThr
25.000000 88.000000 25.000000 25.000000 25.000000 
highThrDef
42.000000 36.000000 53.000000 55.000000 52.000000 
lowThrDef
22.000000 17.000000 35.000000 36.000000 32.000000 
prevThrDef
25.000000 25.000000 25.000000 25.000000 25.000000 
manualSeparators


478  479

separators
1    8    9   10   11   15   16   66   69  120  121  170  172  180  181  182  187  188  189  192  194  200  201  242  244  258  259  265  266  272  274  275  281  283  286  293  294  299  301  343  344  345  349  350  352  360  361  363  365  367  375  376  379  410  412  441  442  545
1  161  162  201  202  261  262  301  302  341  342  361  362  363  365  366  441  442  457  459  461  463  464  479  480  481  483  490  491  492  497  498  499  500  501  502  503  509  510  512  513  522  528  545
1  545
1  115  116  208  209  440  441  457  459  478  479  480  482  483  484  490  491  497  499  501  502  513  522  528  545
1   41   42  122  123  175  176  211  212  295  296  335  336  341  342  351  352  353  361  409  410  431  432  434  436  492  493  543  545
