# Supplementary material for: CeleST: Computer Vision Software for Quantitative Analysis of C. elegans Swim Behavior Reveals Novel Features of Locomotion
Source: PLoS Comput Biol. 2014 Jul 17;10(7):e1003702. doi: 10.1371/journal.pcbi.1003702 (PMC4102393; doi:10.1371/journal.pcbi.1003702)
Supplement: Dataset S1 — Zip package containing source code and demos of the software CeleST. (ZIP) [file pcbi.1003702.s008.zip › CeleST submission small/demos/CeleST - demo with measures/CeleST/data/measures/wormMeas_Nemo-aging mutants-Trial1-wild type-All animals-Sample118.txt]

fields 34
worms 6
Wave_Initiation_Rate_Median
7.151395 34.020943 68.735165 7.390990 40.662633 NaN 
Wave_Initiation_Rate_Range
4.036940 50.738001 90.350200 2.302885 35.413202 NaN 
Body_Wave_Number_Median
1.859491 0.392212 0.296092 1.841014 0.845787 NaN 
Body_Wave_Number_Range
0.258803 0.792583 0.362318 0.366484 0.781439 NaN 
Asymmetry_Median
0.033579 -0.033163 -0.021125 -0.155149 0.020882 NaN 
Asymmetry_Range
0.049987 0.230848 0.115677 0.199156 0.119644 NaN 
Reverse_Swimming
0.000000 8.169273 8.539604 0.000000 1.310824 NaN 
Curling
0.000000 11.547619 0.272727 0.000000 3.030303 NaN 
Stretch_Median
0.399672 0.659355 0.420925 0.395077 0.587613 NaN 
Stretch_Range
0.130219 0.304685 0.222121 0.184022 0.206840 NaN 
Attenuation_Median
72.208780 43.013651 50.661302 54.760049 52.744780 NaN 
Attenuation_Range
17.943102 50.274906 29.785325 55.834971 28.540881 NaN 
Traveling_Speed_Mean
0.402022 2.762092 6.927699 0.381597 3.317591 NaN 
Brush_Stroke_Median
0.029161 0.081044 0.253505 0.033390 0.145997 NaN 
Brush_Stroke_Range
0.002428 0.060605 0.141839 0.007241 0.092292 NaN 
Activity_Index_Median
10.391889 110.049530 213.144650 11.846442 123.771178 NaN 
Activity_Index_Range
6.863518 207.352629 278.196633 5.800653 125.504770 NaN 
Wave_Initiation_Rate_10
5.774714 14.807883 34.139982 6.128902 17.660958 NaN 
Body_Wave_Number_10
1.693553 0.140049 0.126852 1.588956 0.571291 NaN 
Asymmetry_10
0.018810 -0.172654 -0.078333 -0.214160 -0.010456 NaN 
Stretch_10
0.344715 0.501992 0.325745 0.318333 0.502565 NaN 
Attenuation_10
63.424429 12.352357 33.826037 15.726549 43.014468 NaN 
Brush_Stroke_10
0.028010 0.053571 0.211934 0.029699 0.109439 NaN 
Activity_Index_10
8.244257 45.883569 94.073974 9.329354 51.657510 NaN 
usability
0.998162 0.926471 0.808824 0.779412 0.909926 0.040441 
status
valid
valid
valid
valid
valid
rejected
highThr
40.000000 51.000000 56.000000 55.000000 57.000000 48.000000 
lowThr
27.000000 30.000000 30.000000 37.000000 41.000000 27.000000 
prevThr
25.000000 25.000000 25.000000 25.000000 25.000000 25.000000 
highThrDef
40.000000 51.000000 56.000000 55.000000 57.000000 48.000000 
lowThrDef
27.000000 30.000000 20.000000 25.000000 41.000000 27.000000 
prevThrDef
25.000000 25.000000 25.000000 25.000000 25.000000 25.000000 
manualSeparators

227  228  265  266  299  300  298  339  340  438  439  451  452  461  462  463  464  465  466  467  475  476  482  483


73   74  362  363  364  365

separators
1   21   22  263  264  421  422  545
1  155  156  177  178  193  201  202  227  228  238  239  265  266  270  271  298  299  300  301  339  340  347  348  413  414  415  416  438  439  440  441  451  452  460  461  462  463  464  465  466  467  475  476  481  482  483  522  523  545
1   16   17   25   26   36   37   40   41  164  165  255  256  335  337  437  438  439  441  446  448  451  452  455  460  467  468  472  476  477  483  487  494  495  496  500  502  504  510  524  526  527  531  537  541  545
1    4    6    9   10   11   12   14   15   16   18   19   20   42   44   67   68  221  241  389  421  422  441  442  477  482  487  545
1   41   42   73   74   79   80   97   98  362  363  364  365  545
1  461  462  467  472  476  477  483  484  485  487  494  497  500  545
