# Supplementary material for: CeleST: Computer Vision Software for Quantitative Analysis of C. elegans Swim Behavior Reveals Novel Features of Locomotion
Source: PLoS Comput Biol. 2014 Jul 17;10(7):e1003702. doi: 10.1371/journal.pcbi.1003702 (PMC4102393; doi:10.1371/journal.pcbi.1003702)
Supplement: Dataset S1 — Zip package containing source code and demos of the software CeleST. (ZIP) [file pcbi.1003702.s008.zip › CeleST submission small/demos/CeleST - demo with measures/CeleST/data/measures/wormMeas_Nemo-aging mutants-Trial1-wild type-All animals-Sample119.txt]

fields 34
worms 6
Wave_Initiation_Rate_Median
38.448801 50.576275 20.746245 NaN 84.539394 NaN 
Wave_Initiation_Rate_Range
90.814746 46.733765 52.331424 NaN 31.447137 NaN 
Body_Wave_Number_Median
0.609710 0.311899 0.515858 NaN 0.579883 NaN 
Body_Wave_Number_Range
1.392961 0.499639 1.153019 NaN 0.421015 NaN 
Asymmetry_Median
-0.037762 0.001270 0.005073 NaN -0.023522 NaN 
Asymmetry_Range
0.099197 0.243910 0.226401 NaN 0.083141 NaN 
Reverse_Swimming
14.830072 11.925850 9.225664 NaN 5.581395 NaN 
Curling
4.923664 10.039841 4.223602 NaN 1.746032 NaN 
Stretch_Median
0.452617 0.604776 0.587673 NaN 0.382511 NaN 
Stretch_Range
0.358892 0.321960 0.330400 NaN 0.274145 NaN 
Attenuation_Median
45.673784 38.457730 45.150226 NaN 55.943857 NaN 
Attenuation_Range
54.151133 39.465623 52.192059 NaN 42.274496 NaN 
Traveling_Speed_Mean
5.336911 5.181732 1.460498 NaN 5.842849 NaN 
Brush_Stroke_Median
0.092876 0.185866 0.230300 NaN 0.390105 NaN 
Brush_Stroke_Range
0.061930 0.126275 0.162865 NaN 0.153737 NaN 
Activity_Index_Median
93.730496 180.321641 52.028678 NaN 356.376275 NaN 
Activity_Index_Range
291.169663 234.364279 209.622971 NaN 180.335291 NaN 
Wave_Initiation_Rate_10
10.717825 20.840528 11.783674 NaN 61.750719 NaN 
Body_Wave_Number_10
0.183030 0.089319 0.120346 NaN 0.374180 NaN 
Asymmetry_10
-0.096863 -0.110399 -0.088248 NaN -0.057573 NaN 
Stretch_10
0.352870 0.438087 0.444715 NaN 0.326414 NaN 
Attenuation_10
9.778022 18.473568 24.597685 NaN 24.273822 NaN 
Brush_Stroke_10
0.067233 0.106888 0.173072 NaN 0.324148 NaN 
Activity_Index_10
35.669829 46.026966 28.819394 NaN 286.084766 NaN 
usability
0.963235 0.922794 0.887868 0.882353 0.694853 0.000000 
status
valid
valid
valid
rejected
valid
rejected
highThr
53.000000 56.000000 72.000000 31.000000 55.000000 NaN 
lowThr
35.000000 30.000000 15.000000 28.000000 32.000000 0.000000 
prevThr
25.000000 25.000000 25.000000 25.000000 25.000000 25.000000 
highThrDef
53.000000 56.000000 72.000000 31.000000 55.000000 NaN 
lowThrDef
35.000000 30.000000 15.000000 28.000000 32.000000 0.000000 
prevThrDef
25.000000 25.000000 25.000000 25.000000 25.000000 25.000000 
manualSeparators
237  238  276  277  278  282  283  284
73   74   95   96  125  126  479  480  488  489  490  501  502  503
257  258  259

484  485  486  487  494  495

separators
1   81   82   84   85  180  181  237  238  253  254  276  277  278  282  283  284  287  288  298  299  301  302  545
1   18   19   27   28   73   74   75   81   82   95   96   97   98  123  124  125  126  136  137  225  226  278  279  304  321  322  452  453  479  480  488  489  490  492  493  501  502  503  505  506  545
1   22   23   45   46   82   83  256  257  258  259  265  266  282  283  343  344  478  481  482  485  494  501  502  507  545
1    3    4    5    6   11   12   21   22   41   46   54   55   61   67   68   76   79   82   85  106  108  110  113  117  135  141  148  150  545
1   41   42   45   46   61   62   63   65   67   68   69   76   77   78   79   82   85  101  103  104  106  108  109  110  113  117  135  137  138  141  148  150  213  214  265  269  374  375  386  387  478  481  482  484  485  486  487  494  495  499  500  501  502  503  507  545
1  545
