# Supplementary material for: CeleST: Computer Vision Software for Quantitative Analysis of C. elegans Swim Behavior Reveals Novel Features of Locomotion
Source: PLoS Comput Biol. 2014 Jul 17;10(7):e1003702. doi: 10.1371/journal.pcbi.1003702 (PMC4102393; doi:10.1371/journal.pcbi.1003702)
Supplement: Dataset S1 — Zip package containing source code and demos of the software CeleST. (ZIP) [file pcbi.1003702.s008.zip › CeleST submission small/demos/CeleST - demo with measures/CeleST/data/measures/wormMeas_Nemo-aging mutants-Trial1-wild type-All animals-Sample120.txt]

fields 34
worms 5
Wave_Initiation_Rate_Median
9.413076 85.399849 8.678094 NaN 12.287722 
Wave_Initiation_Rate_Range
5.099300 55.386768 2.314227 NaN 18.784269 
Body_Wave_Number_Median
1.523441 0.461486 1.814602 NaN 1.343268 
Body_Wave_Number_Range
0.607707 0.413049 0.206421 NaN 1.639166 
Asymmetry_Median
-0.015837 -0.028926 -0.081958 NaN -0.004614 
Asymmetry_Range
0.412128 0.130244 0.010155 NaN 0.099517 
Reverse_Swimming
2.301370 6.274112 0.000000 NaN 4.691812 
Curling
26.901099 3.377111 0.000000 NaN 0.000000 
Stretch_Median
0.617432 0.418741 0.369694 NaN 0.434270 
Stretch_Range
0.372788 0.192387 0.191106 NaN 0.189808 
Attenuation_Median
41.600723 50.700965 63.392320 NaN 58.911464 
Attenuation_Range
59.729065 24.310667 40.309412 NaN 37.912515 
Traveling_Speed_Mean
0.215770 13.470140 0.444721 NaN 0.389449 
Brush_Stroke_Median
0.037416 0.308257 0.027703 NaN 0.040501 
Brush_Stroke_Range
0.015838 0.103193 0.002019 NaN 0.012870 
Activity_Index_Median
14.920286 251.062009 11.937880 NaN 20.064819 
Activity_Index_Range
9.288480 218.404134 3.395097 NaN 23.557302 
Wave_Initiation_Rate_10
7.426017 47.789938 7.581329 NaN 9.112880 
Body_Wave_Number_10
1.200446 0.133926 1.681478 NaN 0.470319 
Asymmetry_10
-0.346381 -0.117231 -0.084713 NaN -0.046708 
Stretch_10
0.459146 0.348769 0.277293 NaN 0.348033 
Attenuation_10
7.604465 35.469430 33.577750 NaN 34.117150 
Brush_Stroke_10
0.025543 0.242119 0.026689 NaN 0.030962 
Activity_Index_10
9.571508 132.091434 10.471519 NaN 14.787486 
usability
0.836397 0.979779 1.000000 1.000000 0.972426 
status
valid
valid
valid
rejected
valid
highThr
55.000000 53.000000 34.000000 49.000000 37.000000 
lowThr
17.000000 30.000000 23.000000 32.000000 20.000000 
prevThr
25.000000 15.000000 25.000000 25.000000 25.000000 
highThrDef
55.000000 53.000000 34.000000 49.000000 37.000000 
lowThrDef
17.000000 32.000000 23.000000 32.000000 15.000000 
prevThrDef
25.000000 25.000000 25.000000 25.000000 25.000000 
manualSeparators
159  160  253  254  261  262  265  266  320  321  322  364  365  363  362  406  407  448  449  452  453  463  464  474  475  477  478  479  483  484  485  486  496  497  512  513  527  528  530  531  532  533
295  296  297  298  299  300  301  293  294  291


354  355
separators
1  117  118  121  122  142  143  159  160  162  163  164  165  253  254  259  260  261  262  265  266  320  321  322  362  363  364  365  406  407  442  444  448  449  452  453  463  464  474  475  477  478  479  482  483  484  485  486  496  497  512  513  519  520  527  528  529  530  531  532  533  540  541  542  543  545
1   64   65  122  123  142  143  291  293  294  295  296  297  298  299  300  301  370  371  455  456  487  488  545
1    2  481  482  501  502  545
1  100  101  545
1   83   84  101  102  225  226  232  235  306  307  327  329  354  355  356  357  358  364  365  370  371  427  428  480  481  545
