# Supplementary material for: CeleST: Computer Vision Software for Quantitative Analysis of C. elegans Swim Behavior Reveals Novel Features of Locomotion
Source: PLoS Comput Biol. 2014 Jul 17;10(7):e1003702. doi: 10.1371/journal.pcbi.1003702 (PMC4102393; doi:10.1371/journal.pcbi.1003702)
Supplement: Dataset S1 — Zip package containing source code and demos of the software CeleST. (ZIP) [file pcbi.1003702.s008.zip › CeleST submission small/demos/CeleST - demo with measures/CeleST/data/measures/wormMeas_Nemo-aging mutants-Trial1-wild type-All animals-Sample121.txt]

fields 34
worms 6
Wave_Initiation_Rate_Median
78.458920 8.556996 9.455070 119.019537 50.256810 NaN 
Wave_Initiation_Rate_Range
107.917728 4.330092 3.844716 100.983361 50.696209 NaN 
Body_Wave_Number_Median
0.592907 1.670390 1.766225 0.438161 0.891228 NaN 
Body_Wave_Number_Range
0.536265 0.565898 0.363364 0.458840 0.592360 NaN 
Asymmetry_Median
-0.009349 0.046077 0.032063 -0.006089 0.000655 NaN 
Asymmetry_Range
0.186988 0.182693 0.011451 0.127968 0.105588 NaN 
Reverse_Swimming
5.471503 0.000000 0.000000 5.319865 0.000000 NaN 
Curling
1.724138 0.319149 0.000000 1.792829 0.000000 NaN 
Stretch_Median
0.395929 0.534266 0.298643 0.381023 0.428981 NaN 
Stretch_Range
0.238315 0.295358 0.133355 0.290585 0.146551 NaN 
Attenuation_Median
49.904944 45.258179 72.812984 59.920871 57.985847 NaN 
Attenuation_Range
40.546580 29.907077 20.535107 37.733166 26.502347 NaN 
Traveling_Speed_Mean
7.240468 0.128413 0.373542 9.065916 1.543544 NaN 
Brush_Stroke_Median
0.076555 0.030257 0.027958 0.053209 0.115584 NaN 
Brush_Stroke_Range
0.030947 0.010412 0.010275 0.016165 0.074579 NaN 
Activity_Index_Median
210.212134 9.433990 14.035852 313.575351 111.734545 NaN 
Activity_Index_Range
307.100810 6.514276 6.209629 298.904800 178.210692 NaN 
Wave_Initiation_Rate_10
24.974664 5.976609 7.488046 34.096615 16.406494 NaN 
Body_Wave_Number_10
0.281242 1.359167 1.615853 0.181173 0.725623 NaN 
Asymmetry_10
-0.085117 -0.054872 0.026509 -0.023091 -0.028707 NaN 
Stretch_10
0.298630 0.380394 0.269067 0.316736 0.351309 NaN 
Attenuation_10
26.951521 35.373738 60.631475 38.134349 48.921307 NaN 
Brush_Stroke_10
0.065971 0.027368 0.026365 0.044246 0.100006 NaN 
Activity_Index_10
61.526460 8.798572 10.506684 85.384940 69.176636 NaN 
usability
0.959559 0.691176 0.852941 0.922794 0.623162 0.000000 
status
valid
valid
valid
valid
valid
rejected
highThr
56.000000 33.000000 35.000000 54.000000 58.000000 NaN 
lowThr
30.000000 20.000000 17.000000 33.000000 34.000000 0.000000 
prevThr
25.000000 25.000000 25.000000 16.000000 25.000000 25.000000 
highThrDef
56.000000 33.000000 35.000000 54.000000 58.000000 NaN 
lowThrDef
30.000000 13.000000 17.000000 33.000000 34.000000 0.000000 
prevThrDef
25.000000 25.000000 25.000000 25.000000 25.000000 25.000000 
manualSeparators
233  234
262  263  264  268  269  289  290  421  422
521  522
190  191  258  259  313  314  480  481  482
275  276  445  446

separators
1  232  233  234  461  462  481  545
1    3    4   11   14   19   20   22   23   37   38   42   43   44   45   52   54   55  101  110  111  113  116  117  120  121  123  124  130  131  133  134  135  136  144  146  147  148  149  151  153  158  159  160  161  167  168  171  172  174  175  179  180  193  194  195  196  198  199  200  201  202  261  262  263  264  268  269  279  280  283  284  285  289  290  291  292  409  410  421  422  425  426  427  429  430  431  432  447  448  450  453  479  480  481  482  483  505  507  508  509  513  521  522  527  529  535  537  538  541  545
1  167  168  189  190  207  208  217  220  225  226  227  228  229  394  401  402  403  404  405  406  407  411  421  423  424  425  426  429  432  433  435  436  437  440  443  450  451  452  469  470  471  481  521  522  523  524  525  528  533  534  535  541  542  545
1   51   52   54   55  167  168  189  190  191  207  208  215  216  217  220  228  229  251  252  255  257  258  259  261  267  271  272  273  275  281  291  292  310  313  314  315  317  324  480  481  482  489  490  545
1   41   42  251  252  255  257  258  261  267  270  271  272  273  275  276  291  292  310  315  317  324  394  401  402  403  411  421  422  423  424  425  426  429  435  441  443  445  446  450  451  469  470  481  521  545
1  545
