# Supplementary material for: CeleST: Computer Vision Software for Quantitative Analysis of C. elegans Swim Behavior Reveals Novel Features of Locomotion
Source: PLoS Comput Biol. 2014 Jul 17;10(7):e1003702. doi: 10.1371/journal.pcbi.1003702 (PMC4102393; doi:10.1371/journal.pcbi.1003702)
Supplement: Dataset S1 — Zip package containing source code and demos of the software CeleST. (ZIP) [file pcbi.1003702.s008.zip › CeleST submission small/demos/CeleST - demo with measures/CeleST/data/measures/wormMeas_Nemo-aging mutants-Trial1-wild type-All animals-Sample150.txt]

fields 34
worms 7
Wave_Initiation_Rate_Median
67.532549 68.194117 83.462545 12.546426 84.935458 NaN NaN 
Wave_Initiation_Rate_Range
42.244155 77.829445 62.626516 20.208628 49.957984 NaN NaN 
Body_Wave_Number_Median
0.681807 0.771744 0.534683 1.193379 0.478316 NaN NaN 
Body_Wave_Number_Range
0.744802 1.305031 0.265034 1.204237 0.559300 NaN NaN 
Asymmetry_Median
0.009266 0.009260 -0.008144 -0.021825 0.000599 NaN NaN 
Asymmetry_Range
0.077672 0.049309 0.057059 0.053319 0.076011 NaN NaN 
Reverse_Swimming
1.972318 5.312500 12.419503 15.530086 3.872890 NaN NaN 
Curling
1.307190 0.000000 0.000000 0.000000 0.961924 NaN NaN 
Stretch_Median
0.409300 0.392553 0.360615 0.441803 0.348924 NaN NaN 
Stretch_Range
0.342726 0.109524 0.152934 0.159977 0.271793 NaN NaN 
Attenuation_Median
62.398689 62.359915 52.068420 60.522858 67.056176 NaN NaN 
Attenuation_Range
22.637933 28.140895 33.038817 51.120244 38.905717 NaN NaN 
Traveling_Speed_Mean
4.197312 1.528235 8.228892 1.308558 5.654026 NaN NaN 
Brush_Stroke_Median
0.077684 0.053211 0.219314 0.048763 0.276712 NaN NaN 
Brush_Stroke_Range
0.020419 0.051465 0.058374 0.020431 0.165515 NaN NaN 
Activity_Index_Median
261.315604 192.561967 217.556902 30.486421 252.121425 NaN NaN 
Activity_Index_Range
60.983099 245.578484 167.116667 63.252684 242.636328 NaN NaN 
Wave_Initiation_Rate_10
33.519603 20.536225 35.435203 8.077281 50.058854 NaN NaN 
Body_Wave_Number_10
0.212922 0.181842 0.383090 0.519481 0.177024 NaN NaN 
Asymmetry_10
-0.013337 -0.015602 -0.048976 -0.049607 -0.038693 NaN NaN 
Stretch_10
0.290652 0.342108 0.313979 0.392918 0.279794 NaN NaN 
Attenuation_10
48.795750 48.685246 31.636437 28.428219 40.534906 NaN NaN 
Brush_Stroke_10
0.073194 0.046421 0.188598 0.035607 0.178559 NaN NaN 
Activity_Index_10
235.417754 81.812963 83.256904 14.186079 93.876605 NaN NaN 
usability
0.843750 0.606618 1.000000 0.963235 0.917279 0.084559 0.000000 
status
valid
valid
valid
valid
valid
rejected
rejected
highThr
60.000000 73.000000 50.000000 44.000000 56.000000 54.000000 NaN 
lowThr
34.000000 30.000000 32.000000 24.000000 33.000000 21.000000 0.000000 
prevThr
25.000000 25.000000 25.000000 25.000000 25.000000 25.000000 25.000000 
highThrDef
60.000000 73.000000 50.000000 44.000000 56.000000 54.000000 NaN 
lowThrDef
24.000000 6.000000 32.000000 17.000000 33.000000 21.000000 0.000000 
prevThrDef
25.000000 25.000000 25.000000 25.000000 25.000000 25.000000 25.000000 
manualSeparators
183  184  182  222  223  518  519


484  485


separators
1   24   26   27   32   33   37   41  142  144  145  146  152  160  181  182  183  184  185  218  219  221  222  223  245  248  250  251  254  255  259  263  264  270  277  278  293  294  296  297  299  300  328  330  333  335  336  337  381  401  446  448  506  508  510  513  518  519  520  543  545
1  109  124  127  141  147  148  151  152  154  155  160  161  167  172  174  175  176  180  189  194  201  209  215  218  219  221  226  227  230  235  261  264  267  268  281  430  440  442  461  463  467  468  472  473  474  477  478  488  489  493  495  496  498  504  505  506  545
1   42   43  232  233  330  331  454  455  456  459  461  506  507  545
1   18   19   21   22  325  326  328  331  545
1   41   42   62   63  175  177  333  334  347  348  484  485  488  531  532  545
1  221  222  223  227  461  462  463  473  474  476  477  482  483  488  489  493  495  496  498  505  545
1  545
