# Supplementary material for: CeleST: Computer Vision Software for Quantitative Analysis of C. elegans Swim Behavior Reveals Novel Features of Locomotion
Source: PLoS Comput Biol. 2014 Jul 17;10(7):e1003702. doi: 10.1371/journal.pcbi.1003702 (PMC4102393; doi:10.1371/journal.pcbi.1003702)
Supplement: Dataset S1 — Zip package containing source code and demos of the software CeleST. (ZIP) [file pcbi.1003702.s008.zip › CeleST submission small/demos/CeleST - demo with measures/CeleST/data/measures/wormMeas_Nemo-aging mutants-Trial1-wild type-All animals-Sample151.txt]

fields 34
worms 6
Wave_Initiation_Rate_Median
68.207870 72.664064 59.571494 90.854520 100.716140 NaN 
Wave_Initiation_Rate_Range
53.407120 56.901625 60.898460 71.189908 53.572239 NaN 
Body_Wave_Number_Median
0.470614 0.478912 0.568761 0.582445 0.546346 NaN 
Body_Wave_Number_Range
0.599226 0.508130 0.438720 0.492848 0.388265 NaN 
Asymmetry_Median
0.007293 0.001047 -0.037567 0.003249 -0.008292 NaN 
Asymmetry_Range
0.072309 0.111075 0.075220 0.138397 0.083967 NaN 
Reverse_Swimming
1.931923 8.390064 6.402944 0.000000 6.708861 NaN 
Curling
1.224490 4.301471 0.443623 2.226345 1.520468 NaN 
Stretch_Median
0.363214 0.448752 0.463524 0.366829 0.389974 NaN 
Stretch_Range
0.359866 0.315030 0.414876 0.286116 0.235051 NaN 
Attenuation_Median
48.565210 50.131598 59.192018 54.941928 51.220888 NaN 
Attenuation_Range
27.605879 50.683564 41.807910 27.422696 28.518867 NaN 
Traveling_Speed_Mean
6.406936 7.361745 5.457683 8.503626 7.426535 NaN 
Brush_Stroke_Median
0.107690 0.196277 0.051138 0.381385 0.280524 NaN 
Brush_Stroke_Range
0.025943 0.075920 0.021335 0.254585 0.087141 NaN 
Activity_Index_Median
257.380584 184.587564 165.735722 324.806349 265.296666 NaN 
Activity_Index_Range
163.853136 153.146720 114.601812 247.703468 111.454873 NaN 
Wave_Initiation_Rate_10
32.647772 36.354020 23.130822 37.633644 48.257691 NaN 
Body_Wave_Number_10
0.072414 0.188916 0.453733 0.292327 0.351408 NaN 
Asymmetry_10
-0.019970 -0.066368 -0.073669 -0.027615 -0.063383 NaN 
Stretch_10
0.295834 0.363375 0.323430 0.276223 0.349304 NaN 
Attenuation_10
32.160468 13.218869 28.332143 40.211347 37.109658 NaN 
Brush_Stroke_10
0.099324 0.147933 0.043105 0.213738 0.250776 NaN 
Activity_Index_10
135.355770 88.113404 81.124555 189.915145 192.217864 NaN 
usability
0.990809 1.000000 0.994485 0.990809 0.943015 0.000000 
status
valid
valid
valid
valid
valid
rejected
highThr
46.000000 51.000000 54.000000 55.000000 53.000000 NaN 
lowThr
31.000000 32.000000 36.000000 36.000000 22.000000 0.000000 
prevThr
25.000000 25.000000 25.000000 25.000000 25.000000 25.000000 
highThrDef
46.000000 51.000000 54.000000 55.000000 53.000000 NaN 
lowThrDef
31.000000 32.000000 36.000000 36.000000 22.000000 0.000000 
prevThrDef
25.000000 25.000000 25.000000 25.000000 25.000000 25.000000 
manualSeparators
22   23  216  217  218  219

465  466  467
57   58  514  515
44  45

separators
1   21   22   23  126  127  148  149  216  217  218  219  545
1  266  267  297  298  387  388  423  424  501  503  545
1  336  337  465  466  467  470  471  526  527  545
1   50   51   57   58   59  367  368  502  503  514  515  516  544  545
1   43   44   45  381  382  516  518  520  521  525  526  527  528  539  540  541  542  543  545
1  545
