# Supplementary material for: CeleST: Computer Vision Software for Quantitative Analysis of C. elegans Swim Behavior Reveals Novel Features of Locomotion
Source: PLoS Comput Biol. 2014 Jul 17;10(7):e1003702. doi: 10.1371/journal.pcbi.1003702 (PMC4102393; doi:10.1371/journal.pcbi.1003702)
Supplement: Dataset S1 — Zip package containing source code and demos of the software CeleST. (ZIP) [file pcbi.1003702.s008.zip › CeleST submission small/demos/CeleST - demo with measures/CeleST/data/measures/wormMeas_Nemo-aging mutants-Trial1-wild type-All animals-Sample152.txt]

fields 34
worms 5
Wave_Initiation_Rate_Median
103.576584 33.592375 88.097861 96.017630 102.105470 
Wave_Initiation_Rate_Range
45.365804 49.953422 40.268433 59.446052 77.568087 
Body_Wave_Number_Median
0.572734 0.334275 0.568074 0.566821 0.423020 
Body_Wave_Number_Range
0.169709 1.188126 0.395610 0.445012 0.385152 
Asymmetry_Median
-0.013113 -0.000680 0.001665 -0.012164 0.001776 
Asymmetry_Range
0.055102 0.157023 0.051797 0.082497 0.062771 
Reverse_Swimming
0.000000 9.604416 0.000000 0.000000 4.636615 
Curling
0.442804 0.220994 1.215470 0.551471 0.000000 
Stretch_Median
0.377245 0.491524 0.331054 0.354893 0.394812 
Stretch_Range
0.156350 0.140503 0.377081 0.224903 0.217760 
Attenuation_Median
56.152110 45.840631 65.679621 51.795800 58.933437 
Attenuation_Range
20.354328 50.164839 27.073960 27.980054 25.251222 
Traveling_Speed_Mean
11.442777 3.951296 7.669285 9.804657 9.031370 
Brush_Stroke_Median
0.290118 0.097457 0.215430 0.087681 0.234967 
Brush_Stroke_Range
0.046362 0.036464 0.068267 0.030857 0.062801 
Activity_Index_Median
280.051708 111.717104 183.394530 383.317482 224.415178 
Activity_Index_Range
112.544926 160.480194 89.965220 288.799904 188.352109 
Wave_Initiation_Rate_10
73.789960 10.741598 60.103241 41.900454 34.537148 
Body_Wave_Number_10
0.481136 0.113890 0.323762 0.265829 0.180769 
Asymmetry_10
-0.051457 -0.052712 -0.033397 -0.028945 -0.036725 
Stretch_10
0.334844 0.405174 0.241737 0.310488 0.332398 
Attenuation_10
46.307514 16.132072 48.705558 37.452504 41.197381 
Brush_Stroke_10
0.265377 0.073884 0.179226 0.077358 0.209112 
Activity_Index_10
199.948698 32.781940 138.605164 182.699931 83.462503 
usability
0.996324 0.998162 0.998162 1.000000 1.000000 
status
valid
valid
valid
valid
valid
highThr
53.000000 51.000000 53.000000 50.000000 53.000000 
lowThr
38.000000 34.000000 34.000000 24.000000 39.000000 
prevThr
25.000000 25.000000 25.000000 25.000000 25.000000 
highThrDef
53.000000 51.000000 53.000000 50.000000 53.000000 
lowThrDef
38.000000 34.000000 34.000000 24.000000 39.000000 
prevThrDef
25.000000 25.000000 25.000000 25.000000 25.000000 
manualSeparators


separators
1  479  480  481  545
1   52   53  376  380  545
1  391  392  425  426  545
1  267  268  545
1  144  145  323  324  545
