# Supplementary material for: CeleST: Computer Vision Software for Quantitative Analysis of C. elegans Swim Behavior Reveals Novel Features of Locomotion
Source: PLoS Comput Biol. 2014 Jul 17;10(7):e1003702. doi: 10.1371/journal.pcbi.1003702 (PMC4102393; doi:10.1371/journal.pcbi.1003702)
Supplement: Dataset S1 — Zip package containing source code and demos of the software CeleST. (ZIP) [file pcbi.1003702.s008.zip › CeleST submission small/demos/CeleST - demo with measures/CeleST/data/measures/wormMeas_Nemo-aging mutants-Trial1-wild type-All animals-Sample153.txt]

fields 34
worms 5
Wave_Initiation_Rate_Median
NaN 100.219581 69.063039 100.711959 NaN 
Wave_Initiation_Rate_Range
NaN 90.957773 55.928784 58.295055 NaN 
Body_Wave_Number_Median
NaN 0.611967 0.802745 0.534120 NaN 
Body_Wave_Number_Range
NaN 0.889207 0.873247 0.280740 NaN 
Asymmetry_Median
NaN -0.015728 -0.001598 0.018034 NaN 
Asymmetry_Range
NaN 0.156495 0.071631 0.111329 NaN 
Reverse_Swimming
NaN 5.203074 5.188592 0.000000 NaN 
Curling
NaN 2.195122 0.330882 1.654412 NaN 
Stretch_Median
NaN 0.444582 0.420631 0.401112 NaN 
Stretch_Range
NaN 0.211744 0.311861 0.202217 NaN 
Attenuation_Median
NaN 53.374316 61.578067 53.549232 NaN 
Attenuation_Range
NaN 33.784365 26.119367 25.538030 NaN 
Traveling_Speed_Mean
NaN 8.160616 4.100376 9.430301 NaN 
Brush_Stroke_Median
NaN 0.145821 0.165683 0.217115 NaN 
Brush_Stroke_Range
NaN 0.053388 0.068067 0.054966 NaN 
Activity_Index_Median
NaN 275.022404 137.127976 264.242869 NaN 
Activity_Index_Range
NaN 262.266045 97.651834 156.065822 NaN 
Wave_Initiation_Rate_10
NaN 29.086419 27.166540 57.163614 NaN 
Body_Wave_Number_10
NaN 0.321166 0.291239 0.418659 NaN 
Asymmetry_10
NaN -0.104586 -0.039590 -0.005058 NaN 
Stretch_10
NaN 0.362651 0.282323 0.342694 NaN 
Attenuation_10
NaN 29.468491 42.667238 41.059370 NaN 
Brush_Stroke_10
NaN 0.113349 0.142534 0.195431 NaN 
Activity_Index_10
NaN 102.032046 61.538444 148.267263 NaN 
usability
1.000000 0.904412 1.000000 1.000000 0.235294 
status
rejected
valid
valid
valid
rejected
highThr
40.000000 52.000000 56.000000 52.000000 37.000000 
lowThr
30.000000 36.000000 40.000000 36.000000 2.000000 
prevThr
25.000000 25.000000 25.000000 25.000000 25.000000 
highThrDef
40.000000 52.000000 56.000000 52.000000 37.000000 
lowThrDef
30.000000 36.000000 40.000000 36.000000 2.000000 
prevThrDef
25.000000 25.000000 25.000000 25.000000 25.000000 
manualSeparators

42  43


separators
1  545
1   42   43   46   47  257  258  314  321  322  361  362  363  364  482  483  520  521  545
1  376  379  396  397  545
1  390  391  409  410  545
1  261  262  266  267  272  273  277  278  313  314  321  322  324  325  326  327  334  335  342  343  361  362  364  365  368  369  372  373  379  380  381  382  385  386  406  545
