# Supplementary material for: CeleST: Computer Vision Software for Quantitative Analysis of C. elegans Swim Behavior Reveals Novel Features of Locomotion
Source: PLoS Comput Biol. 2014 Jul 17;10(7):e1003702. doi: 10.1371/journal.pcbi.1003702 (PMC4102393; doi:10.1371/journal.pcbi.1003702)
Supplement: Dataset S1 — Zip package containing source code and demos of the software CeleST. (ZIP) [file pcbi.1003702.s008.zip › CeleST submission small/demos/CeleST - demo with measures/CeleST/data/measures/wormMeas_Nemo-aging mutants-Trial1-wild type-All animals-Sample154.txt]

fields 34
worms 5
Wave_Initiation_Rate_Median
84.274923 73.806115 55.248833 100.882506 67.451325 
Wave_Initiation_Rate_Range
54.975752 50.704249 43.907345 65.032593 27.687153 
Body_Wave_Number_Median
0.638941 0.560811 0.592184 0.563925 0.292937 
Body_Wave_Number_Range
0.318758 0.451509 0.634476 0.438317 0.335981 
Asymmetry_Median
-0.009756 0.012035 -0.003266 0.004703 0.004638 
Asymmetry_Range
0.080635 0.084087 0.124743 0.047591 0.047092 
Reverse_Swimming
2.815087 8.626198 6.292548 11.698113 1.600736 
Curling
1.224490 1.304348 0.554529 3.604651 0.000000 
Stretch_Median
0.404422 0.419886 0.548406 0.395189 0.341338 
Stretch_Range
0.280284 0.284083 0.319069 0.324206 0.119064 
Attenuation_Median
57.697510 54.197981 52.031060 47.592379 54.638601 
Attenuation_Range
29.364011 31.997123 26.276044 31.223806 25.461797 
Traveling_Speed_Mean
8.050425 7.006755 4.072857 6.336698 7.291314 
Brush_Stroke_Median
0.167129 0.236838 0.136545 0.253862 0.162177 
Brush_Stroke_Range
0.062592 0.088648 0.082022 0.070292 0.027748 
Activity_Index_Median
197.854396 217.738862 184.954801 245.646552 175.067819 
Activity_Index_Range
160.546483 148.677523 145.684516 153.847572 94.742397 
Wave_Initiation_Rate_10
46.007605 34.671869 24.553319 37.426913 41.172002 
Body_Wave_Number_10
0.437489 0.277826 0.106948 0.247797 0.164780 
Asymmetry_10
-0.067484 -0.015756 -0.089829 -0.020709 -0.007901 
Stretch_10
0.296051 0.319536 0.361758 0.334544 0.291577 
Attenuation_10
41.933660 36.550748 39.599015 29.555288 38.861617 
Brush_Stroke_10
0.130686 0.184355 0.110486 0.227011 0.147990 
Activity_Index_10
93.583039 107.013416 96.321719 115.792774 96.710407 
usability
0.990809 0.930147 0.994485 0.948529 1.000000 
status
valid
valid
valid
valid
valid
highThr
54.000000 63.000000 53.000000 51.000000 38.000000 
lowThr
37.000000 29.000000 33.000000 36.000000 21.000000 
prevThr
25.000000 25.000000 25.000000 25.000000 25.000000 
highThrDef
54.000000 63.000000 53.000000 51.000000 38.000000 
lowThrDef
37.000000 29.000000 33.000000 36.000000 21.000000 
prevThrDef
25.000000 25.000000 25.000000 25.000000 25.000000 
manualSeparators

172  173
305  306
98  99

separators
1  124  125  163  168  216  217  481  482  545
1  172  173  176  177  488  499  521  522  545
1    3    4   83   84  105  106  304  305  306  545
1   45   46   98   99  100  101  261  263  488  489  519  541  542  545
1  229  230  545
