# Supplementary material for: CeleST: Computer Vision Software for Quantitative Analysis of C. elegans Swim Behavior Reveals Novel Features of Locomotion
Source: PLoS Comput Biol. 2014 Jul 17;10(7):e1003702. doi: 10.1371/journal.pcbi.1003702 (PMC4102393; doi:10.1371/journal.pcbi.1003702)
Supplement: Dataset S1 — Zip package containing source code and demos of the software CeleST. (ZIP) [file pcbi.1003702.s008.zip › CeleST submission small/demos/CeleST - demo with measures/CeleST/data/measures/wormMeas_Nemo-aging mutants-Trial1-wild type-All animals-Sample156.txt]

fields 34
worms 5
Wave_Initiation_Rate_Median
7.671249 77.482637 NaN 53.260974 115.612236 
Wave_Initiation_Rate_Range
2.318340 61.699543 NaN 53.124292 46.240083 
Body_Wave_Number_Median
1.770301 0.457716 NaN 0.788535 0.621004 
Body_Wave_Number_Range
0.279659 0.490764 NaN 0.757402 0.494049 
Asymmetry_Median
-0.052247 -0.005681 NaN -0.004173 0.001062 
Asymmetry_Range
0.199180 0.128636 NaN 0.096856 0.037166 
Reverse_Swimming
0.000000 13.744250 NaN 1.655934 0.000000 
Curling
0.000000 0.662983 NaN 0.000000 0.665434 
Stretch_Median
0.429810 0.472685 NaN 0.426829 0.314688 
Stretch_Range
0.140775 0.283001 NaN 0.125309 0.147874 
Attenuation_Median
69.841017 57.293552 NaN 57.443455 54.831031 
Attenuation_Range
15.842057 25.146531 NaN 27.397015 25.704261 
Traveling_Speed_Mean
1.059960 7.986444 NaN 2.503885 12.115774 
Brush_Stroke_Median
0.037230 0.097965 NaN 0.066122 0.285173 
Brush_Stroke_Range
0.012020 0.040616 NaN 0.032480 0.103903 
Activity_Index_Median
14.520008 224.762496 NaN 120.006544 290.409875 
Activity_Index_Range
6.857602 242.236300 NaN 132.918616 137.830912 
Wave_Initiation_Rate_10
6.477153 33.783936 NaN 13.538565 88.119778 
Body_Wave_Number_10
1.602340 0.138727 NaN 0.491603 0.322840 
Asymmetry_10
-0.142837 -0.032500 NaN -0.062847 -0.019105 
Stretch_10
0.347834 0.357088 NaN 0.367708 0.263045 
Attenuation_10
61.394423 44.055798 NaN 44.844574 41.666732 
Brush_Stroke_10
0.033076 0.079908 NaN 0.052340 0.237348 
Activity_Index_10
11.586896 95.868932 NaN 34.941255 217.700275 
usability
0.983456 0.998162 1.000000 0.988971 0.994485 
status
valid
valid
rejected
valid
valid
highThr
57.000000 57.000000 35.000000 44.000000 52.000000 
lowThr
39.000000 44.000000 21.000000 25.000000 31.000000 
prevThr
25.000000 25.000000 25.000000 25.000000 25.000000 
highThrDef
57.000000 57.000000 35.000000 44.000000 52.000000 
lowThrDef
39.000000 44.000000 21.000000 25.000000 31.000000 
prevThrDef
25.000000 25.000000 25.000000 25.000000 25.000000 
manualSeparators
442  443
359  360


24  25  26
separators
1  102  103  442  443  444  445  446  447  449  450  545
1  202  203  359  360  361  545
1  545
1  241  247  545
1   24   25   26   27  113  115  116  117  137  139  146  152  153  156  162  166  174  177  545
