# Supplementary material for: CeleST: Computer Vision Software for Quantitative Analysis of C. elegans Swim Behavior Reveals Novel Features of Locomotion
Source: PLoS Comput Biol. 2014 Jul 17;10(7):e1003702. doi: 10.1371/journal.pcbi.1003702 (PMC4102393; doi:10.1371/journal.pcbi.1003702)
Supplement: Dataset S1 — Zip package containing source code and demos of the software CeleST. (ZIP) [file pcbi.1003702.s008.zip › CeleST submission small/demos/CeleST - demo with measures/CeleST/data/measures/wormMeas_Nemo-aging mutants-Trial1-wild type-All animals-Sample157.txt]

fields 34
worms 5
Wave_Initiation_Rate_Median
117.122351 16.106020 34.103965 51.507831 80.192289 
Wave_Initiation_Rate_Range
15.330886 9.729537 34.712826 66.122532 49.720410 
Body_Wave_Number_Median
0.608178 1.218779 0.454697 0.385005 0.662498 
Body_Wave_Number_Range
0.448858 0.502390 0.520949 0.515783 0.401170 
Asymmetry_Median
0.001551 0.011229 -0.005332 -0.010130 -0.001871 
Asymmetry_Range
0.030909 0.189285 0.080981 0.173632 0.066566 
Reverse_Swimming
0.000000 0.000000 4.405377 13.302668 0.000000 
Curling
0.400000 0.000000 0.000000 4.666667 0.000000 
Stretch_Median
0.379178 0.672639 0.416920 0.527386 0.353275 
Stretch_Range
0.086303 0.155034 0.145372 0.413283 0.157315 
Attenuation_Median
38.719355 70.111822 60.059567 46.400984 64.500042 
Attenuation_Range
30.408799 7.220152 12.821304 45.422292 21.045354 
Traveling_Speed_Mean
3.961796 1.428332 3.503086 5.863266 7.940927 
Brush_Stroke_Median
0.274167 0.054444 0.064838 0.079593 0.240631 
Brush_Stroke_Range
0.046450 0.009716 0.012838 0.044098 0.096344 
Activity_Index_Median
279.983214 45.686490 122.928874 196.568320 193.588810 
Activity_Index_Range
53.317823 30.243063 115.638304 294.951852 145.713142 
Wave_Initiation_Rate_10
103.564258 9.616505 13.219266 29.543575 65.960691 
Body_Wave_Number_10
0.422949 1.031927 0.209296 0.131662 0.503535 
Asymmetry_10
-0.018000 -0.098133 -0.021888 -0.082629 -0.044799 
Stretch_10
0.338227 0.565750 0.370446 0.312326 0.286983 
Attenuation_10
17.692078 67.038281 52.009785 19.040403 52.759989 
Brush_Stroke_10
0.251107 0.050580 0.060169 0.053212 0.194187 
Activity_Index_10
256.384914 25.592165 41.393717 71.325109 128.835355 
usability
0.827206 1.000000 0.961397 0.992647 0.963235 
status
valid
valid
valid
valid
valid
highThr
51.000000 51.000000 53.000000 56.000000 59.000000 
lowThr
28.000000 37.000000 34.000000 39.000000 39.000000 
prevThr
25.000000 25.000000 25.000000 25.000000 25.000000 
highThrDef
51.000000 51.000000 53.000000 56.000000 59.000000 
lowThrDef
28.000000 37.000000 30.000000 39.000000 37.000000 
prevThrDef
25.000000 25.000000 25.000000 25.000000 25.000000 
manualSeparators
433  434


137  138  139  140  185  186

separators
1   44   45  353  354  376  377  418  419  420  421  422  424  426  427  433  434  436  437  438  442  521  522  545
1    2    3  475  476  545
1    8    9   41   61   83   84  545
1  109  110  137  138  139  140  185  186  187  228  229  308  309  329  330  412  414  424  426  469  470  541  542  545
1    9   11  201  221  545
