# Supplementary material for: CeleST: Computer Vision Software for Quantitative Analysis of C. elegans Swim Behavior Reveals Novel Features of Locomotion
Source: PLoS Comput Biol. 2014 Jul 17;10(7):e1003702. doi: 10.1371/journal.pcbi.1003702 (PMC4102393; doi:10.1371/journal.pcbi.1003702)
Supplement: Dataset S1 — Zip package containing source code and demos of the software CeleST. (ZIP) [file pcbi.1003702.s008.zip › CeleST submission small/demos/CeleST - demo with measures/CeleST/data/measures/wormMeas_Nemo-aging mutants-Trial1-wild type-All animals-Sample158.txt]

fields 34
worms 4
Wave_Initiation_Rate_Median
NaN 101.077960 7.792779 67.730924 
Wave_Initiation_Rate_Range
NaN 91.103474 2.349375 73.600307 
Body_Wave_Number_Median
NaN 0.645698 1.835887 0.538950 
Body_Wave_Number_Range
NaN 1.000401 0.289891 1.250344 
Asymmetry_Median
NaN 0.006838 -0.057435 -0.000073 
Asymmetry_Range
NaN 0.130190 0.041777 0.190797 
Reverse_Swimming
NaN 6.458142 0.000000 5.148110 
Curling
NaN 3.308824 0.000000 0.459770 
Stretch_Median
NaN 0.370347 0.328579 0.381595 
Stretch_Range
NaN 0.477093 0.210982 0.149298 
Attenuation_Median
NaN 48.432279 64.269449 53.522162 
Attenuation_Range
NaN 70.023100 25.413039 29.146067 
Traveling_Speed_Mean
NaN 7.199406 0.632480 6.271287 
Brush_Stroke_Median
NaN 0.232042 0.029693 0.226218 
Brush_Stroke_Range
NaN 0.115549 0.006334 0.131805 
Activity_Index_Median
NaN 230.401168 11.494935 205.442655 
Activity_Index_Range
NaN 243.524739 4.285607 249.914817 
Wave_Initiation_Rate_10
NaN 10.531403 6.810736 9.690347 
Body_Wave_Number_10
NaN 0.452050 1.629529 0.110996 
Asymmetry_10
NaN -0.043284 -0.079712 -0.027592 
Stretch_10
NaN 0.311340 0.278096 0.309399 
Attenuation_10
NaN -10.275198 56.688487 37.052139 
Brush_Stroke_10
NaN 0.144765 0.027006 0.128812 
Activity_Index_10
NaN 15.864169 9.803530 16.391934 
usability
1.000000 1.000000 1.000000 0.959559 
status
rejected
valid
valid
valid
highThr
55.000000 51.000000 33.000000 60.000000 
lowThr
41.000000 38.000000 19.000000 26.000000 
prevThr
25.000000 25.000000 25.000000 25.000000 
highThrDef
55.000000 51.000000 33.000000 60.000000 
lowThrDef
41.000000 38.000000 19.000000 21.000000 
prevThrDef
25.000000 25.000000 25.000000 25.000000 
manualSeparators


426  427  425  424  423
separators
1   65   66   72   73  101  102  161  162  281  282  481  482  545
1  501  502  529  530  544  545
1   53   54   55  545
1   74   75  106  107  113  118  119  121  125  126  155  156  291  292  293  295  371  372  419  420  423  424  425  426  427  428  545
