# Supplementary material for: CeleST: Computer Vision Software for Quantitative Analysis of C. elegans Swim Behavior Reveals Novel Features of Locomotion
Source: PLoS Comput Biol. 2014 Jul 17;10(7):e1003702. doi: 10.1371/journal.pcbi.1003702 (PMC4102393; doi:10.1371/journal.pcbi.1003702)
Supplement: Dataset S1 — Zip package containing source code and demos of the software CeleST. (ZIP) [file pcbi.1003702.s008.zip › CeleST submission small/demos/CeleST - demo with measures/CeleST/data/measures/wormMeas_Nemo-aging mutants-Trial1-wild type-All animals-Sample159.txt]

fields 34
worms 5
Wave_Initiation_Rate_Median
30.902795 53.303373 67.117448 88.654028 101.094833 
Wave_Initiation_Rate_Range
59.663992 48.780380 29.873597 63.095253 65.124954 
Body_Wave_Number_Median
1.092251 0.560105 0.764700 0.676659 0.589024 
Body_Wave_Number_Range
0.927117 0.556449 0.630831 0.685856 0.520247 
Asymmetry_Median
0.011002 -0.024050 -0.021274 0.000940 -0.015160 
Asymmetry_Range
0.105607 0.089086 0.063497 0.056235 0.053962 
Reverse_Swimming
4.994924 0.000000 0.000000 5.078197 3.919043 
Curling
2.138837 1.875000 0.000000 1.881919 1.663586 
Stretch_Median
0.603214 0.503656 0.440003 0.370323 0.369739 
Stretch_Range
0.277448 0.282067 0.109526 0.308546 0.258595 
Attenuation_Median
60.393748 53.404496 48.795145 53.122418 59.562011 
Attenuation_Range
22.772790 25.808166 19.990687 29.842629 35.861365 
Traveling_Speed_Mean
3.360382 5.792248 4.978656 6.412865 7.773255 
Brush_Stroke_Median
0.206572 0.073023 0.154752 0.148024 0.237112 
Brush_Stroke_Range
0.069207 0.023836 0.033955 0.058371 0.049041 
Activity_Index_Median
91.554680 213.994458 154.576484 206.619051 234.796788 
Activity_Index_Range
165.836996 179.499144 91.707515 69.317278 168.605475 
Wave_Initiation_Rate_10
10.548548 18.145303 38.216716 37.959417 37.414041 
Body_Wave_Number_10
0.474940 0.248056 0.591378 0.195505 0.181463 
Asymmetry_10
-0.044487 -0.083729 -0.054966 -0.014175 -0.054724 
Stretch_10
0.399183 0.379653 0.389392 0.319018 0.313352 
Attenuation_10
48.340802 37.176566 38.425968 33.907887 36.183232 
Brush_Stroke_10
0.174201 0.061888 0.136677 0.136605 0.212466 
Activity_Index_10
37.955501 67.517469 78.972268 165.650307 87.691520 
usability
0.979779 1.000000 1.000000 0.996324 0.994485 
status
valid
valid
valid
valid
valid
highThr
58.000000 55.000000 50.000000 47.000000 56.000000 
lowThr
38.000000 38.000000 35.000000 30.000000 38.000000 
prevThr
25.000000 25.000000 25.000000 25.000000 25.000000 
highThrDef
58.000000 55.000000 50.000000 47.000000 56.000000 
lowThrDef
38.000000 38.000000 35.000000 30.000000 38.000000 
prevThrDef
25.000000 25.000000 25.000000 25.000000 25.000000 
manualSeparators
480  481  502  503


115  116  114

separators
1  317  318  480  481  482  483  485  486  489  490  502  503  504  545
1   22   23  415  416  545
1  545
1  114  115  116  117  485  486  493  494  495  496  545
1  143  146  221  222  232  234  540  541  545
