# Supplementary material for: CeleST: Computer Vision Software for Quantitative Analysis of C. elegans Swim Behavior Reveals Novel Features of Locomotion
Source: PLoS Comput Biol. 2014 Jul 17;10(7):e1003702. doi: 10.1371/journal.pcbi.1003702 (PMC4102393; doi:10.1371/journal.pcbi.1003702)
Supplement: Dataset S1 — Zip package containing source code and demos of the software CeleST. (ZIP) [file pcbi.1003702.s008.zip › CeleST submission small/demos/CeleST - demo with measures/CeleST/data/measures/wormMeas_Nemo-aging mutants-Trial1-wild type-All animals-Sample160.txt]

fields 34
worms 5
Wave_Initiation_Rate_Median
NaN 6.247234 81.414934 6.525793 110.548594 
Wave_Initiation_Rate_Range
NaN 1.377990 84.448687 1.358860 93.512941 
Body_Wave_Number_Median
NaN 1.916942 0.680039 1.905439 0.553142 
Body_Wave_Number_Range
NaN 0.189104 0.698454 0.128702 0.440665 
Asymmetry_Median
NaN -0.057075 0.001415 0.004280 -0.001502 
Asymmetry_Range
NaN 0.081169 0.078420 0.074993 0.053687 
Reverse_Swimming
NaN 0.000000 1.103956 0.000000 7.727691 
Curling
NaN 0.000000 0.992647 0.000000 1.552680 
Stretch_Median
NaN 0.363706 0.382457 0.401171 0.358695 
Stretch_Range
NaN 0.128847 0.207843 0.155969 0.320656 
Attenuation_Median
NaN 57.007680 53.364734 63.916448 61.041368 
Attenuation_Range
NaN 34.357352 26.700738 16.186002 44.607943 
Traveling_Speed_Mean
NaN 0.589869 7.198437 0.716913 8.602277 
Brush_Stroke_Median
NaN 0.028893 0.225931 0.030162 0.269875 
Brush_Stroke_Range
NaN 0.002567 0.071281 0.005005 0.083043 
Activity_Index_Median
NaN 8.793378 187.364810 9.783585 278.778816 
Activity_Index_Range
NaN 2.175469 218.639475 2.778507 235.169391 
Wave_Initiation_Rate_10
NaN 5.832152 17.670273 6.109196 27.310326 
Body_Wave_Number_10
NaN 1.777201 0.313193 1.805351 0.219495 
Asymmetry_10
NaN -0.078754 -0.052679 -0.045309 -0.032107 
Stretch_10
NaN 0.298668 0.307222 0.336392 0.303312 
Attenuation_10
NaN 39.116530 38.857333 54.941912 30.866337 
Brush_Stroke_10
NaN 0.027684 0.183297 0.029033 0.209076 
Activity_Index_10
NaN 8.283825 35.084791 9.051561 74.529168 
usability
1.000000 0.983456 1.000000 1.000000 0.994485 
status
rejected
valid
valid
valid
valid
highThr
54.000000 50.000000 49.000000 45.000000 52.000000 
lowThr
42.000000 29.000000 35.000000 28.000000 32.000000 
prevThr
25.000000 25.000000 25.000000 25.000000 25.000000 
highThrDef
54.000000 50.000000 49.000000 45.000000 52.000000 
lowThrDef
42.000000 29.000000 35.000000 28.000000 32.000000 
prevThrDef
25.000000 25.000000 25.000000 25.000000 25.000000 
manualSeparators


257  258
separators
1  201  202  221  222  481  482  545
1   42   51  545
1  374  375  377  379  490  491  545
1   61   62  101  102  521  522  541  542  545
1   43   44  152  153  252  253  257  258  259  280  281  508  509  513  514  515  516  545
