# Supplementary material for: CeleST: Computer Vision Software for Quantitative Analysis of C. elegans Swim Behavior Reveals Novel Features of Locomotion
Source: PLoS Comput Biol. 2014 Jul 17;10(7):e1003702. doi: 10.1371/journal.pcbi.1003702 (PMC4102393; doi:10.1371/journal.pcbi.1003702)
Supplement: Dataset S1 — Zip package containing source code and demos of the software CeleST. (ZIP) [file pcbi.1003702.s008.zip › CeleST submission small/demos/CeleST - demo with measures/CeleST/data/measures/wormMeas_Nemo-aging mutants-Trial1-wild type-All animals-Sample161.txt]

fields 34
worms 5
Wave_Initiation_Rate_Median
118.575387 68.921134 67.461178 86.395770 67.692154 
Wave_Initiation_Rate_Range
59.356921 66.190542 44.237698 72.647820 28.676190 
Body_Wave_Number_Median
0.489506 0.681765 0.733324 0.485743 0.622205 
Body_Wave_Number_Range
0.202674 0.546790 0.585451 0.407697 0.395204 
Asymmetry_Median
-0.005042 0.014947 -0.002645 -0.025584 0.004116 
Asymmetry_Range
0.082981 0.085710 0.062557 0.126209 0.083100 
Reverse_Swimming
0.000000 4.360626 1.269549 5.574977 0.614035 
Curling
0.810811 0.000000 0.330882 3.888889 2.688679 
Stretch_Median
0.403596 0.386763 0.407944 0.415262 0.422702 
Stretch_Range
0.168394 0.203118 0.286115 0.300264 0.224182 
Attenuation_Median
60.256306 63.217226 60.993973 57.523505 54.448155 
Attenuation_Range
25.698712 27.041979 36.117546 34.725995 27.343869 
Traveling_Speed_Mean
11.740483 7.549240 7.537576 10.775874 3.984320 
Brush_Stroke_Median
0.102610 0.153262 0.141019 0.296595 0.222898 
Brush_Stroke_Range
0.057875 0.045702 0.042517 0.115334 0.063519 
Activity_Index_Median
571.320216 177.658159 184.926541 229.332642 237.592365 
Activity_Index_Range
338.686678 165.429209 119.495625 223.920769 78.979609 
Wave_Initiation_Rate_10
69.767642 32.461035 34.801215 35.241528 47.854379 
Body_Wave_Number_10
0.358205 0.353064 0.324287 0.175846 0.462940 
Asymmetry_10
-0.066613 -0.024595 -0.042648 -0.109141 -0.053340 
Stretch_10
0.336565 0.311599 0.332309 0.354945 0.351047 
Attenuation_10
45.463928 47.720224 33.502748 31.902471 34.818197 
Brush_Stroke_10
0.051478 0.128658 0.125704 0.219916 0.196639 
Activity_Index_10
337.270196 84.501245 105.923018 84.380709 195.428304 
usability
0.952206 1.000000 1.000000 0.992647 0.779412 
status
valid
valid
valid
valid
valid
highThr
55.000000 59.000000 62.000000 58.000000 68.000000 
lowThr
35.000000 36.000000 38.000000 38.000000 36.000000 
prevThr
25.000000 25.000000 25.000000 25.000000 25.000000 
highThrDef
55.000000 59.000000 62.000000 58.000000 68.000000 
lowThrDef
35.000000 36.000000 38.000000 38.000000 16.000000 
prevThrDef
25.000000 25.000000 25.000000 25.000000 25.000000 
manualSeparators
127  128


20   21   23   24  497  498  496  505  506
separators
1  102  105  106  108  121  126  127  128  284  285  504  505  506  524  525  527  528  545
1  225  227  527  534  545
1   47   48  135  136  137  138  356  357  358  359  545
1   42   43  140  141  158  159  173  174  176  177  193  194  250  251  339  341  404  405  406  407  408  545
1   17   20   21   22   23   24   41   79   80   84  104  141  142  158  159  160  279  281  496  497  498  499  502  505  506  524  525  527  528  541  545
