# Supplementary material for: CeleST: Computer Vision Software for Quantitative Analysis of C. elegans Swim Behavior Reveals Novel Features of Locomotion
Source: PLoS Comput Biol. 2014 Jul 17;10(7):e1003702. doi: 10.1371/journal.pcbi.1003702 (PMC4102393; doi:10.1371/journal.pcbi.1003702)
Supplement: Dataset S1 — Zip package containing source code and demos of the software CeleST. (ZIP) [file pcbi.1003702.s008.zip › CeleST submission small/demos/CeleST - demo with measures/CeleST/data/measures/wormMeas_Nemo-aging mutants-Trial1-wild type-All animals-Sample162.txt]

fields 34
worms 5
Wave_Initiation_Rate_Median
7.295574 83.868308 NaN 27.126981 9.339749 
Wave_Initiation_Rate_Range
2.999782 63.628126 NaN 27.278018 82.983002 
Body_Wave_Number_Median
1.834171 0.664578 NaN 0.502058 1.455101 
Body_Wave_Number_Range
0.350083 0.719280 NaN 0.878106 1.524433 
Asymmetry_Median
-0.066341 0.015195 NaN 0.009124 -0.020266 
Asymmetry_Range
0.044391 0.141436 NaN 0.280020 0.261568 
Reverse_Swimming
0.000000 1.766329 NaN 10.597976 4.526219 
Curling
0.000000 4.180791 NaN 16.038462 4.632353 
Stretch_Median
0.386954 0.430037 NaN 0.792140 0.488182 
Stretch_Range
0.114640 0.319652 NaN 0.178467 0.285873 
Attenuation_Median
64.549832 49.656446 NaN 33.786660 47.832446 
Attenuation_Range
22.631528 30.455456 NaN 53.451156 33.316956 
Traveling_Speed_Mean
0.624781 5.504632 NaN 0.720386 3.257629 
Brush_Stroke_Median
0.030057 0.223302 NaN 0.082184 0.133756 
Brush_Stroke_Range
0.003970 0.085395 NaN 0.015606 0.113390 
Activity_Index_Median
11.066217 183.473673 NaN 70.544790 14.327942 
Activity_Index_Range
4.495219 146.857589 NaN 66.217920 207.838588 
Wave_Initiation_Rate_10
6.458598 30.960613 NaN 12.484994 6.992216 
Body_Wave_Number_10
1.588582 0.245439 NaN 0.100034 0.305356 
Asymmetry_10
-0.093741 -0.008468 NaN -0.165458 -0.167745 
Stretch_10
0.334811 0.318571 NaN 0.704918 0.390963 
Attenuation_10
50.541101 32.980148 NaN 6.163708 25.763603 
Brush_Stroke_10
0.028203 0.167229 NaN 0.073915 0.116496 
Activity_Index_10
10.066235 60.654243 NaN 37.358263 9.774115 
usability
1.000000 0.976103 0.534926 0.955882 1.000000 
status
valid
valid
rejected
valid
valid
highThr
41.000000 52.000000 38.000000 50.000000 50.000000 
lowThr
21.000000 32.000000 19.000000 21.000000 31.000000 
prevThr
25.000000 25.000000 25.000000 25.000000 25.000000 
highThrDef
41.000000 52.000000 38.000000 50.000000 50.000000 
lowThrDef
21.000000 32.000000 19.000000 21.000000 31.000000 
prevThrDef
25.000000 25.000000 25.000000 25.000000 25.000000 
manualSeparators

70   71  210  211  484  485  483  486  487
283  284  285
60   61   75   76   80   81   86   87   85  257  258  230  231  212  213  409  410  408  407  406  450  451  484  485  521  522

separators
1  545
1   70   71   72   75   76  210  211  214  483  484  485  486  487  545
1  277  278  283  284  285  286  296  361  421  422  545
1   37   38   60   61   75   76   80   81   85   86   87   88  104  105  156  157  212  213  230  231  257  258  288  289  290  291  298  299  389  390  406  407  408  409  410  412  413  414  450  451  457  458  479  480  484  485  495  496  521  522  523  545
1   61   62  148  149  150  151  161  162  545
